# Supplementary material for: MERS-CoV nsp1 regulates autophagic flux via mTOR signalling and dysfunctional lysosomes
Source: Emerg Microbes Infect. 2022 Oct 26;11(1):2529–43. doi: 10.1080/22221751.2022.2128434 (PMC9621213; doi:10.1080/22221751.2022.2128434)
Supplement: Supplemental Material [file TEMI_A_2128434_SM5469.zip]

Archive with 3 entries (3 files):
- Revised supplementary material with untrack changes.docx
- Table S2.xlsx
- Table S3.xlsx
