# Supplementary material for: MERS-CoV nsp1 regulates autophagic flux via mTOR signalling and dysfunctional lysosomes
Source: Emerg Microbes Infect. 2022 Oct 26;11(1):2529–43. doi: 10.1080/22221751.2022.2128434 (PMC9621213; doi:10.1080/22221751.2022.2128434)
Supplement: Supplemental Material [file TEMI_A_2128434_SM5469.zip › Table S2.xlsx]

## Sheet: Sheet1
Gene_ID		Length	Ctrl_1:read count	Ctrl_1:fpkm	Ctrl_2:read count	Ctrl_2:fpkm	Ctrl_3:read count	Ctrl_3:fpkm	nsp1_1:read count	nsp1_1:fpkm	nsp1_2:read count	nsp1_2:fpkm	nsp1_3:read count	nsp1_3:fpkm	nsp1_CD_1:read count	nsp1_CD_1:fpkm	nsp1_CD_2:read count	nsp1_CD_2:fpkm	nsp1_CD_3:read count	nsp1_CD_3:fpkm	Chromosome	Start Site	End Site	Direction	Length	Name	GO	KEGG	EC	eggNOG Class	eggNOG	Description	NCBI_GI	UniProtID
ENSG00000000003	TSPAN6	4535	1932	29.2167	1617	28.8438	1715	30.949	1300	21.8194	1084	21.9371	1209	23.2102	1412	28.6533	1476	30.2593	1726	30.5363	X	100627109	100639991	-	4535	TSPAN6	GO:0016020;GO:0016021;GO:0016021;GO:0016021;GO:0005515;GO:0005887;GO:0007166;GO:0016020;GO:0016021;GO:0016021;GO:0016021;GO:0039532;GO:0043123;GO:0070062;GO:1901223;GO:0016020;GO:0016021;GO:0016021;GO:0016021;	K17295	-	NOG274015	-	tetraspanin 6 [Source:HGNC Symbol;Acc:HGNC:11858]"	7105	O43657
ENSG00000000005	TNMD	1476	4	0.185855	1	0.0548066	0	0	2	0.103139	2	0.124357	0	0	1	0.0623491	0	0	0	0	X	100584936	100599885	+	1476	TNMD	GO:0001886;GO:0001886;GO:0001937;GO:0001937;GO:0005515;GO:0005634;GO:0005635;GO:0005737;GO:0016020;GO:0016021;GO:0016525;GO:0016525;GO:0030948;GO:0035990;GO:0071773;	-	-	NOG44527	L	tenomodulin [Source:HGNC Symbol;Acc:HGNC:17757]"	64102	Q9H2S6
ENSG00000000419	DPM1	1207	785	44.6029	684	45.8425	690	46.7844	496	31.2789	441	33.532	384	27.6984	670	51.0839	582	44.8296	753	50.0542	20	50934867	50958555	-	1207	DPM1	GO:0004169;GO:0004582;GO:0004582;GO:0004582;GO:0004582;GO:0005515;GO:0005515;GO:0005515;GO:0005634;GO:0005783;GO:0005783;GO:0005789;GO:0005789;GO:0005789;GO:0006486;GO:0006506;GO:0006506;GO:0006506;GO:0006506;GO:0016020;GO:0016020;GO:0016740;GO:0016740;GO:0016740;GO:0016757;GO:0018279;GO:0019348;GO:0019348;GO:0033185;GO:0033185;GO:0035268;GO:0035269;GO:0035269;GO:0097502;GO:0004582;GO:0004582;GO:…	K00721	EC:2.4.1.83	COG0463	M	dolichyl-phosphate mannosyltransferase subunit 1,catalytic [Source:HGNC Symbol;Acc:HGNC:3005]	8813	O60762;A0A0S2Z4Y5
ENSG00000000457	SCYL3	6883	340	3.38768	302	3.54935	324	3.85236	349	3.85945	236	3.14675	274	3.4658	270	3.60996	249	3.36334	333	3.88168	1	169849631	169894267	-	6883	SCYL3	GO:0004672;GO:0005515;GO:0005515;GO:0005524;GO:0005524;GO:0005737;GO:0005794;GO:0006468;GO:0006468;GO:0016477;GO:0030027;GO:0042995;GO:0004672;GO:0005515;GO:0005515;GO:0005524;GO:0005524;GO:0005737;GO:0005794;GO:0006468;GO:0006468;GO:0016477;GO:0030027;GO:0042995;GO:0004672;GO:0005515;GO:0005515;GO:0005524;GO:0005524;GO:0005737;GO:0005794;GO:0006468;GO:0006468;GO:0016477;GO:0030027;GO:0042995;GO:…	K17542	-	NOG293900	-	SCY1 like pseudokinase 3 [Source:HGNCSymbol;Acc:HGNC:19285]	57147	Q8IZE3
ENSG00000000460	C1orf112	5970	725	8.32845	543	7.35775	528	7.238	642	8.18537	536	8.23984	610	8.89583	498	7.67665	520	8.09801	593	7.96955	1	169662007	169854080	+	5970	C1orf112	-	-	-	NOG84485	S	chromosome 1 open reading frame 112 [Source:HGNCSymbol;Acc:HGNC:25565]	55732	Q9NSG2;A0A024R922
ENSG00000000938	FGR	3382	0	0	0	0	0	0	0	0	0	0	0	0	0	0	0	0	0	0	1	27612064	27635185	-	3382	FGR	GO:0000166;GO:0001784;GO:0001784;GO:0001784;GO:0002376;GO:0002768;GO:0004672;GO:0004672;GO:0004713;GO:0004713;GO:0004713;GO:0004713;GO:0004713;GO:0004715;GO:0004715;GO:0004715;GO:0004715;GO:0005102;GO:0005515;GO:0005515;GO:0005524;GO:0005524;GO:0005524;GO:0005576;GO:0005737;GO:0005739;GO:0005743;GO:0005758;GO:0005829;GO:0005829;GO:0005829;GO:0005856;GO:0005886;GO:0005886;GO:0005886;GO:0005886;GO:…	K08891	EC:2.7.10.2	COG0515	T	FGR proto-oncogene, Src family tyrosine kinase[Source:HGNC Symbol;Acc:HGNC:3697]	2268	P09769;P78453
ENSG00000000971	CFH	8145	1	0.00841995	4	0.0397272	3	0.0301432	0	0	0	0	0	0	0	0	1	0.0114145	2	0.0197012	1	196651878	196747504	+	8145	CFH	GO:0002376;GO:0005515;GO:0005515;GO:0005576;GO:0005576;GO:0005615;GO:0006956;GO:0006956;GO:0006957;GO:0008201;GO:0016032;GO:0030449;GO:0043395;GO:0045087;GO:0070062;GO:0072562;	K04004	-	NOG148800	R	complement factor H [Source:HGNCSymbol;Acc:HGNC:4883]	3075	P08603;A0A024R962
ENSG00000001036	FUCA2	2793	1048	25.733	902	26.1249	803	23.529	982	26.762	841	27.6346	777	24.2204	773	25.4698	877	29.193	831	23.8717	6	143494811	143511690	-	2793	FUCA2	GO:0004560;GO:0004560;GO:0004560;GO:0004560;GO:0005515;GO:0005576;GO:0005576;GO:0005615;GO:0005764;GO:0005788;GO:0005975;GO:0005975;GO:0006004;GO:0006004;GO:0006004;GO:0006004;GO:0008152;GO:0009617;GO:0016139;GO:0016139;GO:0016787;GO:0016798;GO:0035578;GO:0043312;GO:0043687;GO:0044267;GO:0070062;GO:2000535;GO:0004560;GO:0004560;GO:0005975;GO:0005975;	K01206	EC:3.2.1.51	COG3669	G	alpha-L-fucosidase 2 [Source:HGNCSymbol;Acc:HGNC:4008]	2519	Q9BTY2
ENSG00000001084	GCLC	8646	1070	8.48729	864	8.08385	918	8.68934	983	8.65398	730	7.74882	792	7.97518	744	7.91908	671	7.21534	876	8.12909	6	53497341	53616970	-	8646	GCLC	GO:0003824;GO:0003824;GO:0004357;GO:0004357;GO:0006750;GO:0006750;GO:0000166;GO:0000287;GO:0003824;GO:0003824;GO:0004357;GO:0004357;GO:0004357;GO:0004357;GO:0005524;GO:0005829;GO:0006534;GO:0006536;GO:0006750;GO:0006750;GO:0006750;GO:0006750;GO:0006750;GO:0006979;GO:0009408;GO:0009725;GO:0016595;GO:0016874;GO:0017109;GO:0017109;GO:0043066;GO:0043531;GO:0045454;GO:0045892;GO:0050662;GO:0050880;GO:…	K11204	EC:6.3.2.2	NOG269969	-	glutamate-cysteine ligase catalytic subunit[Source:HGNC Symbol;Acc:HGNC:4311]	2729	P48506;Q14TF0
ENSG00000001167	NFYA	3811	1052	18.9312	817	17.3421	815	17.5016	1255	25.0658	1043	25.1173	1108	25.3123	938	22.6507	917	22.3707	1062	22.3583	6	41072945	41099976	+	3811	NFYA	GO:0000978;GO:0000980;GO:0000981;GO:0003677;GO:0003677;GO:0003677;GO:0003700;GO:0003700;GO:0003700;GO:0005515;GO:0005515;GO:0005634;GO:0005634;GO:0005634;GO:0005654;GO:0005654;GO:0006355;GO:0006355;GO:0006355;GO:0006357;GO:0006366;GO:0016602;GO:0016602;GO:0016602;GO:0032993;GO:0044212;GO:0045540;GO:0045893;GO:0048511;GO:0090575;GO:0000978;GO:0000980;GO:0000981;GO:0003677;GO:0003677;GO:0003677;GO:…	K08064	-	COG5224	K	nuclear transcription factor Y subunit alpha[Source:HGNC Symbol;Acc:HGNC:7804]	4800	P23511
ENSG00000001460	STPG1	8511	363	2.92501	317	3.01299	301	2.89431	331	2.96023	249	2.68502	282	2.88469	298	3.2222	293	3.20064	353	3.32772	1	24356999	24416934	-	8511	STPG1	GO:0003674;GO:0005634;GO:0005737;GO:0005739;GO:0006915;GO:0043065;GO:0090073;GO:1902110;GO:0003674;GO:0005634;GO:0005737;GO:0005739;GO:0006915;GO:0043065;GO:0090073;GO:1902110;GO:0003674;GO:0005634;GO:0005737;GO:0005739;GO:0006915;GO:0043065;GO:0090073;GO:1902110;	-	-	NOG44145	-	sperm tail PG-rich repeat containing 1 [Source:HGNCSymbol;Acc:HGNC:28070]	90529	Q5TH74
ENSG00000001461	NIPAL3	9396	714	5.21142	621	5.34648	600	5.22598	1058	8.57077	786	7.67728	849	7.86675	518	5.07345	522	5.16508	540	4.61109	1	24415802	24472976	+	9396	NIPAL3	GO:0005515;GO:0015095;GO:0015095;GO:0015693;GO:0015693;GO:0015693;GO:0016020;GO:0016021;GO:0016021;GO:0016021;GO:1903830;GO:0005515;GO:0015095;GO:0015095;GO:0015693;GO:0015693;GO:0015693;GO:0016020;GO:0016021;GO:0016021;GO:0016021;GO:1903830;GO:0005515;GO:0015095;GO:0015095;GO:0015693;GO:0015693;GO:0015693;GO:0016020;GO:0016021;GO:0016021;GO:0016021;GO:1903830;GO:0015095;GO:0015095;GO:0015693;GO:…	K22733	-	NOG238068	-	NIPA like domain containing 3 [Source:HGNCSymbol;Acc:HGNC:25233]	57185	Q6P499
ENSG00000001497	LAS1L	5589	1894	23.2406	1540	22.2898	1514	22.1692	2291	31.201	1875	30.789	2147	33.4448	1365	22.4758	1541	25.6341	1767	25.3662	X	65512582	65534775	-	5589	LAS1L	GO:0000460;GO:0000470;GO:0003723;GO:0005634;GO:0005654;GO:0005654;GO:0005730;GO:0005737;GO:0006364;GO:0006364;GO:0016020;GO:0030687;GO:0071339;GO:0000460;GO:0000470;GO:0003723;GO:0005634;GO:0005654;GO:0005654;GO:0005730;GO:0005737;GO:0006364;GO:0006364;GO:0016020;GO:0030687;GO:0071339;GO:0000460;GO:0000470;GO:0003723;GO:0005634;GO:0005654;GO:0005654;GO:0005730;GO:0005737;GO:0006364;GO:0006364;GO:…	K16912	-	NOG323169	-	LAS1 like, ribosome biogenesis factor [Source:HGNCSymbol;Acc:HGNC:25726]	81887	Q9Y4W2
ENSG00000001561	ENPP4	4644	582	8.59472	457	7.96056	532	9.37516	606	9.93248	490	9.68349	529	9.91732	477	9.45242	389	7.78766	537	9.27759	6	46129989	46146688	+	4644	ENPP4	GO:0003824;GO:0003824;GO:0005886;GO:0005886;GO:0007596;GO:0007599;GO:0016020;GO:0016021;GO:0016787;GO:0030194;GO:0030194;GO:0030194;GO:0043312;GO:0046130;GO:0046872;GO:0047710;GO:0047710;GO:0047710;GO:0070062;GO:0101003;	K18424	EC:3.6.1.29	COG1524	R	ectonucleotide pyrophosphatase/phosphodiesterase 4[Source:HGNC Symbol;Acc:HGNC:3359]	22875	Q9Y6X5
ENSG00000001617	SEMA3F	4826	275	3.90792	241	4.0397	267	4.52776	258	4.06921	228	4.33586	230	4.14927	217	4.13799	209	4.02632	219	3.64091	3	50155045	50189075	+	4826	SEMA3F	GO:0005515;GO:0005515;GO:0005515;GO:0001755;GO:0001755;GO:0005515;GO:0005576;GO:0005615;GO:0005615;GO:0005887;GO:0007411;GO:0007411;GO:0021612;GO:0021637;GO:0021675;GO:0021675;GO:0021785;GO:0030215;GO:0030335;GO:0036486;GO:0038191;GO:0045499;GO:0045499;GO:0045499;GO:0048843;GO:0048843;GO:0048846;GO:0048846;GO:0050919;GO:0050919;GO:0061549;GO:0061549;GO:0071526;GO:0097490;GO:0097490;GO:0097491;GO:…	K06840	-	NOG320723	-	semaphorin 3F [Source:HGNC Symbol;Acc:HGNC:10728]"	6405	Q13275
ENSG00000001626	CFTR	9343	11	0.0807434	7	0.0606082	7	0.0613156	6	0.0488812	13	0.127698	11	0.102503	6	0.0590992	3	0.0298528	6	0.051525	7	117465784	117715971	+	9343	CFTR	GO:0000166;GO:0005254;GO:0005254;GO:0005254;GO:0005254;GO:0005254;GO:0005260;GO:0005260;GO:0005515;GO:0005515;GO:0005524;GO:0005524;GO:0005524;GO:0005524;GO:0005634;GO:0005737;GO:0005765;GO:0005768;GO:0005769;GO:0005783;GO:0005789;GO:0005789;GO:0005829;GO:0005829;GO:0005829;GO:0005829;GO:0005886;GO:0005886;GO:0005886;GO:0005886;GO:0005887;GO:0005887;GO:0006695;GO:0006811;GO:0006811;GO:0006811;GO:…	K05031	EC:5.6.1.6	COG1132	V	cystic fibrosis transmembrane conductance regulator[Source:HGNC Symbol;Acc:HGNC:1884]	1080	P13569;A0A024R730
ENSG00000001629	ANKIB1	7389	975	9.0494	813	8.90071	810	8.97137	857	8.82821	797	9.89921	780	9.19051	735	9.15416	721	9.07192	866	9.40341	7	92245974	92401383	+	7389	ANKIB1	GO:0000151;GO:0000209;GO:0004842;GO:0004842;GO:0005515;GO:0005515;GO:0005737;GO:0006511;GO:0016567;GO:0016567;GO:0016740;GO:0031624;GO:0032436;GO:0046872;GO:0061630;GO:0004842;GO:0004842;GO:0005515;GO:0016567;GO:0016567;GO:0004842;GO:0016567;GO:0004842;GO:0016567;GO:0046872;GO:0046872;	K11967	EC:2.3.2.31	NOG327249	-	ankyrin repeat and IBR domain containing 1[Source:HGNC Symbol;Acc:HGNC:22215]	54467	Q9P2G1
ENSG00000001630	CYP51A1	3529	90	1.74901	70	1.6046	52	1.2059	24	0.517651	27	0.702167	30	0.740117	41	1.06918	39	1.02745	32	0.727531	7	92112153	92134803	-	3529	CYP51A1	GO:0004497;GO:0004497;GO:0004497;GO:0005506;GO:0005506;GO:0005783;GO:0008398;GO:0016020;GO:0016021;GO:0016491;GO:0016705;GO:0016705;GO:0020037;GO:0020037;GO:0033488;GO:0042177;GO:0043231;GO:0046872;GO:0050709;GO:0055114;GO:0055114;GO:0055114;GO:0070988;GO:1900222;GO:0004497;GO:0004497;GO:0004497;GO:0005506;GO:0005506;GO:0005783;GO:0005783;GO:0005783;GO:0005789;GO:0005789;GO:0005886;GO:0006629;GO:…	K05917	EC:1.14.14.154	COG2124	Q	cytochrome P450 family 51 subfamily A member 1[Source:HGNC Symbol;Acc:HGNC:2649]	1595	Q16850;A0A0C4DFL7
ENSG00000001631	KRIT1	6204	159	1.75762	132	1.72116	124	1.63572	123	1.50907	107	1.58285	118	1.65593	103	1.52786	83	1.24382	99	1.28031	7	92198969	92246166	-	6204	KRIT1	GO:0001525;GO:0001937;GO:0005515;GO:0005515;GO:0005515;GO:0005546;GO:0005615;GO:0005737;GO:0005856;GO:0005856;GO:0005856;GO:0005874;GO:0005886;GO:0005911;GO:0007264;GO:0008017;GO:0010596;GO:0016020;GO:0016525;GO:0030054;GO:0030695;GO:0044877;GO:0045454;GO:0050790;GO:2000114;GO:2000352;GO:0001525;GO:0001937;GO:0005515;GO:0005515;GO:0005515;GO:0005546;GO:0005615;GO:0005737;GO:0005856;GO:0005856;GO:…	K17705	-	KOG4335	T	KRIT1, ankyrin repeat containing [Source:HGNCSymbol;Acc:HGNC:1573]	889	O00522;A4D1F7
ENSG00000002016	RAD52	4190	402	6.5798	350	6.75731	373	7.28541	413	7.50263	315	6.89961	416	8.64391	353	7.75314	316	7.01169	376	7.19991	12	912077	990053	-	4190	RAD52	GO:0000724;GO:0000724;GO:0000724;GO:0000724;GO:0000730;GO:0000730;GO:0003677;GO:0003677;GO:0003677;GO:0003697;GO:0005515;GO:0005515;GO:0005634;GO:0005634;GO:0005634;GO:0005634;GO:0005634;GO:0005634;GO:0005654;GO:0006281;GO:0006281;GO:0006281;GO:0006302;GO:0006310;GO:0006310;GO:0006310;GO:0006310;GO:0006312;GO:0006974;GO:0006974;GO:0010792;GO:0010792;GO:0032991;GO:0032993;GO:0034599;GO:0034599;GO:…	K10873	-	COG5055	L	RAD52 homolog, DNA repair protein [Source:HGNCSymbol;Acc:HGNC:9824]	5893	P43351;Q5DR82
ENSG00000002330	BAD	1708	49	1.96747	49	2.32075	31	1.48536	25	1.11411	28	1.50452	16	0.815573	19	1.02372	32	1.74185	18	0.845547	11	64269830	64284704	-	1708	BAD	GO:0001666;GO:0001836;GO:0001836;GO:0001844;GO:0005515;GO:0005515;GO:0005543;GO:0005737;GO:0005737;GO:0005739;GO:0005739;GO:0005739;GO:0005739;GO:0005739;GO:0005741;GO:0005741;GO:0005829;GO:0005829;GO:0005829;GO:0005829;GO:0005829;GO:0006007;GO:0006915;GO:0006915;GO:0006915;GO:0006919;GO:0006919;GO:0007283;GO:0008283;GO:0008289;GO:0008625;GO:0008630;GO:0008656;GO:0008656;GO:0008656;GO:0009725;GO:…	K02158	-	NOG43412	R	BCL2 associated agonist of cell death [Source:HGNCSymbol;Acc:HGNC:936]	572	Q92934;A0A024R562
ENSG00000002549	LAP3	3785	1370	24.8231	1168	24.963	1174	25.3841	981	19.7279	910	22.065	943	21.6909	1095	26.6235	1133	27.83	1359	28.8076	4	17577192	17607972	+	3785	LAP3	GO:0004177;GO:0004177;GO:0004177;GO:0005622;GO:0005634;GO:0005654;GO:0005737;GO:0005737;GO:0005737;GO:0005802;GO:0005829;GO:0005925;GO:0006508;GO:0006508;GO:0006508;GO:0008233;GO:0008233;GO:0008235;GO:0008235;GO:0008235;GO:0016787;GO:0019538;GO:0019538;GO:0030145;GO:0030145;GO:0030496;GO:0046872;GO:0070062;GO:0004177;GO:0004177;GO:0004177;GO:0005622;GO:0005634;GO:0005654;GO:0005737;GO:0005737;GO:…	K11142	-	COG0260	E	leucine aminopeptidase 3 [Source:HGNCSymbol;Acc:HGNC:18449]	51056	P28838
ENSG00000002586	CD99	4858	1582	22.3331	1347	22.43	1264	21.2936	721	11.2968	642	12.1285	637	11.416	810	15.3442	929	17.779	1005	16.5982	X	2691187	2741309	+	4858	CD99	GO:0005515;GO:0005737;GO:0005886;GO:0005886;GO:0005887;GO:0005925;GO:0007155;GO:0016020;GO:0016021;GO:0050776;GO:0005515;GO:0005737;GO:0005886;GO:0005886;GO:0005887;GO:0005925;GO:0007155;GO:0016020;GO:0016021;GO:0050776;GO:0016020;GO:0016021;GO:0005515;GO:0005737;GO:0005886;GO:0005886;GO:0005887;GO:0005925;GO:0007155;GO:0016020;GO:0016021;GO:0050776;GO:0005515;GO:0005737;GO:0005886;GO:0005886;GO:…	K06520	-	NOG68406	R	CD99 molecule (Xg blood group) [Source:HGNCSymbol;Acc:HGNC:7082]	4267	P14209
ENSG00000002587	HS3ST1	7435	0	0	0	0	0	0	0	0	0	0	0	0	0	0	0	0	1	0.0107913	4	11393150	11429564	-	7435	HS3ST1	GO:0005794;GO:0005796;GO:0005796;GO:0005796;GO:0006024;GO:0008146;GO:0008146;GO:0008146;GO:0008467;GO:0008467;GO:0015012;GO:0016740;GO:0034483;GO:0008146;GO:0008146;GO:0008146;GO:0008146;	K01024	EC:2.8.2.23	NOG282030	-	heparan sulfate-glucosamine 3-sulfotransferase 1[Source:HGNC Symbol;Acc:HGNC:5194]	9957	O14792;A0A024R9R4
ENSG00000002726	AOC1	3824	1	0.0179342	4	0.0846178	4	0.0856054	2	0.0398098	4	0.0959998	4	0.0910695	1	0.0240657	3	0.0729378	2	0.0419629	7	150824627	150861504	+	3824	AOC1	GO:0005507;GO:0005507;GO:0005507;GO:0005507;GO:0005509;GO:0005576;GO:0005576;GO:0005615;GO:0005777;GO:0005886;GO:0005886;GO:0005886;GO:0005923;GO:0006805;GO:0008131;GO:0008131;GO:0008131;GO:0008131;GO:0008131;GO:0008144;GO:0008201;GO:0008270;GO:0009308;GO:0009308;GO:0009308;GO:0016491;GO:0035580;GO:0035874;GO:0042493;GO:0042803;GO:0043312;GO:0044877;GO:0046677;GO:0046677;GO:0046872;GO:0048038;GO:…	K11182	EC:1.4.3.22	COG3733	Q	amine oxidase, copper containing 1 [Source:HGNCSymbol;Acc:HGNC:80]	26	P19801
ENSG00000002745	WNT16	3264	7	0.147078	5	0.123919	5	0.125366	11	0.256519	3	0.0843527	3	0.0800206	4	0.112779	6	0.170903	7	0.172068	7	121325367	121341104	+	3264	WNT16	GO:0005102;GO:0005102;GO:0005576;GO:0005576;GO:0005576;GO:0007275;GO:0007275;GO:0007275;GO:0016055;GO:0016055;GO:0016055;GO:0003408;GO:0005102;GO:0005102;GO:0005109;GO:0005576;GO:0005576;GO:0005576;GO:0005576;GO:0005615;GO:0005615;GO:0005737;GO:0007275;GO:0007275;GO:0007275;GO:0010628;GO:0014068;GO:0016055;GO:0016055;GO:0016055;GO:0016055;GO:0016055;GO:0030182;GO:0030216;GO:0043616;GO:0045165;GO:…	K01558	-	NOG238376	-	Wnt family member 16 [Source:HGNCSymbol;Acc:HGNC:16267]	51384	Q9UBV4
ENSG00000002746	HECW1	13935	62	0.30513	58	0.336698	45	0.26428	46	0.251263	28	0.184408	40	0.24991	60	0.396243	50	0.33359	39	0.224549	7	43112629	43566001	+	13935	HECW1	GO:0000209;GO:0004842;GO:0004842;GO:0005515;GO:0005737;GO:0005737;GO:0005829;GO:0005829;GO:0006511;GO:0016567;GO:0016567;GO:0016740;GO:0043161;GO:0045732;GO:0048814;GO:0061630;GO:0061630;GO:0090090;GO:2000650;GO:0000209;GO:0004842;GO:0004842;GO:0005515;GO:0005737;GO:0005737;GO:0005829;GO:0005829;GO:0006511;GO:0016567;GO:0016567;GO:0016740;GO:0043161;GO:0045732;GO:0048814;GO:0061630;GO:0061630;GO:…	K12167	EC:2.3.2.26	COG5021	O	HECT, C2 and WW domain containing E3 ubiquitinprotein ligase 1 [Source:HGNC Symbol;Acc:HGNC:22195]	23072	Q76N89
ENSG00000002822	MAD1L1	7230	4	0.0379422	7	0.0783212	3	0.033958	11	0.115806	8	0.10155	6	0.072251	7	0.0890998	2	0.0257182	5	0.0554862	7	1815793	2233243	-	7230	MAD1L1	GO:0000775;GO:0000776;GO:0000776;GO:0000777;GO:0000922;GO:0005515;GO:0005515;GO:0005634;GO:0005635;GO:0005635;GO:0005694;GO:0005737;GO:0005813;GO:0005815;GO:0005819;GO:0005829;GO:0005856;GO:0007049;GO:0007093;GO:0007094;GO:0007094;GO:0007094;GO:0007094;GO:0042802;GO:0043515;GO:0044615;GO:0051301;GO:0051315;GO:0072686;GO:0072686;GO:0090235;GO:0097431;GO:0000775;GO:0000776;GO:0000776;GO:0000777;GO:…	K06679	-	NOG275166	-	mitotic arrest deficient 1 like 1 [Source:HGNCSymbol;Acc:HGNC:6762]	8379	Q9Y6D9
ENSG00000002834	LASP1	7061	1042	10.1205	894	10.2421	930	10.7789	763	8.225	582	7.56458	619	7.6323	739	9.63153	733	9.65133	766	8.70394	17	38869859	38921770	+	7061	LASP1	GO:0003779;GO:0005070;GO:0005515;GO:0005515;GO:0005737;GO:0005737;GO:0005856;GO:0005925;GO:0005938;GO:0006811;GO:0009967;GO:0015075;GO:0030864;GO:0034220;GO:0045296;GO:0046872;GO:0046872;GO:0003779;GO:0005070;GO:0005515;GO:0005515;GO:0005737;GO:0005737;GO:0005737;GO:0005856;GO:0005925;GO:0005925;GO:0005938;GO:0006811;GO:0006811;GO:0009967;GO:0015075;GO:0015075;GO:0030864;GO:0030864;GO:0034220;GO:…	-	-	NOG259964	-	LIM and SH3 protein 1 [Source:HGNCSymbol;Acc:HGNC:6513]	3927	Q14847;A0A024R1S8
ENSG00000002919	SNX11	3606	532	10.1178	456	10.2296	500	11.3476	506	10.6808	446	11.3511	436	10.5267	402	10.2593	409	10.545	471	10.4797	17	48103357	48123074	+	3606	SNX11	GO:0005623;GO:0006886;GO:0006886;GO:0035091;GO:0035091;GO:0005515;GO:0005768;GO:0006886;GO:0006886;GO:0008289;GO:0015031;GO:0016020;GO:0016050;GO:0035091;GO:0035091;GO:1901981;GO:0005623;GO:0006886;GO:0006886;GO:0005515;GO:0005768;GO:0006886;GO:0006886;GO:0008289;GO:0015031;GO:0016020;GO:0016050;GO:0035091;GO:0035091;GO:1901981;GO:0005623;GO:0006886;GO:0035091;GO:0005515;GO:0005768;GO:0006886;GO:…	K17924	-	COG5391	U	sorting nexin 11 [Source:HGNCSymbol;Acc:HGNC:14975]	29916	Q9Y5W9
ENSG00000002933	TMEM176A	3477	3	0.0591721	4	0.0930625	5	0.117686	4	0.0875654	3	0.0791853	2	0.050079	4	0.10587	0	0	0	0	7	150800403	150805118	+	3477	TMEM176A	GO:0016020;GO:0016021;GO:0016021;GO:0016021;GO:2001199;GO:0016020;GO:0016021;GO:0016021;GO:0016021;GO:0016020;GO:0016021;GO:0016021;GO:0016021;GO:0016020;GO:0016021;GO:0016021;GO:0016021;GO:0016020;GO:0016021;GO:0016021;GO:0016021;	-	-	NOG42758	-	transmembrane protein 176A [Source:HGNCSymbol;Acc:HGNC:24930]	55365	Q96HP8;A0A090N8H6
ENSG00000003056	M6PR	3585	948	18.1351	824	18.5933	828	18.9017	793	16.8369	644	16.4864	689	16.7325	779	19.997	724	18.7758	836	18.7099	12	8940361	8949761	-	3585	M6PR	GO:0004888;GO:0005515;GO:0005537;GO:0005764;GO:0005765;GO:0005768;GO:0005768;GO:0005768;GO:0005770;GO:0005770;GO:0005794;GO:0005794;GO:0005802;GO:0005886;GO:0005887;GO:0006622;GO:0006622;GO:0006622;GO:0006898;GO:0007041;GO:0007041;GO:0008333;GO:0016020;GO:0016021;GO:0019904;GO:0019904;GO:0019904;GO:0030133;GO:0030665;GO:0030904;GO:0030904;GO:0032588;GO:0033299;GO:0033299;GO:0048471;GO:0048471;GO:…	K10089	-	NOG45234	S	mannose-6-phosphate receptor, cation dependent[Source:HGNC Symbol;Acc:HGNC:6752]	4074	P20645
ENSG00000003096	KLHL13	6983	500	4.91053	416	4.81915	437	5.12152	501	5.46101	378	4.96796	378	4.71282	431	5.68005	384	5.11256	426	4.89464	X	117897813	118117340	-	6983	KLHL13	GO:0005515;GO:0005515;GO:0005515;GO:0004842;GO:0005515;GO:0005829;GO:0007049;GO:0016567;GO:0030496;GO:0031463;GO:0032465;GO:0043687;GO:0051301;GO:0004842;GO:0005515;GO:0005829;GO:0007049;GO:0016567;GO:0030496;GO:0031463;GO:0032465;GO:0043687;GO:0051301;GO:0004842;GO:0005515;GO:0005829;GO:0007049;GO:0016567;GO:0030496;GO:0031463;GO:0032465;GO:0043687;GO:0051301;GO:0004842;GO:0005515;GO:0005829;GO:…	K10447	-	NOG293088	-	kelch like family member 13 [Source:HGNCSymbol;Acc:HGNC:22931]	90293	Q9P2N7;Q96HC9
ENSG00000003137	CYP26B1	5015	205	2.80339	136	2.19375	131	2.13776	157	2.3829	112	2.04963	125	2.17005	125	2.2938	111	2.05779	111	1.77585	2	72129238	72148038	-	5015	CYP26B1	GO:0001709;GO:0001709;GO:0001768;GO:0001822;GO:0001972;GO:0004497;GO:0004497;GO:0004497;GO:0005506;GO:0005506;GO:0005737;GO:0005783;GO:0005789;GO:0005789;GO:0006766;GO:0006805;GO:0006954;GO:0007140;GO:0007140;GO:0007283;GO:0007283;GO:0008401;GO:0008401;GO:0009954;GO:0009954;GO:0010628;GO:0016020;GO:0016125;GO:0016491;GO:0016705;GO:0016705;GO:0016709;GO:0020037;GO:0020037;GO:0020037;GO:0030326;GO:…	K12664	-	COG2124	Q	cytochrome P450 family 26 subfamily B member 1[Source:HGNC Symbol;Acc:HGNC:20581]	56603	Q9NR63
ENSG00000003147	ICA1	4883	100	1.40448	73	1.20936	85	1.4246	53	0.826164	56	1.05252	62	1.10544	65	1.22502	54	1.02815	102	1.67597	7	8113184	8262687	-	4883	ICA1	GO:0000139;GO:0000139;GO:0000139;GO:0000139;GO:0003674;GO:0005515;GO:0005737;GO:0005737;GO:0005794;GO:0005829;GO:0005829;GO:0005829;GO:0006836;GO:0016020;GO:0019904;GO:0019904;GO:0030054;GO:0030658;GO:0030667;GO:0030667;GO:0030667;GO:0030672;GO:0031410;GO:0043231;GO:0045202;GO:0050796;GO:0050796;GO:0000139;GO:0000139;GO:0000139;GO:0000139;GO:0003674;GO:0005515;GO:0005737;GO:0005737;GO:0005794;GO:…	K19863	-	NOG247676	-	islet cell autoantigen 1 [Source:HGNCSymbol;Acc:HGNC:5343]	3382	Q05084;A0A024RA29
ENSG00000003249	DBNDD1	4791	466	6.67053	417	7.04092	446	7.61847	423	6.72034	303	5.80423	308	5.597	410	7.87543	335	6.50082	399	6.6819	16	90004865	90020128	-	4791	DBNDD1	GO:0005737;GO:0005737;GO:0005737;GO:0005737;GO:0005737;GO:0005737;GO:0005737;GO:0005737;	-	-	NOG83737	S	dysbindin domain containing 1 [Source:HGNCSymbol;Acc:HGNC:28455]	79007	Q9H9R9
ENSG00000003393	ALS2	10438	1169	7.68065	924	7.16101	932	7.30732	1127	8.21834	908	7.98356	1003	8.36593	842	7.42355	874	7.78473	1040	7.99409	2	201700267	201780956	-	10438	ALS2	GO:0001662;GO:0001701;GO:0001726;GO:0001726;GO:0001881;GO:0005085;GO:0005089;GO:0005089;GO:0005515;GO:0005737;GO:0005737;GO:0005769;GO:0005813;GO:0005813;GO:0005829;GO:0005829;GO:0006979;GO:0007032;GO:0007032;GO:0007409;GO:0007528;GO:0007626;GO:0008104;GO:0008219;GO:0014069;GO:0016020;GO:0016050;GO:0016197;GO:0016601;GO:0017112;GO:0017137;GO:0030027;GO:0030027;GO:0030424;GO:0030425;GO:0030425;GO:…	K04575	-	COG4642	S	ALS2, alsin Rho guanine nucleotide exchange factor[Source:HGNC Symbol;Acc:HGNC:443]	57679	Q96Q42;A8K4R4
ENSG00000003400	CASP10	7598	172	1.55249	126	1.3415	149	1.60489	113	1.13203	105	1.26829	129	1.47816	128	1.55034	145	1.77426	151	1.59452	2	201182881	201229406	+	7598	CASP10	GO:0004197;GO:0004197;GO:0004197;GO:0004197;GO:0005515;GO:0005515;GO:0005515;GO:0005737;GO:0005829;GO:0006508;GO:0006508;GO:0006508;GO:0006915;GO:0006915;GO:0006915;GO:0006919;GO:0007166;GO:0008233;GO:0008234;GO:0008234;GO:0008234;GO:0016787;GO:0031265;GO:0031625;GO:0035877;GO:0042981;GO:0042981;GO:0042981;GO:0043123;GO:0097153;GO:0097190;GO:0097190;GO:0097194;GO:0097199;GO:0097199;GO:0097199;GO:…	K04400	EC:3.4.22.63	NOG303276	-	caspase 10 [Source:HGNC Symbol;Acc:HGNC:1500]"	843	Q92851
ENSG00000003402	CFLAR	22479	505	1.54069	424	1.52584	416	1.51452	437	1.47973	351	1.43304	420	1.62668	378	1.5475	363	1.50134	383	1.36702	2	201116154	201176687	+	22479	CFLAR	GO:0002020;GO:0004197;GO:0004197;GO:0005515;GO:0005515;GO:0005515;GO:0005737;GO:0005737;GO:0005829;GO:0006508;GO:0006508;GO:0006915;GO:0006915;GO:0007519;GO:0008047;GO:0008234;GO:0008234;GO:0010952;GO:0014732;GO:0014842;GO:0014866;GO:0016032;GO:0031264;GO:0042981;GO:0042981;GO:0043066;GO:0043085;GO:0043123;GO:0043403;GO:0051092;GO:0060544;GO:0097153;GO:0097342;GO:1901740;GO:1902041;GO:1902042;GO:…	K04724	-	NOG331323	-	CASP8 and FADD like apoptosis regulator[Source:HGNC Symbol;Acc:HGNC:1876]	8837	O15519;A0A024R3Z7
ENSG00000003436	TFPI	11714	148	0.866477	144	0.994436	163	1.13878	120	0.779746	108	0.846149	96	0.713505	110	0.86418	115	0.91273	130	0.890413	2	187464230	187565760	-	11714	TFPI	GO:0004866;GO:0004867;GO:0004867;GO:0004867;GO:0004867;GO:0005576;GO:0005576;GO:0005576;GO:0005576;GO:0005615;GO:0005615;GO:0005783;GO:0005886;GO:0005901;GO:0007596;GO:0007596;GO:0007598;GO:0007599;GO:0009986;GO:0010466;GO:0010466;GO:0010466;GO:0010951;GO:0016020;GO:0030195;GO:0030414;GO:0030414;GO:0030414;GO:0031090;GO:0031225;GO:0043231;GO:0071383;GO:0004866;GO:0004867;GO:0004867;GO:0004867;GO:…	K03909	-	NOG86404	S	tissue factor pathway inhibitor [Source:HGNCSymbol;Acc:HGNC:11760]	7035	P10646
ENSG00000003509	NDUFAF7	3651	442	8.30254	372	8.24234	368	8.24888	375	7.81802	284	7.13895	333	7.94078	341	8.59527	317	8.07229	395	8.68037	2	37231631	37253403	+	3651	NDUFAF7	GO:0005739;GO:0008168;GO:0016740;GO:0032259;GO:0005515;GO:0005515;GO:0005615;GO:0005739;GO:0005739;GO:0005759;GO:0008168;GO:0016740;GO:0019899;GO:0019918;GO:0032259;GO:0032981;GO:0032981;GO:0032981;GO:0035243;GO:0035243;GO:0005515;GO:0005515;GO:0005615;GO:0005739;GO:0005739;GO:0005759;GO:0008168;GO:0016740;GO:0019899;GO:0019918;GO:0032259;GO:0032981;GO:0032981;GO:0032981;GO:0035243;GO:0035243;GO:…	K18164	-	COG1565	S	NADH:ubiquinone oxidoreductase complex assemblyfactor 7 [Source:HGNC Symbol;Acc:HGNC:28816]	55471	Q7L592
ENSG00000003756	RBM5	10368	1911	12.6406	1558	12.156	1502	11.8559	1899	13.9414	1436	12.7112	1581	13.276	1383	12.2756	1446	12.9665	1580	12.2269	3	50088908	50119021	+	10368	RBM5	GO:0000245;GO:0000381;GO:0000381;GO:0000381;GO:0000398;GO:0003676;GO:0003676;GO:0003677;GO:0003723;GO:0003723;GO:0003729;GO:0005515;GO:0005515;GO:0005634;GO:0005634;GO:0005654;GO:0005654;GO:0005681;GO:0005681;GO:0005681;GO:0006396;GO:0006397;GO:0006915;GO:0008285;GO:0008380;GO:0008380;GO:0008380;GO:0042981;GO:0042981;GO:0043065;GO:0046872;GO:0000245;GO:0000381;GO:0000381;GO:0000381;GO:0000398;GO:…	K13094	-	NOG290849	-	RNA binding motif protein 5 [Source:HGNCSymbol;Acc:HGNC:9902]	10181	P52756;A0A024R2U6
ENSG00000003987	MTMR7	6928	78	0.772125	61	0.712265	49	0.578825	77	0.84598	51	0.675601	54	0.678604	50	0.66417	36	0.483108	56	0.648535	8	17296794	17413528	-	6928	MTMR7	GO:0004438;GO:0004725;GO:0004725;GO:0004725;GO:0005515;GO:0005737;GO:0005829;GO:0005829;GO:0006470;GO:0006661;GO:0012505;GO:0016020;GO:0016020;GO:0016311;GO:0016311;GO:0016787;GO:0016791;GO:0016791;GO:0035335;GO:0046855;GO:0046856;GO:0046856;GO:0046856;GO:0052866;GO:0052866;GO:0004438;GO:0004725;GO:0004725;GO:0004725;GO:0005515;GO:0005737;GO:0005829;GO:0006470;GO:0006661;GO:0012505;GO:0016020;GO:…	K18083	-	NOG322789	-	myotubularin related protein 7 [Source:HGNCSymbol;Acc:HGNC:7454]	9108	Q9Y216;B7ZAG8;B7Z9Q7
ENSG00000003989	SLC7A2	7905	1558	13.5166	1411	14.4393	1327	13.7382	1391	13.3938	1154	13.3978	1290	14.2075	1339	15.5882	1313	15.4423	1500	15.2245	8	17497088	17570573	+	7905	SLC7A2	GO:0000064;GO:0005886;GO:0005886;GO:0005886;GO:0005887;GO:0006520;GO:0006865;GO:0006865;GO:0006865;GO:0006865;GO:0015171;GO:0015174;GO:0015181;GO:0015189;GO:0016020;GO:0016020;GO:0016020;GO:0016020;GO:0016021;GO:0016021;GO:0016021;GO:0022857;GO:0022857;GO:0030054;GO:0055085;GO:0055085;GO:0097638;GO:1903352;GO:1903401;GO:0000064;GO:0005886;GO:0005886;GO:0005886;GO:0005887;GO:0006520;GO:0006865;GO:…	K13864	-	COG0531	E	solute carrier family 7 member 2 [Source:HGNCSymbol;Acc:HGNC:11060]	6542	P52569
ENSG00000004059	ARF5	1825	1108	41.6368	917	40.6468	872	39.1032	757	31.5726	744	37.4143	700	33.3938	751	37.8699	714	36.3735	839	36.8852	7	127588386	127591700	+	1825	ARF5	GO:0000166;GO:0005525;GO:0005525;GO:0005525;GO:0000166;GO:0003924;GO:0005515;GO:0005525;GO:0005525;GO:0005525;GO:0005525;GO:0005737;GO:0005737;GO:0005737;GO:0005794;GO:0005794;GO:0005886;GO:0005886;GO:0006886;GO:0006890;GO:0006890;GO:0006893;GO:0015031;GO:0016020;GO:0016192;GO:0016192;GO:0048471;GO:0070062;	K07940	-	COG1100	R	ADP ribosylation factor 5 [Source:HGNCSymbol;Acc:HGNC:658]	381	P84085;A4D0Z3
ENSG00000004139	SARM1	11105	268	1.65507	248	1.80656	216	1.59182	226	1.54906	177	1.46279	203	1.59151	175	1.45023	186	1.5572	194	1.40164	17	28364356	28404049	+	11105	SARM1	GO:0002376;GO:0005515;GO:0005515;GO:0005737;GO:0005737;GO:0005739;GO:0005739;GO:0005829;GO:0005874;GO:0005874;GO:0007165;GO:0007165;GO:0007399;GO:0009749;GO:0009967;GO:0015630;GO:0030054;GO:0030154;GO:0030424;GO:0030425;GO:0030425;GO:0030425;GO:0031315;GO:0034128;GO:0034128;GO:0034128;GO:0035591;GO:0035591;GO:0042981;GO:0042995;GO:0045087;GO:0045202;GO:0045202;GO:0048678;GO:0048678;GO:0048814;GO:…	-	-	-	-	sterile alpha and TIR motif containing 1[Source:HGNC Symbol;Acc:HGNC:17074]	23098	Q6SZW1;Q0D2N8;Q05B42
ENSG00000004142	POLDIP2	2670	2583	66.3459	2290	69.3815	2226	68.2296	2376	67.7349	1948	66.9585	1969	64.2045	1933	66.625	2043	71.1388	2322	69.7757	17	28346633	28357527	-	2670	POLDIP2	GO:0003677;GO:0003677;GO:0005515;GO:0005634;GO:0005739;GO:0005739;GO:0016242;GO:0042645;GO:0045931;GO:0070584;GO:0003677;GO:0003677;	K17809	-	-	-	DNA polymerase delta interacting protein 2[Source:HGNC Symbol;Acc:HGNC:23781]	26073	Q9Y2S7
ENSG00000004399	PLXND1	9738	684	4.81712	534	4.436	548	4.60543	526	4.11143	458	4.31642	448	4.00534	511	4.82912	555	5.29874	525	4.32556	3	129555175	129606818	-	9738	PLXND1	GO:0001525;GO:0001525;GO:0001569;GO:0002116;GO:0003151;GO:0003279;GO:0005515;GO:0005515;GO:0005515;GO:0005886;GO:0005886;GO:0005887;GO:0005887;GO:0005887;GO:0007162;GO:0007165;GO:0007165;GO:0007221;GO:0007275;GO:0007416;GO:0007416;GO:0008360;GO:0016020;GO:0016021;GO:0017154;GO:0017154;GO:0017154;GO:0017154;GO:0017154;GO:0019904;GO:0030027;GO:0030334;GO:0030334;GO:0030334;GO:0031258;GO:0032092;GO:…	K06822	-	NOG252136	-	plexin D1 [Source:HGNC Symbol;Acc:HGNC:9107]"	23129	Q9Y4D7
ENSG00000004455	AK2	5727	7012	83.9683	5900	83.3383	5870	83.8823	6648	88.357	5565	89.1797	5673	86.2415	5481	88.0744	5872	95.3253	6529	91.4687	1	33007940	33080996	-	5727	AK2	GO:0005524;GO:0005524;GO:0006139;GO:0006139;GO:0016301;GO:0016310;GO:0016740;GO:0019205;GO:0019205;GO:0000166;GO:0004017;GO:0004017;GO:0004017;GO:0004017;GO:0004017;GO:0005524;GO:0005524;GO:0005524;GO:0005739;GO:0005758;GO:0005758;GO:0006139;GO:0006139;GO:0006172;GO:0006172;GO:0006172;GO:0015949;GO:0016301;GO:0016310;GO:0016740;GO:0016776;GO:0016776;GO:0019205;GO:0019205;GO:0046033;GO:0046034;GO:…	K00939	EC:2.7.4.3	COG0563	F	adenylate kinase 2 [Source:HGNCSymbol;Acc:HGNC:362]	204	P54819;A0A140VK93
ENSG00000004468	CD38	6857	5	0.0500077	1	0.0117974	5	0.0596754	1	0.0111005	1	0.0133842	3	0.0380906	2	0.0268419	2	0.0271172	0	0	4	15778275	15853232	+	6857	CD38	GO:0003953;GO:0003953;GO:0003953;GO:0005886;GO:0005886;GO:0005886;GO:0007165;GO:0016020;GO:0016020;GO:0016021;GO:0016740;GO:0016787;GO:0016849;GO:0019674;GO:0030890;GO:0030890;GO:0042493;GO:0043066;GO:0045892;GO:0045893;GO:0050135;GO:0050135;GO:0050853;GO:0061809;GO:0070062;GO:0097190;GO:0001666;GO:0003953;GO:0003953;GO:0003953;GO:0003953;GO:0003953;GO:0005634;GO:0005886;GO:0005886;GO:0005886;GO:…	K01242	-	NOG42596	S	CD38 molecule [Source:HGNC Symbol;Acc:HGNC:1667]"	952	P28907;B4E006
ENSG00000004478	FKBP4	5163	3558	47.2612	2925	45.8293	2894	45.8728	2842	41.8986	2298	40.8485	2518	42.4604	2579	45.9691	2657	47.8453	2949	45.8275	12	2794970	2805423	+	5163	FKBP4	GO:0000413;GO:0000413;GO:0000413;GO:0003723;GO:0003755;GO:0003755;GO:0003755;GO:0003755;GO:0005515;GO:0005515;GO:0005515;GO:0005524;GO:0005525;GO:0005528;GO:0005528;GO:0005528;GO:0005634;GO:0005634;GO:0005654;GO:0005654;GO:0005737;GO:0005737;GO:0005737;GO:0005739;GO:0005829;GO:0005829;GO:0005829;GO:0005829;GO:0005856;GO:0005874;GO:0006457;GO:0006463;GO:0006825;GO:0007566;GO:0010977;GO:0016853;GO:…	K09571	EC:5.2.1.8	COG0545	O	FKBP prolyl isomerase 4 [Source:HGNCSymbol;Acc:HGNC:3720]	2288	Q02790
ENSG00000004487	KDM1A	5440	3334	42.0308	2773	41.2354	2835	42.6494	3299	46.1595	2715	45.8035	2955	47.2922	2562	43.3408	2468	42.179	2733	40.3083	1	23019443	23083689	+	5440	KDM1A	GO:0003677;GO:0003677;GO:0005515;GO:0005634;GO:0005634;GO:0005634;GO:0006325;GO:0006355;GO:0006355;GO:0016491;GO:0016491;GO:0016491;GO:0034720;GO:0034720;GO:0034720;GO:0050660;GO:0050660;GO:0050660;GO:0055114;GO:0055114;GO:0055114;GO:0000122;GO:0000122;GO:0000784;GO:0000790;GO:0000790;GO:0001085;GO:0002039;GO:0002052;GO:0003677;GO:0003677;GO:0003682;GO:0003682;GO:0003682;GO:0005515;GO:0005515;GO:…	K11450	EC:1.-.-.-	COG1231	E	lysine demethylase 1A [Source:HGNCSymbol;Acc:HGNC:29079]	23028	O60341
ENSG00000004534	RBM6	7299	1864	17.5139	1579	17.5	1557	17.4576	1678	17.4987	1335	16.786	1474	17.5819	1234	15.5585	1347	17.1575	1523	16.7413	3	49940007	50100045	+	7299	RBM6	GO:0003676;GO:0003676;GO:0003677;GO:0003723;GO:0003723;GO:0003723;GO:0003723;GO:0005515;GO:0005634;GO:0005634;GO:0006396;GO:0003676;GO:0003676;GO:0003723;GO:0003723;GO:0003723;GO:0003676;GO:0003676;GO:0003677;GO:0003723;GO:0003723;GO:0003723;GO:0003723;GO:0005515;GO:0005634;GO:0005634;GO:0006396;GO:0003676;GO:0003723;GO:0003723;GO:0003676;GO:0003676;GO:0003677;GO:0003723;GO:0003723;GO:0003723;GO:…	-	-	NOG319164	-	RNA binding motif protein 6 [Source:HGNCSymbol;Acc:HGNC:9903]	10180	P78332;A8K6Q4
ENSG00000004660	CAMKK1	7424	522	4.82207	491	5.35011	441	4.86138	783	8.02789	528	6.52716	604	7.0832	442	5.479	394	4.9341	422	4.56066	17	3860315	3894891	-	7424	CAMKK1	GO:0004672;GO:0004672;GO:0005524;GO:0005524;GO:0006468;GO:0006468;GO:0000166;GO:0004672;GO:0004672;GO:0004674;GO:0004674;GO:0004683;GO:0004683;GO:0005515;GO:0005516;GO:0005516;GO:0005524;GO:0005524;GO:0005524;GO:0005634;GO:0005654;GO:0005737;GO:0005737;GO:0005829;GO:0006468;GO:0006468;GO:0016301;GO:0016310;GO:0016740;GO:0035556;GO:0045860;GO:0000166;GO:0004672;GO:0004672;GO:0004674;GO:0004674;GO:…	K00908	EC:2.7.11.17	COG0515	T	calcium/calmodulin dependent protein kinase kinase1 [Source:HGNC Symbol;Acc:HGNC:1469]	84254	Q8N5S9
ENSG00000004700	RECQL	3779	706	12.8123	627	13.4218	617	13.3619	637	12.8304	555	13.4786	559	12.8785	554	13.4912	539	13.2605	640	13.588	12	21468910	21501669	-	3779	RECQL	GO:0000166;GO:0000724;GO:0000733;GO:0003676;GO:0003676;GO:0003677;GO:0003677;GO:0003678;GO:0003678;GO:0004003;GO:0004386;GO:0005515;GO:0005515;GO:0005515;GO:0005524;GO:0005524;GO:0005524;GO:0005634;GO:0005634;GO:0005634;GO:0005634;GO:0005654;GO:0005654;GO:0005694;GO:0005737;GO:0006281;GO:0006281;GO:0006310;GO:0006310;GO:0006310;GO:0008026;GO:0008026;GO:0009378;GO:0016020;GO:0016787;GO:0032508;GO:…	K10899	EC:3.6.4.12	COG0514	L	RecQ like helicase [Source:HGNCSymbol;Acc:HGNC:9948]	5965	P46063;A0A024RAV2
ENSG00000004766	VPS50	9559	437	3.13523	424	3.58817	388	3.32184	433	3.44789	415	3.98441	390	3.55208	374	3.60061	393	3.82234	472	3.96171	7	93232340	93361123	+	9559	VPS50	GO:0000149;GO:0005515;GO:0005768;GO:0005829;GO:0015031;GO:0016020;GO:0032456;GO:0032456;GO:0032456;GO:0032456;GO:0042147;GO:0055037;GO:0070062;GO:1990745;GO:1990745;GO:1990745;GO:0000149;GO:0005515;GO:0005768;GO:0005829;GO:0015031;GO:0016020;GO:0032456;GO:0032456;GO:0032456;GO:0032456;GO:0042147;GO:0055037;GO:0070062;GO:1990745;GO:1990745;GO:1990745;GO:0000149;GO:0005515;GO:0005768;GO:0005829;GO:…	K23288	-	NOG238972	-	VPS50, EARP/GARPII complex subunit [Source:HGNCSymbol;Acc:HGNC:25956]	55610	Q96JG6
ENSG00000004776	HSPB6	1724	3	0.11934	5	0.234613	3	0.142411	1	0.044151	5	0.266171	7	0.353502	1	0.0533801	1	0.0539277	5	0.232694	19	35754566	35758079	-	1724	HSPB6	GO:0005212;GO:0005212;GO:0005515;GO:0005576;GO:0005634;GO:0005737;GO:0006937;GO:0010667;GO:0042803;GO:0042803;GO:0045766;GO:0051082;GO:0051087;GO:0061077;GO:0005212;GO:0005212;GO:0005212;GO:0005212;	K09545	-	NOG236548	-	heat shock protein family B (small) member 6[Source:HGNC Symbol;Acc:HGNC:26511]	126393	O14558;V9HWB6
ENSG00000004777	ARHGAP33	5260	130	1.69496	134	2.06081	125	1.94484	122	1.76543	81	1.41328	113	1.87035	79	1.38216	73	1.29029	84	1.28129	19	35774532	35788822	+	5260	ARHGAP33	GO:0005096;GO:0005096;GO:0005096;GO:0005096;GO:0005515;GO:0005515;GO:0005737;GO:0005829;GO:0005886;GO:0007165;GO:0007165;GO:0007264;GO:0015031;GO:0015031;GO:0015031;GO:0019901;GO:0032991;GO:0035091;GO:0043547;GO:0051056;GO:0005096;GO:0015031;GO:0043547;GO:0005096;GO:0005096;GO:0005096;GO:0005096;GO:0005096;GO:0005515;GO:0005515;GO:0005737;GO:0005737;GO:0005829;GO:0005886;GO:0005886;GO:0007165;GO:…	K17933	-	NOG311367	-	Rho GTPase activating protein 33 [Source:HGNCSymbol;Acc:HGNC:23085]	115703	O14559;A1A5D2
ENSG00000004779	NDUFAB1	1548	1798	79.6562	1486	77.6546	1390	73.4857	714	35.1079	588	34.8606	558	31.383	904	53.7421	932	55.975	973	50.4307	16	23581014	23596316	-	1548	NDUFAB1	GO:0000035;GO:0000036;GO:0000036;GO:0005504;GO:0005509;GO:0005515;GO:0005654;GO:0005739;GO:0005739;GO:0005739;GO:0005743;GO:0005747;GO:0005747;GO:0005759;GO:0005762;GO:0006120;GO:0006120;GO:0006629;GO:0006631;GO:0006633;GO:0006633;GO:0006633;GO:0008137;GO:0009249;GO:0031966;GO:0032981;GO:0032981;GO:0055114;GO:0070469;GO:0006633;GO:0006633;GO:0006633;GO:0000035;GO:0000036;GO:0000036;GO:0005504;GO:…	K03955	-	COG0236	I	NADH:ubiquinone oxidoreductase subunit AB1[Source:HGNC Symbol;Acc:HGNC:7694]	4706	O14561
ENSG00000004799	PDK4	4544	25	0.377314	21	0.373853	29	0.522299	39	0.653286	37	0.747294	39	0.747235	20	0.40505	23	0.470586	26	0.45908	7	95583499	95596516	-	4544	PDK4	GO:0000166;GO:0004672;GO:0004672;GO:0004672;GO:0004672;GO:0004740;GO:0004740;GO:0005524;GO:0005739;GO:0005739;GO:0005759;GO:0005759;GO:0005975;GO:0006006;GO:0006468;GO:0006885;GO:0006885;GO:0008286;GO:0008286;GO:0009267;GO:0010510;GO:0010510;GO:0010510;GO:0010565;GO:0010565;GO:0010906;GO:0010906;GO:0016301;GO:0016310;GO:0016740;GO:0042304;GO:0042304;GO:0042593;GO:0042593;GO:0042594;GO:0042594;GO:…	K00898	EC:2.7.11.2	COG0642	T	pyruvate dehydrogenase kinase 4 [Source:HGNCSymbol;Acc:HGNC:8812]	5166	Q16654;A4D1H4
ENSG00000004809	SLC22A16	3907	0	0	0	0	2	0.0418934	0	0	2	0.0469802	0	0	1	0.0235545	0	0	1	0.0205357	6	110424687	110476641	-	3907	SLC22A16	GO:0016020;GO:0016021;GO:0016021;GO:0016021;GO:0022857;GO:0022857;GO:0055085;GO:0055085;GO:0005275;GO:0005886;GO:0005886;GO:0005886;GO:0006811;GO:0007275;GO:0007283;GO:0007338;GO:0015101;GO:0015226;GO:0015226;GO:0015695;GO:0015695;GO:0015837;GO:0015879;GO:0015879;GO:0016020;GO:0016021;GO:0016021;GO:0016021;GO:0022857;GO:0022857;GO:0030154;GO:0030317;GO:0046717;GO:0055085;GO:0055085;GO:1902603;GO:…	K08212	-	COG0477	G	solute carrier family 22 member 16 [Source:HGNCSymbol;Acc:HGNC:20302]	85413	Q86VW1;A0A0K0K1K9
ENSG00000004838	ZMYND10	2889	28	0.664678	33	0.92403	24	0.679865	36	0.948489	24	0.762416	25	0.753396	28	0.891923	29	0.933254	32	0.888701	3	50341110	50345732	-	2889	ZMYND10	GO:0005515;GO:0005515;GO:0005737;GO:0005737;GO:0005737;GO:0005815;GO:0005856;GO:0005886;GO:0016020;GO:0016324;GO:0016324;GO:0034451;GO:0034451;GO:0034451;GO:0036158;GO:0036158;GO:0036158;GO:0036159;GO:0036159;GO:0036159;GO:0044458;GO:0044458;GO:0046872;GO:1905505;GO:1905505;GO:0005515;GO:0005515;GO:0005737;GO:0005737;GO:0005737;GO:0005815;GO:0005856;GO:0005886;GO:0016020;GO:0016324;GO:0034451;GO:…	-	-	NOG76133	-	zinc finger MYND-type containing 10 [Source:HGNCSymbol;Acc:HGNC:19412]	51364	O75800
ENSG00000004846	ABCB5	9257	2	0.014817	1	0.00873875	1	0.00884075	1	0.00822256	0	0	0	0	1	0.00994138	2	0.0200867	1	0.00866728	7	20615207	20777038	+	9257	ABCB5	GO:0000166;GO:0005524;GO:0005524;GO:0005524;GO:0005886;GO:0005886;GO:0005886;GO:0005887;GO:0005887;GO:0015562;GO:0016020;GO:0016021;GO:0016021;GO:0016021;GO:0016021;GO:0016887;GO:0016887;GO:0030154;GO:0042391;GO:0042626;GO:0042626;GO:0042626;GO:0048058;GO:0048058;GO:0055085;GO:0055085;GO:0055085;GO:0055085;GO:0000166;GO:0005524;GO:0005524;GO:0005524;GO:0005886;GO:0005886;GO:0005886;GO:0005887;GO:…	K05660	-	COG1132	V	ATP binding cassette subfamily B member 5[Source:HGNC Symbol;Acc:HGNC:46]	340273	Q2M3G0
ENSG00000004848	ARX	3114	3	0.0660699	3	0.0779332	0	0	0	0	1	0.029472	3	0.0838752	1	0.0295528	0	0	0	0	X	25003694	25016420	-	3114	ARX	GO:0000122;GO:0000977;GO:0000980;GO:0000981;GO:0000981;GO:0000981;GO:0001227;GO:0001764;GO:0003677;GO:0003677;GO:0003677;GO:0003682;GO:0005634;GO:0005634;GO:0006355;GO:0006355;GO:0007275;GO:0007399;GO:0007411;GO:0010628;GO:0021759;GO:0021772;GO:0021800;GO:0021831;GO:0021846;GO:0021853;GO:0030154;GO:0030900;GO:0042127;GO:0043565;GO:0043565;GO:0044241;GO:0046622;GO:0048666;GO:0072148;	K09452	-	NOG313402	-	aristaless related homeobox [Source:HGNCSymbol;Acc:HGNC:18060]	170302	Q96QS3
ENSG00000004864	SLC25A13	3710	1482	27.3952	1265	27.5827	1116	24.6178	891	18.2802	817	20.2105	857	20.1112	1161	28.7988	1204	30.1719	1381	29.8657	7	96120220	96322147	-	3710	SLC25A13	GO:0005215;GO:0005313;GO:0005313;GO:0005509;GO:0005509;GO:0005509;GO:0005739;GO:0005739;GO:0005743;GO:0005743;GO:0005887;GO:0006094;GO:0006754;GO:0006839;GO:0015183;GO:0015183;GO:0015810;GO:0015810;GO:0015813;GO:0015813;GO:0016020;GO:0016021;GO:0022857;GO:0022857;GO:0042802;GO:0043490;GO:0043490;GO:0045333;GO:0046872;GO:0051592;GO:0055085;GO:0055085;GO:0070778;GO:0005215;GO:0005313;GO:0005313;GO:…	K15105	-	NOG292991	-	solute carrier family 25 member 13 [Source:HGNCSymbol;Acc:HGNC:10983]	10165	Q9UJS0
ENSG00000004866	ST7	6742	239	2.43114	256	3.07164	200	2.42773	225	2.54022	176	2.39581	179	2.31151	200	2.72997	201	2.77177	210	2.4991	7	116953238	117230103	+	6742	ST7	GO:0016020;GO:0016021;GO:0005515;GO:0016020;GO:0016021;GO:0030198;GO:0045595;GO:0016020;GO:0016021;GO:0030198;GO:0045595;GO:0016020;GO:0016021;GO:0005515;GO:0016020;GO:0016021;GO:0005515;GO:0016020;GO:0016021;GO:0016020;GO:0016021;GO:0016020;GO:0016021;GO:0016020;GO:0016021;GO:0016020;GO:0016021;GO:0005515;GO:0016020;GO:0016021;GO:0016020;GO:0016021;GO:0016020;GO:0016021;GO:0016020;GO:0016021;GO:…	-	-	NOG307980	-	suppression of tumorigenicity 7 [Source:HGNCSymbol;Acc:HGNC:11351]	7982	Q9NRC1;X5DRA0
ENSG00000004897	CDC27	6824	3573	35.9083	2953	35.0061	3080	36.9378	3876	43.2337	3274	44.0319	3393	43.2888	3098	41.7791	2733	37.2349	3552	41.7626	17	47117703	47189422	-	6824	CDC27	GO:0005515;GO:0005515;GO:0005515;GO:0005634;GO:0005634;GO:0005654;GO:0005654;GO:0005680;GO:0005737;GO:0005813;GO:0005813;GO:0005819;GO:0005829;GO:0005876;GO:0006511;GO:0007091;GO:0007091;GO:0008283;GO:0016567;GO:0019903;GO:0031145;GO:0070979;GO:1901990;GO:0005515;GO:0005515;GO:0005515;GO:0005634;GO:0005634;GO:0005654;GO:0005654;GO:0005680;GO:0005737;GO:0005813;GO:0005813;GO:0005819;GO:0005829;GO:…	K03350	-	COG0457	R	cell division cycle 27 [Source:HGNCSymbol;Acc:HGNC:1728]	996	P30260
ENSG00000004939	SLC4A1	5125	2	0.0267631	0	0	0	0	5	0.0742598	1	0.0179075	1	0.0169878	1	0.0179566	5	0.0907038	4	0.0626209	17	44248390	44268141	-	5125	SLC4A1	GO:0005452;GO:0005452;GO:0005452;GO:0005515;GO:0005515;GO:0005886;GO:0005886;GO:0005887;GO:0005887;GO:0005887;GO:0005887;GO:0006811;GO:0006820;GO:0006820;GO:0006820;GO:0006820;GO:0006821;GO:0006821;GO:0006873;GO:0008509;GO:0008509;GO:0008509;GO:0015106;GO:0015108;GO:0015108;GO:0015301;GO:0015301;GO:0015701;GO:0015701;GO:0015701;GO:0016020;GO:0016020;GO:0016020;GO:0016020;GO:0016021;GO:0016021;GO:…	K06573	-	NOG268067	-	solute carrier family 4 member 1 (Diego bloodgroup) [Source:HGNC Symbol;Acc:HGNC:11027]	6521	P02730
ENSG00000004948	CALCR	4227	4	0.0648976	4	0.0765504	3	0.0580829	6	0.108043	2	0.0434236	2	0.0411935	4	0.0870852	0	0	5	0.0949054	7	93424487	93574730	-	4227	CALCR	GO:0001669;GO:0004888;GO:0004888;GO:0004930;GO:0004930;GO:0004930;GO:0004948;GO:0004948;GO:0004948;GO:0005929;GO:0007165;GO:0007166;GO:0007166;GO:0007186;GO:0007186;GO:0007186;GO:0007189;GO:0007204;GO:0016020;GO:0016020;GO:0016020;GO:0016021;GO:0016021;GO:0016021;GO:0030279;GO:0030316;GO:0043488;GO:0004888;GO:0004888;GO:0004930;GO:0004930;GO:0004930;GO:0004948;GO:0004948;GO:0007165;GO:0007166;GO:…	K04576	-	NOG255868	-	calcitonin receptor [Source:HGNCSymbol;Acc:HGNC:1440]	799	P30988;A0A0A0MRG0
ENSG00000004961	HCCS	2343	841	24.6164	623	21.5097	688	24.0312	1038	33.7212	903	35.3707	887	32.9596	610	23.9593	636	25.2368	743	25.4431	X	11111301	11123086	+	2343	HCCS	GO:0004408;GO:0004408;GO:0004408;GO:0004408;GO:0004408;GO:0005739;GO:0005739;GO:0005739;GO:0005739;GO:0005739;GO:0005739;GO:0005743;GO:0005743;GO:0009887;GO:0016020;GO:0016829;GO:0018063;GO:0046872;GO:0055114;GO:0004408;GO:0004408;GO:0004408;GO:0004408;GO:0004408;GO:0005739;GO:0005739;GO:0005739;GO:0005739;GO:0005739;GO:0005739;GO:0005743;GO:0005743;GO:0009887;GO:0016020;GO:0016829;GO:0018063;GO:…	K01764	EC:4.4.1.17	NOG236101	-	holocytochrome c synthase [Source:HGNCSymbol;Acc:HGNC:4837]	3052	P53701;A0A024RBY9
ENSG00000004975	DVL2	5321	1382	17.8121	1158	17.605	1093	16.8107	1423	20.3558	1160	20.0075	1191	19.4872	1015	17.5545	1035	18.0841	1139	17.1745	17	7225342	7234517	-	5321	DVL2	GO:0001843;GO:0001843;GO:0001934;GO:0003007;GO:0003151;GO:0003151;GO:0005109;GO:0005109;GO:0005109;GO:0005109;GO:0005515;GO:0005515;GO:0005515;GO:0005515;GO:0005634;GO:0005634;GO:0005654;GO:0005737;GO:0005737;GO:0005737;GO:0005737;GO:0005829;GO:0005829;GO:0005829;GO:0005829;GO:0005886;GO:0005886;GO:0006366;GO:0007275;GO:0007379;GO:0007379;GO:0007507;GO:0007507;GO:0016020;GO:0016055;GO:0016055;GO:…	K02353	-	NOG322275	-	dishevelled segment polarity protein 2 [Source:HGNCSymbol;Acc:HGNC:3086]	1856	O14641
ENSG00000005001	PRSS22	2384	2	0.057534	0	0	4	0.137313	3	0.0957839	0	0	2	0.0730389	0	0	0	0	0	0	16	2852730	2858170	-	2384	PRSS22	GO:0004252;GO:0004252;GO:0005576;GO:0006508;GO:0006508;GO:0006508;GO:0008233;GO:0008236;GO:0016787;GO:0019897;GO:0046658;GO:0004252;GO:0004252;GO:0006508;GO:0006508;	K09626	EC:3.4.21.-	COG5640	O	serine protease 22 [Source:HGNCSymbol;Acc:HGNC:14368]	64063	Q9GZN4
ENSG00000005007	UPF1	8600	2147	17.1212	1815	17.0725	1800	17.129	2439	21.5869	1840	19.6357	2019	20.4394	1727	18.4804	1691	18.2808	1763	16.4478	19	18831938	18868236	+	8600	UPF1	GO:0000166;GO:0000184;GO:0000184;GO:0000184;GO:0000184;GO:0000184;GO:0000294;GO:0000784;GO:0000785;GO:0000932;GO:0000956;GO:0003677;GO:0003677;GO:0003682;GO:0003723;GO:0003723;GO:0004004;GO:0004004;GO:0004004;GO:0004386;GO:0004386;GO:0004386;GO:0005515;GO:0005515;GO:0005515;GO:0005515;GO:0005515;GO:0005515;GO:0005524;GO:0005524;GO:0005524;GO:0005634;GO:0005654;GO:0005737;GO:0005737;GO:0005737;GO:…	K14326	EC:3.6.4.-	COG1112	L	UPF1, RNA helicase and ATPase [Source:HGNCSymbol;Acc:HGNC:9962]	5976	Q92900;A0A024R7L8;B3KY55
ENSG00000005020	SKAP2	5361	1058	13.5344	919	13.8672	841	12.8384	576	8.17813	591	10.1174	568	9.2243	917	15.7413	821	14.2379	922	13.7987	7	26667068	26995239	-	5361	SKAP2	GO:0005070;GO:0005515;GO:0005515;GO:0005654;GO:0005737;GO:0005737;GO:0005737;GO:0005829;GO:0005829;GO:0005886;GO:0005886;GO:0007165;GO:0008285;GO:0009967;GO:0042113;GO:0065003;GO:0005654;GO:0005829;	-	-	NOG46742	-	src kinase associated phosphoprotein 2 [Source:HGNCSymbol;Acc:HGNC:15687]	8935	O75563
ENSG00000005022	SLC25A5	1555	8548	376.994	7235	376.381	6957	366.143	6585	322.331	5792	341.843	5830	326.414	6368	376.868	6587	393.828	7312	377.276	X	119468422	119471396	+	1555	SLC25A5	GO:0003723;GO:0005471;GO:0005515;GO:0005515;GO:0005634;GO:0005739;GO:0005739;GO:0005743;GO:0005743;GO:0005743;GO:0005743;GO:0005743;GO:0005887;GO:0007059;GO:0008284;GO:0015207;GO:0015853;GO:0015866;GO:0015867;GO:0016020;GO:0016021;GO:0016032;GO:0022857;GO:0022857;GO:0031625;GO:0042645;GO:0045121;GO:0050796;GO:0055085;GO:0055085;GO:0071817;GO:1901029;GO:1990830;	K05863	-	NOG238123	-	solute carrier family 25 member 5 [Source:HGNCSymbol;Acc:HGNC:10991]	292	P05141;Q6NVC0
ENSG00000005059	MCUB	3555	460	8.87399	401	9.12482	385	8.86299	311	6.65883	250	6.45399	301	7.37153	344	8.90504	352	9.20561	376	8.48597	4	109560209	109688719	+	3555	MCUB	GO:0005739;GO:0005739;GO:0005743;GO:0005743;GO:0006811;GO:0006816;GO:0006851;GO:0006851;GO:0006851;GO:0016020;GO:0016021;GO:0019855;GO:0019855;GO:0019855;GO:0031224;GO:0031224;GO:0031305;GO:0031305;GO:0034704;GO:0034704;GO:0036444;GO:0051560;GO:0051560;GO:0051560;GO:0051560;GO:0051560;GO:1990246;GO:1990246;	K22829	-	NOG243091	-	mitochondrial calcium uniporter dominant negativebeta subunit [Source:HGNC Symbol;Acc:HGNC:26076]	55013	Q9NWR8
ENSG00000005073	HOXA11	2307	291	8.6506	266	9.32725	264	9.36517	391	12.9005	294	11.6957	319	12.0385	238	9.49393	261	10.5182	294	10.2248	7	27181510	27185223	-	2307	HOXA11	GO:0003677;GO:0003677;GO:0003677;GO:0005634;GO:0005654;GO:0006355;GO:0006355;GO:0043565;GO:0043565;GO:0000981;GO:0001501;GO:0001501;GO:0001656;GO:0001658;GO:0001658;GO:0001759;GO:0003677;GO:0003677;GO:0003677;GO:0005634;GO:0005654;GO:0005667;GO:0005667;GO:0006355;GO:0006355;GO:0006357;GO:0007275;GO:0007275;GO:0007283;GO:0007338;GO:0007501;GO:0007501;GO:0008584;GO:0009653;GO:0009952;GO:0009953;GO:…	K21951	-	NOG274734	-	homeobox A11 [Source:HGNC Symbol;Acc:HGNC:5101]"	3207	P31270
ENSG00000005075	POLR2J	1355	836	42.3124	655	39.104	552	33.3395	459	25.784	385	26.0765	351	22.5527	446	30.2909	425	29.1608	479	28.3628	7	102473118	102478907	-	1355	POLR2J	GO:0000398;GO:0001055;GO:0001055;GO:0001055;GO:0003677;GO:0003677;GO:0003899;GO:0003899;GO:0003899;GO:0003899;GO:0003899;GO:0005515;GO:0005515;GO:0005634;GO:0005654;GO:0005665;GO:0005665;GO:0005665;GO:0005665;GO:0006283;GO:0006351;GO:0006351;GO:0006351;GO:0006366;GO:0006366;GO:0006366;GO:0006366;GO:0006367;GO:0006368;GO:0006370;GO:0008543;GO:0016070;GO:0030275;GO:0035019;GO:0042795;GO:0046983;GO:…	K03008	-	COG1761	K	RNA polymerase II subunit J [Source:HGNCSymbol;Acc:HGNC:9197]	5439	P52435
ENSG00000005100	DHX33	5789	1920	22.7457	1634	22.8333	1628	23.015	2028	26.665	1743	27.6326	1771	26.6346	1614	25.6576	1670	26.8202	1892	26.2223	17	5440917	5468982	-	5789	DHX33	GO:0000166;GO:0000182;GO:0000182;GO:0003676;GO:0003676;GO:0003723;GO:0003723;GO:0003725;GO:0003725;GO:0003729;GO:0004386;GO:0004386;GO:0004386;GO:0005515;GO:0005524;GO:0005524;GO:0005524;GO:0005634;GO:0005654;GO:0005654;GO:0005730;GO:0005730;GO:0005730;GO:0005730;GO:0005737;GO:0006413;GO:0016787;GO:0032481;GO:0032481;GO:0033613;GO:0034459;GO:0043023;GO:0043410;GO:0043410;GO:0045943;GO:0045943;GO:…	K17820	EC:3.6.4.13	COG1643	L	DEAH-box helicase 33 [Source:HGNCSymbol;Acc:HGNC:16718]	56919	Q9H6R0;B4DIS6
ENSG00000005102	MEOX1	2674	11	0.282119	14	0.423532	12	0.367265	1	0.0284653	1	0.0343215	2	0.0651177	8	0.275325	16	0.556299	5	0.150024	17	43640389	43661922	-	2674	MEOX1	GO:0000978;GO:0000981;GO:0001228;GO:0001757;GO:0003674;GO:0003677;GO:0003677;GO:0003677;GO:0003682;GO:0003700;GO:0003700;GO:0005515;GO:0005634;GO:0005634;GO:0005634;GO:0005737;GO:0005737;GO:0006355;GO:0006355;GO:0007275;GO:0007275;GO:0008150;GO:0043565;GO:0043565;GO:0043565;GO:0043565;GO:0045944;GO:0045944;GO:0060218;GO:0061053;GO:0061053;GO:0061053;GO:0061056;GO:0061056;GO:0071837;GO:0000981;GO:…	K09322	-	NOG282563	-	mesenchyme homeobox 1 [Source:HGNCSymbol;Acc:HGNC:7013]	4222	P50221
ENSG00000005108	THSD7A	10921	14	0.0879157	6	0.0444435	6	0.0449623	18	0.125455	10	0.0840361	7	0.0558041	11	0.092693	8	0.0681047	9	0.0661201	7	11370365	11832198	-	10921	THSD7A	GO:0001525;GO:0005576;GO:0005886;GO:0005886;GO:0016020;GO:0016021;GO:0030154;GO:0031532;GO:0042995;GO:0016020;GO:0016021;	-	-	NOG12793	-	thrombospondin type 1 domain containing 7A[Source:HGNC Symbol;Acc:HGNC:22207]	221981	Q9UPZ6
ENSG00000005156	LIG3	12919	1540	8.17509	1283	8.03373	1246	7.89311	1313	7.73594	1166	8.28319	1190	8.01953	1097	7.81438	1267	9.11795	1339	8.31582	17	34980494	35009743	+	12919	LIG3	GO:0000166;GO:0000724;GO:0003677;GO:0003677;GO:0003909;GO:0003909;GO:0003909;GO:0003909;GO:0003909;GO:0003910;GO:0003910;GO:0003910;GO:0003910;GO:0005515;GO:0005515;GO:0005515;GO:0005524;GO:0005524;GO:0005524;GO:0005634;GO:0005634;GO:0005634;GO:0005654;GO:0005654;GO:0005737;GO:0005739;GO:0005739;GO:0006260;GO:0006273;GO:0006281;GO:0006281;GO:0006281;GO:0006283;GO:0006288;GO:0006288;GO:0006288;GO:…	K10776	EC:6.5.1.1	COG1793	L	DNA ligase 3 [Source:HGNC Symbol;Acc:HGNC:6600]"	3980	P49916
ENSG00000005175	RPAP3	5350	1372	17.5874	1085	16.4057	1186	18.1422	1342	19.0931	1253	21.4944	1176	19.1375	1082	18.6119	986	17.1345	1279	19.1809	12	47661249	47706030	-	5350	RPAP3	GO:0005515;GO:0005515;GO:0005515;GO:0005515;GO:0005829;GO:0097255;GO:0005515;GO:0005515;GO:0005515;GO:0005515;GO:0005829;GO:0097255;GO:0005515;GO:0005515;GO:0005515;GO:0005515;GO:0005829;GO:0097255;	K23002	-	COG0457	R	RNA polymerase II associated protein 3 [Source:HGNCSymbol;Acc:HGNC:26151]	79657	Q9H6T3
ENSG00000005187	ACSM3	7510	46	0.420067	44	0.47395	31	0.337817	33	0.334466	35	0.427717	32	0.370972	33	0.404381	28	0.346631	31	0.331188	16	20610243	20797581	+	7510	ACSM3	GO:0000166;GO:0003674;GO:0003824;GO:0003824;GO:0003996;GO:0004321;GO:0005524;GO:0005575;GO:0005739;GO:0005759;GO:0005759;GO:0005759;GO:0006629;GO:0006631;GO:0006633;GO:0006633;GO:0006637;GO:0008217;GO:0008217;GO:0015645;GO:0015645;GO:0016874;GO:0042632;GO:0046872;GO:0047760;GO:0000166;GO:0003674;GO:0003824;GO:0003824;GO:0003996;GO:0004321;GO:0005524;GO:0005575;GO:0005739;GO:0005759;GO:0005759;GO:…	K01896	EC:6.2.1.2	COG0365	I	acyl-CoA synthetase medium chain family member 3[Source:HGNC Symbol;Acc:HGNC:10522]	6296	Q53FZ2
ENSG00000005189	REXO5	4114	223	3.71742	178	3.50006	196	3.89898	194	3.58934	228	5.08626	216	4.57109	153	3.4225	170	3.84179	171	3.33492	16	20806429	20849668	+	4114	REXO5	GO:0003676;GO:0003676;GO:0003723;GO:0004518;GO:0004527;GO:0005730;GO:0016787;GO:0070062;GO:0090305;GO:0003676;GO:0003676;GO:0003723;GO:0004518;GO:0004527;GO:0005730;GO:0016787;GO:0070062;GO:0090305;GO:0003676;GO:0003676;GO:0003676;GO:0003676;GO:0003676;GO:0003676;GO:0003723;GO:0004518;GO:0004527;GO:0005730;GO:0016787;GO:0070062;GO:0090305;	K14570	EC:3.1.-.-	-	-	RNA exonuclease 5 [Source:HGNCSymbol;Acc:HGNC:24661]	81691	Q96IC2;A0A024R390
ENSG00000005194	CIAPIN1	3383	1269	25.7253	1009	24.1273	1047	25.3282	1288	28.9795	986	26.7487	1068	27.4853	1074	29.2159	991	27.2346	1053	24.9735	16	57428187	57447420	-	3383	CIAPIN1	GO:0005515;GO:0005634;GO:0005654;GO:0005730;GO:0005730;GO:0005737;GO:0005737;GO:0005737;GO:0005737;GO:0005737;GO:0005739;GO:0005739;GO:0005758;GO:0006915;GO:0008168;GO:0008168;GO:0009055;GO:0016226;GO:0016226;GO:0016226;GO:0016226;GO:0022900;GO:0030097;GO:0030097;GO:0032259;GO:0043066;GO:0043066;GO:0046872;GO:0051536;GO:0051536;GO:0051536;GO:0051537;GO:0051539;GO:0005515;GO:0005634;GO:0005654;GO:…	K22746	-	COG5636	S	cytokine induced apoptosis inhibitor 1 [Source:HGNCSymbol;Acc:HGNC:28050]	57019	Q6FI81
ENSG00000005206	SPPL2B	7419	820	7.58	653	7.12012	597	6.58549	727	7.45876	557	6.8903	628	7.36962	587	7.28131	560	7.01766	572	6.18591	19	2328615	2355095	+	7419	SPPL2B	GO:0004190;GO:0016021;GO:0031293;GO:0042500;GO:0004190;GO:0016021;GO:0031293;GO:0042500;GO:0000139;GO:0004190;GO:0004190;GO:0005515;GO:0005654;GO:0005764;GO:0005765;GO:0005765;GO:0005768;GO:0005794;GO:0005813;GO:0005886;GO:0005886;GO:0005886;GO:0005886;GO:0006508;GO:0006509;GO:0008233;GO:0010008;GO:0010803;GO:0015629;GO:0016020;GO:0016021;GO:0016021;GO:0016021;GO:0016787;GO:0030660;GO:0030660;GO:…	K09597	EC:3.4.23.-	-	-	signal peptide peptidase like 2B [Source:HGNCSymbol;Acc:HGNC:30627]	56928	Q8TCT7
ENSG00000005238	FAM214B	6409	62	0.663441	62	0.782566	56	0.715084	74	0.878858	70	1.00239	52	0.706389	51	0.732313	46	0.667294	42	0.52579	9	35104112	35116341	-	6409	FAM214B	GO:0005515;GO:0005634;GO:0005515;GO:0005634;GO:0005515;GO:0005634;GO:0005515;GO:0005634;GO:0005515;GO:0005634;GO:0005515;GO:0005634;GO:0005515;GO:0005634;	-	-	NOG303874	-	family with sequence similarity 214 member B[Source:HGNC Symbol;Acc:HGNC:25666]	80256	Q7L5A3
ENSG00000005243	COPZ2	1866	6	0.220516	4	0.173408	5	0.219289	4	0.163165	5	0.245916	3	0.139972	4	0.197272	5	0.24912	6	0.257984	17	48026167	48038030	-	1866	COPZ2	GO:0006890;GO:0030126;GO:0006890;GO:0006890;GO:0030126;GO:0030126;GO:0000139;GO:0000139;GO:0005737;GO:0005789;GO:0005794;GO:0005801;GO:0005829;GO:0006886;GO:0006886;GO:0006888;GO:0006890;GO:0006890;GO:0006890;GO:0006890;GO:0006891;GO:0015031;GO:0016020;GO:0016192;GO:0030126;GO:0030126;GO:0030126;GO:0030126;GO:0030126;GO:0030133;GO:0030663;GO:0031410;GO:0033116;GO:0006890;GO:0030126;GO:0006890;GO:…	K20472	-	COG5541	U	coatomer protein complex subunit zeta 2[Source:HGNC Symbol;Acc:HGNC:19356]	51226	Q9P299
ENSG00000005249	PRKAR2B	4262	668	10.7489	559	10.6101	498	9.56258	412	7.35802	318	6.84765	396	8.08933	501	10.8179	428	9.33641	566	10.6551	7	107044705	107161811	+	4262	PRKAR2B	GO:0000086;GO:0000166;GO:0001932;GO:0001932;GO:0003091;GO:0004862;GO:0005515;GO:0005515;GO:0005737;GO:0005737;GO:0005813;GO:0005829;GO:0005829;GO:0005886;GO:0005952;GO:0005952;GO:0005952;GO:0006631;GO:0007596;GO:0007612;GO:0008603;GO:0008603;GO:0008603;GO:0008603;GO:0008603;GO:0008603;GO:0010389;GO:0016020;GO:0016301;GO:0016310;GO:0019901;GO:0019904;GO:0019934;GO:0030425;GO:0030552;GO:0030552;GO:…	K04739	-	COG0664	T	protein kinase cAMP-dependent type II regulatorysubunit beta [Source:HGNC Symbol;Acc:HGNC:9392]	5577	P31323;B3KY43;A0A024R712
ENSG00000005302	MSL3	9780	702	4.92265	559	4.62373	600	5.02078	450	3.50228	405	3.80053	403	3.58754	519	4.88366	545	5.18092	542	4.44645	X	11758159	11775772	+	9780	MSL3	GO:0000123;GO:0003677;GO:0003677;GO:0003677;GO:0005634;GO:0005634;GO:0005634;GO:0005654;GO:0006325;GO:0006325;GO:0006325;GO:0006342;GO:0006355;GO:0006355;GO:0016573;GO:0016575;GO:0035064;GO:0035267;GO:0043967;GO:0043968;GO:0043984;GO:0043984;GO:0072487;GO:0072487;GO:0072487;GO:0072487;GO:0000123;GO:0003677;GO:0003677;GO:0003677;GO:0005634;GO:0005634;GO:0005634;GO:0005654;GO:0006325;GO:0006325;GO:…	K18403	-	NOG293760	-	MSL complex subunit 3 [Source:HGNCSymbol;Acc:HGNC:7370]	10943	Q8N5Y2
ENSG00000005339	CREBBP	15492	2573	11.3902	2126	11.1013	2205	11.6482	3211	15.7765	2441	14.4607	2663	14.9656	2104	12.4984	1993	11.9605	2302	11.9221	16	3725054	3880726	-	15492	CREBBP	GO:0000122;GO:0000123;GO:0000123;GO:0000790;GO:0000987;GO:0001085;GO:0001102;GO:0001666;GO:0002039;GO:0002223;GO:0003682;GO:0003684;GO:0003712;GO:0003712;GO:0003713;GO:0003713;GO:0003713;GO:0003713;GO:0003713;GO:0003713;GO:0003713;GO:0003714;GO:0004402;GO:0004402;GO:0004402;GO:0004402;GO:0005515;GO:0005515;GO:0005515;GO:0005515;GO:0005515;GO:0005634;GO:0005634;GO:0005634;GO:0005634;GO:0005634;GO:…	K04498	EC:2.3.1.48	COG5076	BK	CREB binding protein [Source:HGNCSymbol;Acc:HGNC:2348]	1387	Q92793
ENSG00000005379	TSPOAP1	11389	0	0	0	0	0	0	0	0	0	0	0	0	0	0	0	0	2	0.0140896	17	58301228	58328795	-	11389	TSPOAP1	GO:0005515;GO:0030156;GO:0030156;GO:0005515;GO:0005515;GO:0005737;GO:0005737;GO:0005739;GO:0005739;GO:0005829;GO:0006700;GO:0007269;GO:0008150;GO:0014047;GO:0030156;GO:0030156;GO:0030156;GO:0030156;GO:0099509;GO:0005515;GO:0005515;GO:0005737;GO:0005737;GO:0005739;GO:0005739;GO:0005829;GO:0006700;GO:0007269;GO:0008150;GO:0014047;GO:0030156;GO:0030156;GO:0030156;GO:0030156;GO:0044305;GO:0098978;GO:…	K19922	-	NOG327664	-	TSPO associated protein 1 [Source:HGNCSymbol;Acc:HGNC:16831]	9256	O95153;B2RUT8;B7ZVZ7;A7E2C5
ENSG00000005381	MPO	3526	0	0	0	0	0	0	0	0	0	0	0	0	0	0	0	0	0	0	17	58269856	58280935	-	3526	MPO	GO:0001878;GO:0002149;GO:0002149;GO:0002149;GO:0002679;GO:0003682;GO:0004601;GO:0004601;GO:0004601;GO:0004601;GO:0004601;GO:0004601;GO:0004601;GO:0004601;GO:0004601;GO:0004601;GO:0005576;GO:0005615;GO:0005615;GO:0005615;GO:0005615;GO:0005634;GO:0005634;GO:0005634;GO:0005737;GO:0005764;GO:0005764;GO:0006952;GO:0006952;GO:0006952;GO:0006979;GO:0006979;GO:0006979;GO:0006979;GO:0006979;GO:0007568;GO:…	K10789	EC:1.11.2.2	NOG262194	-	myeloperoxidase [Source:HGNC Symbol;Acc:HGNC:7218]"	4353	P05164
ENSG00000005421	PON1	2832	0	0	0	0	0	0	0	0	0	0	0	0	1	0.0324955	0	0	0	0	7	95297676	95324707	-	2832	PON1	GO:0004063;GO:0004063;GO:0004063;GO:0004063;GO:0004064;GO:0004064;GO:0004064;GO:0004064;GO:0004064;GO:0004064;GO:0005509;GO:0005543;GO:0005576;GO:0005576;GO:0005576;GO:0005576;GO:0005615;GO:0005615;GO:0005615;GO:0005615;GO:0006629;GO:0008203;GO:0009636;GO:0009636;GO:0010875;GO:0016311;GO:0016787;GO:0019372;GO:0019439;GO:0031667;GO:0032411;GO:0034364;GO:0034364;GO:0034366;GO:0042803;GO:0043231;GO:…	K01045	-	NOG68009	-	paraoxonase 1 [Source:HGNC Symbol;Acc:HGNC:9204]"	5444	P27169
ENSG00000005436	GCFC2	5465	710	8.90982	685	10.1396	655	9.80868	653	9.09495	588	9.8745	616	9.81344	608	10.2384	540	9.18656	744	10.9229	2	75652000	75710989	-	5465	GCFC2	GO:0003677;GO:0003700;GO:0005634;GO:0006355;GO:0000122;GO:0000122;GO:0000245;GO:0000398;GO:0000978;GO:0000978;GO:0001227;GO:0003677;GO:0003677;GO:0003677;GO:0003700;GO:0003700;GO:0005515;GO:0005634;GO:0005634;GO:0005634;GO:0005634;GO:0005654;GO:0005654;GO:0005654;GO:0005730;GO:0005829;GO:0006355;GO:0006355;GO:0006355;GO:0006397;GO:0008380;GO:0045892;GO:0071008;GO:0000122;GO:0000122;GO:0000245;GO:…	K09061	-	NOG294271	-	GC-rich sequence DNA-binding factor 2 [Source:HGNCSymbol;Acc:HGNC:1317]	6936	P16383;A4UHR0
ENSG00000005448	WDR54	2860	396	9.49576	361	10.2108	339	9.70047	319	8.48989	255	8.18281	297	9.0411	318	10.2324	328	10.6625	405	11.3617	2	74421678	74425755	+	2860	WDR54	GO:0005515;GO:0005515;	-	-	NOG43745	-	WD repeat domain 54 [Source:HGNCSymbol;Acc:HGNC:25770]	84058	Q9H977
ENSG00000005469	CROT	4979	251	3.45726	221	3.59062	197	3.23805	305	4.66267	282	5.19799	253	4.42394	217	4.01083	215	4.01463	228	3.67406	7	87345681	87399795	+	4979	CROT	GO:0005102;GO:0005777;GO:0005777;GO:0005777;GO:0005782;GO:0005829;GO:0006091;GO:0006625;GO:0006629;GO:0006631;GO:0006631;GO:0006635;GO:0008458;GO:0008458;GO:0008458;GO:0008458;GO:0009437;GO:0009437;GO:0015908;GO:0015936;GO:0015936;GO:0016740;GO:0016746;GO:0016746;GO:0016746;GO:0033540;GO:0043231;GO:0051791;GO:0005102;GO:0005777;GO:0005777;GO:0005782;GO:0005829;GO:0006091;GO:0006625;GO:0006629;GO:…	K05940	EC:2.3.1.137	NOG70127	S	carnitine O-octanoyltransferase [Source:HGNCSymbol;Acc:HGNC:2366]	54677	Q9UKG9
ENSG00000005471	ABCB4	7727	51	0.452647	82	0.858465	59	0.624885	49	0.482684	33	0.39195	42	0.473227	39	0.464484	50	0.601601	39	0.404955	7	87401697	87480435	-	7727	ABCB4	GO:0000166;GO:0005515;GO:0005524;GO:0005524;GO:0005524;GO:0005548;GO:0005654;GO:0005737;GO:0005829;GO:0005886;GO:0005886;GO:0005886;GO:0005886;GO:0005887;GO:0005925;GO:0006629;GO:0006869;GO:0008525;GO:0015629;GO:0016020;GO:0016020;GO:0016021;GO:0016021;GO:0016021;GO:0016021;GO:0016324;GO:0016887;GO:0016887;GO:0019216;GO:0030136;GO:0031410;GO:0032376;GO:0032782;GO:0042493;GO:0042626;GO:0042626;GO:…	K05659	EC:7.6.2.2	COG1132	V	ATP binding cassette subfamily B member 4[Source:HGNC Symbol;Acc:HGNC:45]	5244	P21439
ENSG00000005483	KMT2E	9231	1113	8.26889	905	7.93084	897	7.95249	1305	10.7607	1100	10.9363	1256	11.846	944	9.41109	837	8.42997	921	8.00505	7	105014179	105114361	+	9231	KMT2E	GO:0000785;GO:0002446;GO:0002446;GO:0005515;GO:0005515;GO:0005515;GO:0005634;GO:0005654;GO:0005654;GO:0005694;GO:0005737;GO:0005815;GO:0005856;GO:0005886;GO:0006306;GO:0006306;GO:0006325;GO:0007049;GO:0007050;GO:0016020;GO:0016607;GO:0019899;GO:0030218;GO:0030218;GO:0032991;GO:0034968;GO:0035064;GO:0035327;GO:0042119;GO:0042119;GO:0045652;GO:0045893;GO:0046872;GO:1900087;GO:1905437;GO:0000785;GO:…	K09189	EC:2.1.1.43	COG2940	R	lysine methyltransferase 2E [Source:HGNCSymbol;Acc:HGNC:18541]	55904	Q8IZD2
ENSG00000005486	RHBDD2	2390	707	20.2872	583	19.7329	642	21.9835	725	23.0897	542	20.8128	588	21.4195	460	17.7124	463	18.0108	536	17.9937	7	75842602	75888926	+	2390	RHBDD2	GO:0004252;GO:0005634;GO:0005654;GO:0005794;GO:0005794;GO:0006508;GO:0016020;GO:0016021;GO:0016021;GO:0000139;GO:0004252;GO:0004252;GO:0005634;GO:0005654;GO:0005794;GO:0005794;GO:0005794;GO:0006508;GO:0016020;GO:0016021;GO:0016021;GO:0016021;GO:0048471;GO:0004252;GO:0005634;GO:0005654;GO:0005794;GO:0005794;GO:0006508;GO:0016020;GO:0016021;GO:0016021;	K09652	-	NOG325018	-	rhomboid domain containing 2 [Source:HGNCSymbol;Acc:HGNC:23082]	57414	Q6NTF9
ENSG00000005513	SOX8	4470	228	3.49807	186	3.36608	206	3.77154	405	6.89644	279	5.72829	311	6.05736	131	2.697	153	3.18224	155	2.78213	16	981770	986979	+	4470	SOX8	GO:0000979;GO:0000979;GO:0000981;GO:0000981;GO:0000981;GO:0000981;GO:0001228;GO:0001649;GO:0001649;GO:0001701;GO:0001701;GO:0001755;GO:0001755;GO:0002009;GO:0003677;GO:0003677;GO:0003700;GO:0005634;GO:0005634;GO:0005737;GO:0005737;GO:0006355;GO:0006355;GO:0007165;GO:0007165;GO:0007283;GO:0007283;GO:0007417;GO:0007422;GO:0007422;GO:0007422;GO:0008134;GO:0008584;GO:0008584;GO:0010628;GO:0010817;GO:…	K09270	-	NOG324597	-	SRY-box 8 [Source:HGNC Symbol;Acc:HGNC:11203]"	30812	P57073
ENSG00000005700	IBTK	8719	1394	10.9647	1207	11.1985	1099	10.3155	1098	9.58546	922	9.70493	1071	10.6943	1072	11.3147	992	10.5778	1370	12.6069	6	82169986	82247754	-	8719	IBTK	GO:0001933;GO:0005515;GO:0005634;GO:0005654;GO:0005737;GO:0005737;GO:0016020;GO:0019901;GO:0030292;GO:0051209;GO:0061099;GO:0005515;GO:0005654;GO:0005515;GO:0005654;GO:0005515;GO:0005654;	-	-	COG5184	DZ	inhibitor of Bruton tyrosine kinase [Source:HGNCSymbol;Acc:HGNC:17853]	25998	Q9P2D0
ENSG00000005801	ZNF195	11711	943	5.52228	783	5.40863	732	5.11536	892	5.7976	812	6.36341	869	6.46036	713	5.60289	702	5.57305	931	6.37836	11	3339261	3379222	-	11711	ZNF195	GO:0003676;GO:0003676;GO:0005622;GO:0006355;GO:0006355;GO:0000981;GO:0003676;GO:0003676;GO:0003677;GO:0005622;GO:0005634;GO:0006355;GO:0006355;GO:0006357;GO:0008270;GO:0046872;GO:0000981;GO:0003676;GO:0003676;GO:0003677;GO:0005622;GO:0005634;GO:0006355;GO:0006355;GO:0006357;GO:0008270;GO:0046872;GO:0000981;GO:0003676;GO:0003676;GO:0003677;GO:0005622;GO:0005634;GO:0006355;GO:0006355;GO:0006357;GO:…	K09228	-	COG5048	R	zinc finger protein 195 [Source:HGNCSymbol;Acc:HGNC:12986]	7748	O14628
ENSG00000005810	MYCBP2	15987	2891	12.4017	2544	12.8727	2500	12.7977	3384	16.1117	2603	14.9429	2866	15.6077	2451	14.1089	2338	13.5965	2652	13.3094	13	77044657	77327094	-	15987	MYCBP2	GO:0005085;GO:0005515;GO:0005634;GO:0005634;GO:0005634;GO:0005737;GO:0005856;GO:0008045;GO:0008270;GO:0008536;GO:0015630;GO:0016020;GO:0016567;GO:0016740;GO:0021785;GO:0021952;GO:0021952;GO:0030424;GO:0030424;GO:0031398;GO:0031398;GO:0032880;GO:0032922;GO:0032922;GO:0042177;GO:0042803;GO:0042995;GO:0043231;GO:0046872;GO:0048667;GO:0050905;GO:0050905;GO:0051493;GO:0061630;GO:1902667;GO:1902667;GO:…	K10693	EC:2.3.2.27	NOG240798	-	MYC binding protein 2, E3 ubiquitin protein ligase[Source:HGNC Symbol;Acc:HGNC:23386]	23077	O75592
ENSG00000005812	FBXL3	7076	1224	11.863	1093	12.4955	1093	12.6413	1489	16.0171	1151	14.9285	1306	16.0689	1075	13.981	899	11.8119	1221	13.8446	13	76992598	77027195	-	7076	FBXL3	GO:0000151;GO:0000209;GO:0004842;GO:0004842;GO:0005515;GO:0005515;GO:0005515;GO:0005634;GO:0005634;GO:0005634;GO:0005737;GO:0005829;GO:0005829;GO:0005829;GO:0005829;GO:0016567;GO:0016567;GO:0016604;GO:0019005;GO:0019005;GO:0031146;GO:0031146;GO:0031146;GO:0031648;GO:0031648;GO:0042752;GO:0042752;GO:0043153;GO:0043153;GO:0043153;GO:0043161;GO:0043687;GO:0048511;GO:0061630;GO:0005515;GO:0016604;	K10269	-	NOG71260	S	F-box and leucine rich repeat protein 3[Source:HGNC Symbol;Acc:HGNC:13599]	26224	Q9UKT7
ENSG00000005844	ITGAL	6472	5	0.0529825	1	0.0124992	4	0.0505802	1	0.0117609	2	0.0283609	1	0.0134522	3	0.0426579	4	0.0574607	2	0.0247939	16	30472658	30523185	+	6472	ITGAL	GO:0002291;GO:0005515;GO:0005515;GO:0005886;GO:0005886;GO:0006909;GO:0006954;GO:0007155;GO:0007155;GO:0007155;GO:0007155;GO:0007157;GO:0007159;GO:0007160;GO:0007165;GO:0007229;GO:0008305;GO:0008305;GO:0008305;GO:0008305;GO:0009986;GO:0009986;GO:0016020;GO:0016021;GO:0030198;GO:0030369;GO:0034687;GO:0035579;GO:0043113;GO:0043312;GO:0044877;GO:0046872;GO:0046982;GO:0050776;GO:0050839;GO:0050839;GO:…	K05718	-	NOG296688	-	integrin subunit alpha L [Source:HGNCSymbol;Acc:HGNC:6148]	3683	P20701;B2RAL6
ENSG00000005882	PDK2	5481	313	3.91638	303	4.47201	307	4.58393	317	4.40227	252	4.21958	290	4.60648	262	4.39904	247	4.18974	267	3.90845	17	50094737	50112152	+	5481	PDK2	GO:0000166;GO:0004672;GO:0004672;GO:0004672;GO:0004740;GO:0004740;GO:0005524;GO:0005654;GO:0005739;GO:0005739;GO:0005759;GO:0005759;GO:0005829;GO:0005967;GO:0005975;GO:0006006;GO:0006006;GO:0006111;GO:0006468;GO:0006885;GO:0008286;GO:0010510;GO:0010510;GO:0010565;GO:0010906;GO:0016301;GO:0016310;GO:0016740;GO:0031670;GO:0034614;GO:0042593;GO:0042803;GO:0072332;GO:0004672;GO:0004672;GO:0005654;GO:…	K00898	EC:2.7.11.2	COG0642	T	pyruvate dehydrogenase kinase 2 [Source:HGNCSymbol;Acc:HGNC:8810]	5164	Q15119
ENSG00000005884	ITGA3	9802	241	1.68618	216	1.78262	171	1.42771	189	1.46766	151	1.41381	168	1.49219	187	1.75567	150	1.42274	187	1.53066	17	50055968	50090481	+	9802	ITGA3	GO:0001764;GO:0001968;GO:0002020;GO:0005178;GO:0005515;GO:0005515;GO:0005518;GO:0005886;GO:0005886;GO:0005886;GO:0005886;GO:0005886;GO:0005925;GO:0007155;GO:0007155;GO:0007155;GO:0007155;GO:0007160;GO:0007229;GO:0007507;GO:0007613;GO:0008305;GO:0008305;GO:0008305;GO:0009897;GO:0009986;GO:0009986;GO:0009986;GO:0010628;GO:0010634;GO:0010811;GO:0010976;GO:0016020;GO:0016021;GO:0016323;GO:0017015;GO:…	K06482	-	NOG26407	T	integrin subunit alpha 3 [Source:HGNCSymbol;Acc:HGNC:6139]	3675	P26006;A0A140VJM0
ENSG00000005889	ZFX	9037	1323	10.0401	1159	10.3748	1205	10.9124	2038	17.1655	1707	17.3355	1794	17.2834	1114	11.3443	1055	10.8537	1239	11.0002	X	24149173	24216255	+	9037	ZFX	GO:0003677;GO:0003677;GO:0005634;GO:0005634;GO:0006355;GO:0006355;GO:0046872;GO:0046872;GO:0000981;GO:0003676;GO:0003676;GO:0003677;GO:0003677;GO:0003677;GO:0003677;GO:0003713;GO:0005634;GO:0005634;GO:0005634;GO:0005654;GO:0005730;GO:0006355;GO:0006355;GO:0006357;GO:0046872;GO:0046872;GO:0046872;GO:1903508;GO:0000981;GO:0003676;GO:0003676;GO:0003677;GO:0003677;GO:0003677;GO:0003677;GO:0003713;GO:…	-	-	COG5048	R	zinc finger protein X-linked [Source:HGNCSymbol;Acc:HGNC:12869]	7543	P17010;A0A024RC04;Q59EB9
ENSG00000005893	LAMP2	5526	3578	44.4048	3197	46.8006	3296	48.813	2859	39.3804	2590	43.0147	2668	42.0345	2795	46.5466	2849	47.9326	3404	49.4233	X	120427827	120469365	-	5526	LAMP2	GO:0000421;GO:0002576;GO:0005515;GO:0005615;GO:0005764;GO:0005764;GO:0005764;GO:0005764;GO:0005765;GO:0005765;GO:0005765;GO:0005765;GO:0005768;GO:0005768;GO:0005770;GO:0005770;GO:0005886;GO:0005886;GO:0006605;GO:0006605;GO:0006914;GO:0006914;GO:0009267;GO:0009267;GO:0010008;GO:0016020;GO:0016020;GO:0016020;GO:0016020;GO:0016021;GO:0017038;GO:0019899;GO:0019904;GO:0030670;GO:0031088;GO:0031088;GO:…	K06528	-	NOG301998	-	lysosomal associated membrane protein 2[Source:HGNC Symbol;Acc:HGNC:6501]	3920	P13473
ENSG00000005961	ITGA2B	5551	119	1.4702	127	1.85077	107	1.57751	79	1.08326	73	1.20692	83	1.30178	102	1.69101	88	1.47388	89	1.28639	17	44372180	44389505	-	5551	ITGA2B	GO:0007155;GO:0007155;GO:0007155;GO:0007229;GO:0008305;GO:0008305;GO:0016020;GO:0016021;GO:0002576;GO:0002687;GO:0005515;GO:0005515;GO:0005886;GO:0005925;GO:0007155;GO:0007155;GO:0007155;GO:0007160;GO:0007229;GO:0008305;GO:0008305;GO:0009897;GO:0009986;GO:0009986;GO:0009986;GO:0016020;GO:0016021;GO:0030198;GO:0031092;GO:0042802;GO:0045652;GO:0046872;GO:0050840;GO:0070051;GO:0070062;GO:0070527;GO:…	K06476	-	NOG26407	T	integrin subunit alpha 2b [Source:HGNCSymbol;Acc:HGNC:6138]	3674	P08514
ENSG00000005981	ASB4	4606	0	0	0	0	0	0	0	0	0	0	0	0	0	0	0	0	1	0.0174192	7	95478444	95540233	+	4606	ASB4	GO:0004842;GO:0005515;GO:0005829;GO:0016567;GO:0031462;GO:0031466;GO:0031625;GO:0035556;GO:0043687;GO:0051865;GO:2001214;GO:0004842;GO:0004842;GO:0005515;GO:0005829;GO:0016567;GO:0019899;GO:0031462;GO:0031462;GO:0031466;GO:0031466;GO:0031625;GO:0031625;GO:0035556;GO:0035556;GO:0043687;GO:0051865;GO:0051865;GO:0061630;GO:2001214;GO:2001214;	K10326	-	COG0666	R	ankyrin repeat and SOCS box containing 4[Source:HGNC Symbol;Acc:HGNC:16009]	51666	Q9Y574
ENSG00000006007	GDE1	4390	1072	16.7468	892	16.4369	966	18.0083	1110	19.2458	901	18.836	863	17.115	776	16.2672	747	15.82	845	15.4435	16	19501693	19522123	-	4390	GDE1	GO:0004622;GO:0004622;GO:0005886;GO:0005886;GO:0006629;GO:0006629;GO:0006629;GO:0006644;GO:0006644;GO:0008081;GO:0008081;GO:0008081;GO:0008889;GO:0008889;GO:0008889;GO:0016020;GO:0016020;GO:0016021;GO:0016787;GO:0030659;GO:0031410;GO:0046475;GO:0046872;GO:0047395;GO:0047395;GO:0047395;GO:0070291;GO:0070291;GO:0006629;GO:0008081;GO:0008889;GO:0006629;GO:0006629;GO:0008081;GO:0008081;GO:0008889;GO:…	K19179	EC:3.1.4.44	COG0584	C	glycerophosphodiester phosphodiesterase 1[Source:HGNC Symbol;Acc:HGNC:29644]	51573	Q9NZC3
ENSG00000006015	REX1BD	3370	458	9.32044	382	9.16966	370	8.98527	207	4.67539	208	5.6645	224	5.78694	245	6.69041	304	8.38674	308	7.33287	19	18588685	18592336	+	3370	REX1BD	GO:0005515;GO:0005515;	-	-	NOG289799	-	required for excision 1-B domain containing[Source:HGNC Symbol;Acc:HGNC:26098]	55049	Q96EN9
ENSG00000006016	CRLF1	2967	108	2.49636	76	2.07212	88	2.4273	41	1.05183	33	1.02076	26	0.762933	73	2.26424	67	2.09946	58	1.56842	19	18572220	18607741	-	2967	CRLF1	GO:0001657;GO:0004896;GO:0005125;GO:0005127;GO:0005515;GO:0005515;GO:0005576;GO:0005576;GO:0005615;GO:0005829;GO:0008284;GO:0009897;GO:0010469;GO:0019221;GO:0019955;GO:0019955;GO:0042531;GO:0042531;GO:0043235;GO:0043524;GO:0046982;GO:0070106;GO:0097058;GO:0097058;GO:2000672;GO:0005515;	-	-	NOG43001	-	cytokine receptor like factor 1 [Source:HGNCSymbol;Acc:HGNC:2364]	9244	O75462
ENSG00000006025	AC003665.1	6572	52	0.542633	55	0.676994	48	0.597727	34	0.393785	40	0.558587	50	0.662374	38	0.532112	39	0.551717	44	0.537166	17	47807372	47821834	-	6572	AC003665.1	GO:0005515;GO:0005737;GO:0005776;GO:0005783;GO:0005789;GO:0005829;GO:0005829;GO:0005829;GO:0005829;GO:0005886;GO:0005886;GO:0005886;GO:0006699;GO:0006869;GO:0008289;GO:0008289;GO:0010506;GO:0015248;GO:0015485;GO:0015485;GO:0015918;GO:0016020;GO:0016020;GO:0032934;GO:0043231;GO:0071397;GO:0097038;GO:0097038;GO:1901800;GO:0005515;GO:0005737;GO:0005776;GO:0005783;GO:0005789;GO:0005829;GO:0005829;GO:…	K20463	-	NOG281324	-	oxysterol binding protein like 7 [Source:NCBIgene;Acc:114881]	114881	Q9BZF2;Q8WXP9
ENSG00000006042	TMEM98	5187	673	8.89815	610	9.51334	583	9.19838	512	7.51331	406	7.18353	442	7.41885	538	9.54515	551	9.87609	606	9.37367	17	32927910	32945106	+	5187	TMEM98	GO:0005783;GO:0005783;GO:0016020;GO:0016021;GO:0016020;GO:0016021;GO:0016020;GO:0016021;GO:0005783;GO:0005783;GO:0016020;GO:0016021;GO:0016020;GO:0016021;GO:0016020;GO:0016021;GO:0016020;GO:0016021;	-	-	NOG136582	S	transmembrane protein 98 [Source:HGNCSymbol;Acc:HGNC:24529]	26022	Q9Y2Y6
ENSG00000006047	YBX2	4631	10	0.14809	1	0.0174681	5	0.0883597	4	0.065745	8	0.158542	4	0.0751997	7	0.139104	5	0.100379	8	0.138602	17	7288263	7294639	-	4631	YBX2	GO:0000981;GO:0001650;GO:0003676;GO:0003676;GO:0003677;GO:0003723;GO:0005634;GO:0005634;GO:0005737;GO:0005737;GO:0005737;GO:0006357;GO:0006366;GO:0007283;GO:0009386;GO:0048599;GO:0120162;GO:0001650;	K09277	-	COG1278	K	Y-box binding protein 2 [Source:HGNCSymbol;Acc:HGNC:17948]	51087	Q9Y2T7;A0A384MDP4
ENSG00000006059	KRT33A	1287	0	0	0	0	0	0	0	0	0	0	0	0	0	0	0	0	0	0	17	41346092	41350812	-	1287	KRT33A	GO:0005198;GO:0005198;GO:0005615;GO:0005829;GO:0005882;GO:0005882;GO:0005882;GO:0031424;GO:0070268;	K07604	-	-	-	keratin 33A [Source:HGNC Symbol;Acc:HGNC:6450]"	3883	O76009
ENSG00000006062	MAP3K14	5784	250	2.96423	146	2.04195	183	2.5893	354	4.65857	277	4.39521	257	3.86844	137	2.17976	165	2.65219	201	2.78818	17	45263119	45317145	-	5784	MAP3K14	GO:0000165;GO:0000166;GO:0000186;GO:0001650;GO:0004672;GO:0004672;GO:0004672;GO:0004674;GO:0004674;GO:0004674;GO:0004704;GO:0004709;GO:0005515;GO:0005515;GO:0005524;GO:0005524;GO:0005524;GO:0005634;GO:0005737;GO:0005737;GO:0005829;GO:0005829;GO:0006468;GO:0006468;GO:0006955;GO:0007249;GO:0016301;GO:0016301;GO:0016310;GO:0016740;GO:0023014;GO:0031098;GO:0032147;GO:0033209;GO:0038061;GO:0043123;GO:…	K04466	EC:2.7.11.25	-	-	mitogen-activated protein kinase kinase kinase 14[Source:HGNC Symbol;Acc:HGNC:6853]	9020	Q99558;Q68D39
ENSG00000006071	ABCC8	12588	93	0.506672	90	0.578369	83	0.539611	125	0.755841	70	0.510351	93	0.643216	59	0.431332	90	0.664715	73	0.465285	11	17392498	17476879	-	12588	ABCC8	GO:0000166;GO:0001678;GO:0005524;GO:0005524;GO:0005524;GO:0005739;GO:0005886;GO:0006813;GO:0006813;GO:0007565;GO:0007613;GO:0008281;GO:0008281;GO:0008282;GO:0008542;GO:0009268;GO:0010043;GO:0010989;GO:0016020;GO:0016020;GO:0016020;GO:0016021;GO:0016021;GO:0016021;GO:0016525;GO:0016887;GO:0016887;GO:0030672;GO:0032496;GO:0032760;GO:0032868;GO:0042383;GO:0042493;GO:0042626;GO:0042626;GO:0043268;GO:…	K05032	-	COG1132	V	ATP binding cassette subfamily C member 8[Source:HGNC Symbol;Acc:HGNC:59]	6833	Q09428
ENSG00000006116	CACNG3	3088	0	0	0	0	0	0	1	0.024649	0	0	0	0	0	0	0	0	0	0	16	24255553	24362801	+	3088	CACNG3	GO:0005244;GO:0005245;GO:0005245;GO:0005262;GO:0005886;GO:0005891;GO:0006605;GO:0006605;GO:0006811;GO:0006816;GO:0006816;GO:0006816;GO:0008104;GO:0008104;GO:0016020;GO:0016020;GO:0016020;GO:0016021;GO:0016021;GO:0016021;GO:0016247;GO:0019226;GO:0030165;GO:0030425;GO:0030666;GO:0032281;GO:0032281;GO:0032281;GO:0032281;GO:0034765;GO:0035255;GO:0036477;GO:0036477;GO:0051968;GO:0060076;GO:0061337;GO:…	K04868	-	NOG48125	U	calcium voltage-gated channel auxiliary subunitgamma 3 [Source:HGNC Symbol;Acc:HGNC:1407]	10368	O60359
ENSG00000006118	TMEM132A	7271	972	9.16796	875	9.73494	845	9.5109	1089	11.4002	904	11.4104	907	10.8604	706	8.93568	719	9.19357	757	8.35324	11	60924463	60937159	+	7271	TMEM132A	GO:0000139;GO:0003674;GO:0005783;GO:0005783;GO:0005788;GO:0005789;GO:0005794;GO:0005794;GO:0008150;GO:0016020;GO:0016021;GO:0043687;GO:0044267;GO:0070062;GO:0000139;GO:0003674;GO:0005783;GO:0005783;GO:0005788;GO:0005789;GO:0005794;GO:0005794;GO:0008150;GO:0016020;GO:0016021;GO:0043687;GO:0044267;GO:0070062;	K17599	-	NOG253956	-	transmembrane protein 132A [Source:HGNCSymbol;Acc:HGNC:31092]	54972	Q24JP5
ENSG00000006125	AP2B1	7591	4496	40.6189	3717	39.6108	3647	39.3184	2972	29.8007	2675	32.341	2986	34.2469	3463	41.9827	3674	44.9976	4297	45.4171	17	35578046	35726413	+	7591	AP2B1	GO:0006886;GO:0006886;GO:0015031;GO:0016020;GO:0016192;GO:0016192;GO:0030117;GO:0030117;GO:0005515;GO:0006886;GO:0006886;GO:0015031;GO:0015031;GO:0015031;GO:0016020;GO:0016192;GO:0016192;GO:0030117;GO:0030117;GO:0030276;GO:0030276;GO:0005048;GO:0005515;GO:0005515;GO:0005515;GO:0005515;GO:0005515;GO:0005829;GO:0005886;GO:0005886;GO:0005905;GO:0006886;GO:0006886;GO:0006897;GO:0015031;GO:0015031;GO:…	K11825	-	COG5096	U	adaptor related protein complex 2 subunit beta 1[Source:HGNC Symbol;Acc:HGNC:563]	163	P63010
ENSG00000006128	TAC1	1712	7	0.280411	10	0.472515	16	0.764849	9	0.400144	13	0.696896	4	0.203417	5	0.268771	5	0.271529	8	0.374921	7	97732084	97740472	+	1712	TAC1	GO:0005576;GO:0005576;GO:0005615;GO:0005615;GO:0006954;GO:0007186;GO:0007204;GO:0007204;GO:0007217;GO:0007217;GO:0007217;GO:0007218;GO:0007267;GO:0007268;GO:0007320;GO:0009582;GO:0031835;GO:0005576;GO:0005576;GO:0005615;GO:0005615;GO:0006954;GO:0007186;GO:0007204;GO:0007204;GO:0007217;GO:0007217;GO:0007217;GO:0007218;GO:0007267;GO:0007268;GO:0007320;GO:0009582;GO:0031835;GO:0002675;GO:0005576;GO:…	K05239	-	NOG40889	-	tachykinin precursor 1 [Source:HGNCSymbol;Acc:HGNC:11517]	6863	P20366
ENSG00000006194	ZNF263	6403	640	6.85484	520	6.56961	487	6.2245	1168	13.8847	893	12.7996	961	13.0668	465	6.68323	458	6.65015	548	6.86673	16	3263800	3301401	+	6403	ZNF263	GO:0003676;GO:0003676;GO:0003700;GO:0003700;GO:0005634;GO:0006355;GO:0006355;GO:0000122;GO:0000981;GO:0001227;GO:0003676;GO:0003676;GO:0003677;GO:0003700;GO:0003700;GO:0003700;GO:0005515;GO:0005622;GO:0005634;GO:0006355;GO:0006355;GO:0006355;GO:0043565;GO:0045892;GO:0046872;GO:0003700;GO:0003700;GO:0005634;GO:0006355;GO:0006355;GO:0003700;GO:0003700;GO:0005634;GO:0006355;GO:0006355;GO:0003700;GO:…	K09229	-	COG5048	R	zinc finger protein 263 [Source:HGNCSymbol;Acc:HGNC:13056]	10127	O14978
ENSG00000006210	CX3CL1	5960	2	0.0230136	1	0.0135729	1	0.0137313	7	0.0893983	5	0.0769931	2	0.0292156	5	0.0772041	4	0.0623969	0	0	16	57372477	57385044	+	5960	CX3CL1	GO:0005576;GO:0005576;GO:0006955;GO:0006955;GO:0008009;GO:0008009;GO:0016020;GO:0016021;GO:0016021;GO:0016021;GO:0019221;GO:0019221;GO:0050902;GO:0050902;GO:0060326;GO:0060326;GO:0001774;GO:0001954;GO:0002052;GO:0002523;GO:0002548;GO:0002931;GO:0005102;GO:0005125;GO:0005178;GO:0005515;GO:0005515;GO:0005576;GO:0005576;GO:0005576;GO:0005576;GO:0005576;GO:0005615;GO:0005615;GO:0005886;GO:0005886;GO:…	K05508	-	NOG46337	M	C-X3-C motif chemokine ligand 1 [Source:HGNCSymbol;Acc:HGNC:10647]	6376	P78423;A0N0N7
ENSG00000006282	SPATA20	5337	212	2.7242	168	2.54643	164	2.51481	204	2.90945	189	3.25007	180	2.93634	156	2.68995	150	2.61303	161	2.42037	17	50543058	50555852	+	5337	SPATA20	GO:0003824;GO:0003824;GO:0005576;GO:0007275;GO:0007283;GO:0030154;GO:0003824;GO:0003824;GO:0005576;GO:0007275;GO:0007283;GO:0030154;GO:0003824;GO:0003824;GO:0005576;GO:0007275;GO:0007283;GO:0030154;GO:0003824;GO:0005576;GO:0007275;GO:0007283;GO:0030154;GO:0003824;GO:0003824;GO:0005576;GO:0007275;GO:0007283;GO:0030154;GO:0003824;GO:0003824;	-	-	COG1331	O	spermatogenesis associated 20 [Source:HGNCSymbol;Acc:HGNC:26125]	64847	Q8TB22
ENSG00000006283	CACNA1G	10062	75	0.511185	93	0.747684	85	0.691343	41	0.310154	38	0.346599	39	0.337451	67	0.612784	54	0.498952	73	0.582092	17	50560715	50627474	+	10062	CACNA1G	GO:0001508;GO:0002027;GO:0005216;GO:0005216;GO:0005244;GO:0005245;GO:0005245;GO:0005245;GO:0005262;GO:0005737;GO:0005886;GO:0005886;GO:0005886;GO:0005891;GO:0005891;GO:0005891;GO:0005891;GO:0005891;GO:0005891;GO:0006811;GO:0006811;GO:0006811;GO:0006816;GO:0007268;GO:0008332;GO:0008332;GO:0008332;GO:0008332;GO:0008332;GO:0008332;GO:0010045;GO:0016020;GO:0016020;GO:0016020;GO:0016021;GO:0019228;GO:…	K04854	-	COG1226	P	calcium voltage-gated channel subunit alpha1 G[Source:HGNC Symbol;Acc:HGNC:1394]	8913	O43497
ENSG00000006327	TNFRSF12A	1848	350	12.9887	267	11.6877	277	12.267	610	25.125	452	22.4473	386	18.1851	192	9.56128	212	10.6656	212	9.20422	16	3018445	3022383	+	1848	TNFRSF12A	GO:0016020;GO:0016021;GO:0001525;GO:0001726;GO:0005515;GO:0005515;GO:0005886;GO:0005886;GO:0006915;GO:0006931;GO:0007155;GO:0007155;GO:0007275;GO:0009986;GO:0016020;GO:0016021;GO:0030154;GO:0033209;GO:0043065;GO:0045765;GO:0045773;GO:0061041;GO:0097191;GO:2001238;GO:0001525;GO:0005515;GO:0005515;GO:0005886;GO:0006915;GO:0007155;GO:0007275;GO:0016020;GO:0016021;GO:0030154;GO:0033209;GO:0043065;GO:…	K05149	-	NOG39144	T	TNF receptor superfamily member 12A [Source:HGNCSymbol;Acc:HGNC:18152]	51330	Q9NP84
ENSG00000006377	DLX6	3445	122	2.42869	92	2.16032	90	2.13802	114	2.5188	84	2.23778	97	2.45139	77	2.05692	68	1.83514	81	1.88647	7	97005553	97011040	+	3445	DLX6	GO:0000978;GO:0000981;GO:0001501;GO:0003677;GO:0003677;GO:0003677;GO:0003700;GO:0003700;GO:0005634;GO:0005634;GO:0006355;GO:0006355;GO:0006357;GO:0007275;GO:0007399;GO:0030154;GO:0030326;GO:0030855;GO:0042472;GO:0043565;GO:0043565;GO:0043565;GO:0045944;GO:0048646;GO:0050679;GO:0060021;GO:0060322;GO:0003677;GO:0003677;GO:0003677;GO:0005634;GO:0006355;GO:0006355;GO:0043565;GO:0043565;	K09314	-	NOG289877	-	distal-less homeobox 6 [Source:HGNCSymbol;Acc:HGNC:2919]	1750	P56179
ENSG00000006432	MAP3K9	12386	638	3.53257	521	3.40272	525	3.46887	835	5.13136	571	4.2309	698	4.90631	411	3.05371	470	3.5279	504	3.26477	14	70722526	70809534	-	12386	MAP3K9	GO:0000165;GO:0000166;GO:0000186;GO:0004672;GO:0004672;GO:0004674;GO:0004674;GO:0004706;GO:0004706;GO:0004708;GO:0004709;GO:0004709;GO:0004709;GO:0005515;GO:0005515;GO:0005524;GO:0005524;GO:0005524;GO:0005575;GO:0006468;GO:0006468;GO:0006468;GO:0006915;GO:0007256;GO:0007257;GO:0007257;GO:0016301;GO:0016310;GO:0016740;GO:0042803;GO:0046777;GO:0004672;GO:0004672;GO:0005524;GO:0005524;GO:0006468;GO:…	K04417	EC:2.7.11.25	COG0515	T	mitogen-activated protein kinase kinase kinase 9[Source:HGNC Symbol;Acc:HGNC:6861]	4293	P80192;Q8NEB1
ENSG00000006451	RALA	3579	1210	23.1859	1019	23.032	1023	23.3923	1288	27.3925	1045	26.7968	1029	25.0314	894	22.9875	933	24.2365	1001	22.4401	7	39623565	39708120	+	3579	RALA	GO:0000166;GO:0001843;GO:0003924;GO:0003924;GO:0005515;GO:0005515;GO:0005515;GO:0005525;GO:0005525;GO:0005525;GO:0005525;GO:0005886;GO:0005886;GO:0005886;GO:0005925;GO:0006887;GO:0006935;GO:0007049;GO:0007165;GO:0007165;GO:0007165;GO:0007265;GO:0007265;GO:0009986;GO:0016020;GO:0016020;GO:0016020;GO:0017022;GO:0017157;GO:0017157;GO:0019003;GO:0030139;GO:0030659;GO:0031532;GO:0031625;GO:0031755;GO:…	K07834	-	COG1100	R	RAS like proto-oncogene A [Source:HGNCSymbol;Acc:HGNC:9839]	5898	P11233
ENSG00000006453	BAIAP2L1	4821	631	8.97621	498	8.35626	540	9.16676	573	9.0468	423	8.05251	444	8.01819	386	7.36829	419	8.08028	496	8.25463	7	98291650	98401090	-	4821	BAIAP2L1	GO:0003779;GO:0005515;GO:0005515;GO:0005654;GO:0005654;GO:0005737;GO:0005829;GO:0005829;GO:0005829;GO:0005856;GO:0005886;GO:0005913;GO:0007009;GO:0007009;GO:0009617;GO:0015629;GO:0015629;GO:0030833;GO:0030833;GO:0030838;GO:0030838;GO:0046626;GO:0046626;GO:0051017;GO:0051764;GO:0070062;GO:0070064;GO:0098609;GO:0098641;GO:2000251;GO:2000251;	K20127	-	NOG71665	-	BAI1 associated protein 2 like 1 [Source:HGNCSymbol;Acc:HGNC:21649]	55971	Q9UHR4
ENSG00000006459	KDM7A	9378	1299	9.49948	1048	9.04005	1121	9.78261	1591	12.9133	1262	12.3503	1470	13.647	959	9.41077	981	9.72542	1133	9.69333	7	140084746	140176983	-	9378	KDM7A	GO:0005506;GO:0005634;GO:0005654;GO:0005654;GO:0005730;GO:0006325;GO:0007399;GO:0008270;GO:0016491;GO:0016706;GO:0030901;GO:0032454;GO:0032454;GO:0033169;GO:0033169;GO:0035064;GO:0035574;GO:0035575;GO:0045893;GO:0046872;GO:0051213;GO:0051864;GO:0055114;GO:0070544;GO:0071557;GO:0071557;GO:0071558;GO:0071558;	K11445	EC:1.14.11.-	NOG290496	-	lysine demethylase 7A [Source:HGNCSymbol;Acc:HGNC:22224]	80853	Q6ZMT4
ENSG00000006468	ETV1	9615	206	1.46933	157	1.3209	137	1.16609	100	0.791641	107	1.02132	107	0.968869	114	1.09112	109	1.05397	176	1.46864	7	13891229	13991425	-	9615	ETV1	GO:0000978;GO:0000981;GO:0000981;GO:0001228;GO:0003677;GO:0003700;GO:0003700;GO:0003700;GO:0005515;GO:0005634;GO:0005634;GO:0005634;GO:0005634;GO:0006355;GO:0006355;GO:0006357;GO:0006366;GO:0006366;GO:0006366;GO:0007411;GO:0007517;GO:0007638;GO:0030154;GO:0043565;GO:0043565;GO:0045893;GO:0045944;GO:0048935;GO:0048935;GO:0048935;GO:0000978;GO:0000981;GO:0000981;GO:0001228;GO:0003677;GO:0003700;GO:…	K09431	-	NOG258471	-	ETS variant 1 [Source:HGNC Symbol;Acc:HGNC:3490]"	2115	P50549
ENSG00000006530	AGK	10786	1273	8.0941	1084	8.12996	1047	7.94411	1186	8.36954	1048	8.91721	1119	9.03234	1083	9.24027	1054	9.0851	1219	9.06769	7	141551189	141655244	+	10786	AGK	GO:0000166;GO:0001727;GO:0001729;GO:0003951;GO:0003951;GO:0004143;GO:0005524;GO:0005739;GO:0005739;GO:0005741;GO:0005743;GO:0005758;GO:0005829;GO:0016020;GO:0016020;GO:0016301;GO:0016301;GO:0016301;GO:0016310;GO:0016740;GO:0031305;GO:0042721;GO:0043231;GO:0045039;GO:0046474;GO:0046486;GO:0046513;GO:0046834;GO:0047620;GO:0003951;GO:0003951;GO:0016301;GO:0016301;GO:0016310;GO:0003951;GO:0003951;GO:…	K09881	EC:2.7.1.94	COG1597	I	acylglycerol kinase [Source:HGNCSymbol;Acc:HGNC:21869]	55750	Q53H12;A4D1U5
ENSG00000006534	ALDH3B1	6626	43	0.445059	44	0.537181	38	0.469344	35	0.402063	40	0.554034	37	0.486162	38	0.527775	39	0.547221	31	0.375373	11	68008578	68029282	+	6626	ALDH3B1	GO:0004028;GO:0004028;GO:0004030;GO:0004030;GO:0004030;GO:0005515;GO:0005737;GO:0005886;GO:0005886;GO:0006066;GO:0006068;GO:0006081;GO:0006081;GO:0006629;GO:0016020;GO:0016491;GO:0016491;GO:0016491;GO:0016620;GO:0016620;GO:0030148;GO:0030667;GO:0031982;GO:0034599;GO:0035579;GO:0043312;GO:0046185;GO:0055114;GO:0055114;GO:0055114;GO:0055114;GO:0070062;GO:0016491;GO:0016491;GO:0055114;GO:0055114;GO:…	K00129	EC:1.2.1.5	-	-	aldehyde dehydrogenase 3 family member B1[Source:HGNC Symbol;Acc:HGNC:410]	221	P43353;A0A024R5D8
ENSG00000006555	TTC22	6111	0	0	0	0	1	0.013392	0	0	0	0	2	0.0284937	1	0.0150593	0	0	0	0	1	54779712	54801323	-	6111	TTC22	GO:0005515;GO:0005515;GO:0005515;	-	-	NOG26130	R	tetratricopeptide repeat domain 22 [Source:HGNCSymbol;Acc:HGNC:26067]	55001	Q5TAA0
ENSG00000006576	PHTF2	8646	1218	9.66124	1054	9.86155	992	9.38979	1049	9.23502	965	10.2433	996	10.0294	923	9.82434	868	9.3337	1051	9.75306	7	77798792	77957503	+	8646	PHTF2	GO:0003677;GO:0005634;GO:0005783;GO:0003677;GO:0005634;GO:0005783;GO:0003677;GO:0005634;GO:0005783;GO:0003677;GO:0005634;GO:0005783;GO:0003677;GO:0005634;GO:0005783;GO:0003677;GO:0005634;GO:0005783;GO:0003677;GO:0005634;GO:0005783;GO:0003677;GO:0005634;GO:0005783;	-	-	NOG82044	-	putative homeodomain transcription factor 2[Source:HGNC Symbol;Acc:HGNC:13411]	57157	Q8N3S3
ENSG00000006606	CCL26	706	2	0.194279	3	0.343745	2	0.231838	0	0	1	0.129994	0	0	0	0	2	0.263375	1	0.113645	7	75769533	75789896	-	706	CCL26	GO:0001938;GO:0002548;GO:0002548;GO:0005125;GO:0005515;GO:0005576;GO:0005576;GO:0005576;GO:0005615;GO:0005615;GO:0005615;GO:0006935;GO:0006935;GO:0006954;GO:0006954;GO:0006955;GO:0006955;GO:0007165;GO:0007186;GO:0007267;GO:0008009;GO:0008009;GO:0008009;GO:0008009;GO:0008009;GO:0010469;GO:0010818;GO:0030335;GO:0030593;GO:0030838;GO:0031728;GO:0043547;GO:0043547;GO:0048018;GO:0048020;GO:0048245;GO:…	K21096	-	NOG69247	-	C-C motif chemokine ligand 26 [Source:HGNCSymbol;Acc:HGNC:10625]	10344	Q9Y258
ENSG00000006607	FARP2	14371	1261	6.01768	1080	6.07934	1043	5.93959	1275	6.75306	1116	7.12698	1274	7.71815	931	5.96183	1036	6.70228	1185	6.61583	2	241356285	241494841	+	14371	FARP2	GO:0005085;GO:0005089;GO:0005089;GO:0005089;GO:0005737;GO:0005829;GO:0005856;GO:0005856;GO:0007155;GO:0007155;GO:0008092;GO:0008092;GO:0016322;GO:0016601;GO:0022405;GO:0030316;GO:0030316;GO:0030676;GO:0030676;GO:0031532;GO:0031532;GO:0033623;GO:0033623;GO:0035023;GO:0035023;GO:0071526;GO:0071526;GO:0071800;GO:0071800;GO:0005085;GO:0005089;GO:0005089;GO:0005089;GO:0005737;GO:0005829;GO:0005856;GO:…	K06082	-	NOG282099	-	FERM, ARH/RhoGEF and pleckstrin domain protein 2[Source:HGNC Symbol;Acc:HGNC:16460]	9855	O94887
ENSG00000006611	USH1C	4904	171	2.39137	140	2.30939	141	2.35303	121	1.87807	113	2.11474	107	1.89961	132	2.47708	138	2.61624	141	2.30686	11	17493895	17544416	-	4904	USH1C	GO:0000086;GO:0001750;GO:0001917;GO:0001917;GO:0002141;GO:0002142;GO:0005515;GO:0005515;GO:0005515;GO:0005737;GO:0005737;GO:0005829;GO:0005829;GO:0005856;GO:0005886;GO:0005886;GO:0005902;GO:0005903;GO:0007605;GO:0007605;GO:0007605;GO:0007605;GO:0030046;GO:0030154;GO:0030507;GO:0032391;GO:0032420;GO:0032420;GO:0032420;GO:0032426;GO:0032532;GO:0034622;GO:0042472;GO:0042472;GO:0042491;GO:0042491;GO:…	K21877	-	NOG255885	-	USH1 protein network component harmonin[Source:HGNC Symbol;Acc:HGNC:12597]	10083	Q9Y6N9;A0A0S2Z4U9
ENSG00000006625	GGCT	1594	166	7.14201	124	6.29293	111	5.69894	109	5.20494	78	4.49091	61	3.33175	73	4.21455	87	5.07435	109	5.48645	7	30496621	30504841	-	1594	GGCT	GO:0003839;GO:0001836;GO:0003839;GO:0003839;GO:0003839;GO:0005829;GO:0005829;GO:0006750;GO:0016829;GO:0042803;GO:0070062;GO:0001836;GO:0003839;GO:0003839;GO:0003839;GO:0005829;GO:0005829;GO:0006750;GO:0016829;GO:0042803;GO:0070062;GO:0001836;GO:0003839;GO:0003839;GO:0003839;GO:0005829;GO:0005829;GO:0006750;GO:0016829;GO:0042803;GO:0070062;GO:0003839;GO:0003839;GO:0001836;GO:0003839;GO:0003839;GO:…	K00682	EC:4.3.2.9	NOG87076	S	gamma-glutamylcyclotransferase [Source:HGNCSymbol;Acc:HGNC:21705]	79017	O75223;A0A090N7V5
ENSG00000006634	DBF4	4595	1101	16.4325	999	17.5873	1033	18.3981	1218	20.1762	1016	20.2925	1024	19.4019	953	19.0864	795	16.0854	1157	20.2023	7	87876216	87909553	+	4595	DBF4	GO:0000082;GO:0000082;GO:0003676;GO:0005515;GO:0005634;GO:0005634;GO:0005634;GO:0005654;GO:0006260;GO:0006260;GO:0006260;GO:0007049;GO:0008047;GO:0008270;GO:0016604;GO:0019901;GO:0031431;GO:0043085;GO:0043539;GO:0045740;GO:0046872;GO:0071902;GO:0000082;GO:0000082;GO:0003676;GO:0003676;GO:0005515;GO:0005634;GO:0005634;GO:0005634;GO:0005634;GO:0005654;GO:0006260;GO:0006260;GO:0006260;GO:0007049;GO:…	K06629	-	NOG314450	-	DBF4 zinc finger [Source:HGNCSymbol;Acc:HGNC:17364]	10926	Q9UBU7
ENSG00000006638	TBXA2R	2793	50	1.22772	52	1.50609	41	1.20136	93	2.53448	58	1.90583	76	2.36905	41	1.35092	31	1.03191	43	1.23524	19	3594506	3606840	-	2793	TBXA2R	GO:0004930;GO:0004930;GO:0004930;GO:0004960;GO:0004960;GO:0004961;GO:0005085;GO:0005515;GO:0005515;GO:0005886;GO:0005886;GO:0005886;GO:0005886;GO:0005887;GO:0006954;GO:0007165;GO:0007186;GO:0007186;GO:0007186;GO:0007186;GO:0007186;GO:0007189;GO:0007204;GO:0016020;GO:0016021;GO:0016021;GO:0016021;GO:0016607;GO:0038193;GO:0045777;GO:0045907;GO:0090051;GO:0004930;GO:0004930;GO:0004960;GO:0004960;GO:…	K04264	-	NOG263172	-	thromboxane A2 receptor [Source:HGNCSymbol;Acc:HGNC:11608]	6915	P21731;Q05C92;Q0VAB0
ENSG00000006652	IFRD1	7462	2811	25.8349	2453	26.5927	2379	26.0915	1565	15.9638	1458	17.9321	1470	17.1511	2287	28.2051	2149	26.7751	2632	28.2998	7	112422968	112481017	+	7462	IFRD1	GO:0005634;GO:0007275;GO:0007518;GO:0030154;GO:0005634;GO:0007275;GO:0007518;GO:0030154;GO:0005634;GO:0005634;GO:0005737;GO:0007275;GO:0007518;GO:0014706;GO:0030154;GO:0030517;GO:0042692;GO:0043403;GO:0048671;GO:0005634;GO:0007275;GO:0007518;GO:0030154;	-	-	NOG269852	-	interferon related developmental regulator 1[Source:HGNC Symbol;Acc:HGNC:5456]	3475	O00458;A4D0U1
ENSG00000006659	LGALS14	904	0	0	0	0	0	0	0	0	0	0	0	0	0	0	0	0	0	0	19	39704481	39709444	+	904	LGALS14	GO:0005515;GO:0005634;GO:0006915;GO:0030246;GO:0030246;GO:0030246;GO:0070234;GO:0070234;GO:0005515;GO:0005634;GO:0006915;GO:0030246;GO:0030246;GO:0030246;GO:0070234;GO:0070234;GO:0030246;GO:0030246;GO:0030246;GO:0070234;GO:0070234;	K10097	-	NOG293438	-	galectin 14 [Source:HGNC Symbol;Acc:HGNC:30054]"	56891	Q8TCE9
ENSG00000006695	COX10	3172	519	11.2211	463	11.8078	391	10.0879	663	15.9095	569	16.4629	649	17.8132	422	12.2432	401	11.7533	455	11.5088	17	14069496	14208677	+	3172	COX10	GO:0005730;GO:0005739;GO:0005829;GO:0000266;GO:0004129;GO:0004311;GO:0005730;GO:0005739;GO:0005739;GO:0005739;GO:0005739;GO:0005739;GO:0005743;GO:0005829;GO:0006123;GO:0006783;GO:0006783;GO:0006783;GO:0006783;GO:0006784;GO:0006784;GO:0007005;GO:0008495;GO:0008495;GO:0008495;GO:0008535;GO:0009060;GO:0016020;GO:0016021;GO:0016021;GO:0016021;GO:0016740;GO:0016765;GO:0016765;GO:0017004;GO:0031966;GO:…	K02257	EC:2.5.1.141	COG0109	O	cytochrome c oxidase assembly factor hemeA:farnesyltransferase COX10 [Source:HGNCSymbol;Acc:HGNC:2260]	1352	Q12887
ENSG00000006704	GTF2IRD1	6498	544	5.74143	376	4.68088	444	5.59194	539	6.31374	406	5.73422	405	5.42633	354	5.01349	338	4.836	407	5.02537	7	74453790	74602604	+	6498	GTF2IRD1	GO:0000981;GO:0003677;GO:0003700;GO:0003700;GO:0003700;GO:0005515;GO:0005634;GO:0005654;GO:0005829;GO:0006355;GO:0006357;GO:0006366;GO:0006366;GO:0007275;GO:0000981;GO:0003677;GO:0003700;GO:0003700;GO:0003700;GO:0003700;GO:0005515;GO:0005634;GO:0005634;GO:0005654;GO:0005829;GO:0006355;GO:0006357;GO:0006366;GO:0006366;GO:0007275;GO:0014886;GO:0000981;GO:0003677;GO:0003700;GO:0003700;GO:0003700;GO:…	K03121	-	NOG29608	-	GTF2I repeat domain containing 1 [Source:HGNCSymbol;Acc:HGNC:4661]	9569	Q9UHL9
ENSG00000006712	PAF1	2850	1226	29.5017	1063	30.1723	1125	32.3048	1099	29.3515	844	27.1785	923	28.196	938	30.2883	949	30.9579	1077	30.3196	19	39385629	39391154	-	2850	PAF1	GO:0000122;GO:0000122;GO:0000993;GO:0000993;GO:0001711;GO:0001711;GO:0003682;GO:0003682;GO:0005515;GO:0005634;GO:0005654;GO:0005654;GO:0005737;GO:0006366;GO:0006368;GO:0006368;GO:0006368;GO:0006378;GO:0010390;GO:0016020;GO:0016055;GO:0016567;GO:0016570;GO:0016570;GO:0016584;GO:0016593;GO:0016593;GO:0016593;GO:0016593;GO:0016593;GO:0019827;GO:0030054;GO:0031062;GO:0031442;GO:0032968;GO:0033523;GO:…	K15174	-	NOG297168	-	PAF1 homolog, Paf1/RNA polymerase II complexcomponent [Source:HGNC Symbol;Acc:HGNC:25459]	54623	Q8N7H5;A0A024R0H6
ENSG00000006715	VPS41	7752	1107	9.79343	935	9.75703	898	9.48029	674	6.61795	551	6.52328	589	6.61504	823	9.77019	860	10.3142	1038	10.7433	7	38722974	38932394	-	7752	VPS41	GO:0005515;GO:0005515;GO:0005515;GO:0005764;GO:0005765;GO:0005768;GO:0005769;GO:0005769;GO:0005770;GO:0005770;GO:0005770;GO:0005794;GO:0005798;GO:0006886;GO:0006886;GO:0006914;GO:0008017;GO:0008333;GO:0010008;GO:0015031;GO:0015630;GO:0016020;GO:0016192;GO:0016192;GO:0030123;GO:0030123;GO:0030136;GO:0030897;GO:0030897;GO:0031410;GO:0031902;GO:0034058;GO:0035542;GO:0042144;GO:0042802;GO:0043621;GO:…	K20184	-	NOG285467	-	VPS41, HOPS complex subunit [Source:HGNCSymbol;Acc:HGNC:12713]	27072	P49754
ENSG00000006740	ARHGAP44	9322	223	1.64058	207	1.79631	194	1.70315	220	1.79635	156	1.53583	173	1.61573	144	1.42158	144	1.43616	152	1.30824	17	12789498	12991643	+	9322	ARHGAP44	GO:0005096;GO:0005096;GO:0005096;GO:0005515;GO:0005515;GO:0005543;GO:0005737;GO:0005737;GO:0005768;GO:0005829;GO:0006887;GO:0007165;GO:0007165;GO:0014069;GO:0030054;GO:0031256;GO:0031256;GO:0032956;GO:0032956;GO:0035021;GO:0035021;GO:0042995;GO:0043087;GO:0043197;GO:0043197;GO:0043197;GO:0043547;GO:0045202;GO:0048365;GO:0048365;GO:0048786;GO:0051056;GO:0055037;GO:0061001;GO:0061001;GO:0098886;GO:…	K21067	-	NOG329716	-	Rho GTPase activating protein 44 [Source:HGNCSymbol;Acc:HGNC:29096]	9912	Q17R89;Q69Z00
ENSG00000006744	ELAC2	7002	2398	23.487	1988	22.9675	2029	23.7148	2531	27.5136	2125	27.8525	2319	28.8343	1916	25.182	1982	26.3167	2035	23.3182	17	12991612	13018065	-	7002	ELAC2	GO:0003723;GO:0004518;GO:0004519;GO:0004549;GO:0005634;GO:0005654;GO:0005654;GO:0005739;GO:0005739;GO:0005759;GO:0008033;GO:0008033;GO:0008033;GO:0016787;GO:0042645;GO:0042780;GO:0046872;GO:0072684;GO:0072684;GO:0090646;GO:0005654;GO:0008033;GO:0008033;GO:0003723;GO:0004518;GO:0004519;GO:0004549;GO:0005634;GO:0005654;GO:0005654;GO:0005739;GO:0005739;GO:0005759;GO:0008033;GO:0008033;GO:0008033;GO:…	K00784	EC:3.1.26.11	COG1234	R	elaC ribonuclease Z 2 [Source:HGNCSymbol;Acc:HGNC:14198]	60528	Q9BQ52;A0A0S2Z5M8
ENSG00000006747	SCIN	11626	21	0.123877	35	0.243533	25	0.175982	12	0.0785648	7	0.0552581	13	0.0973518	20	0.158313	11	0.0879654	32	0.220838	7	12570577	12660182	+	11626	SCIN	GO:0001786;GO:0002102;GO:0003779;GO:0005509;GO:0005509;GO:0005545;GO:0005546;GO:0005737;GO:0005856;GO:0005886;GO:0005938;GO:0008285;GO:0017156;GO:0030054;GO:0032330;GO:0042989;GO:0042995;GO:0043065;GO:0045010;GO:0045654;GO:0046872;GO:0051014;GO:0051014;GO:0051015;GO:0051015;GO:0051047;GO:0051127;GO:0051693;GO:0070062;GO:0005509;GO:0005509;GO:0051014;GO:0051014;GO:0051015;GO:0051015;GO:0001786;GO:…	K05768	-	NOG304849	-	scinderin [Source:HGNC Symbol;Acc:HGNC:21695]"	85477	Q9Y6U3
ENSG00000006756	ARSD	7026	2	0.0195219	7	0.0805953	4	0.046592	3	0.0325005	2	0.0261246	2	0.0247829	2	0.0261962	0	0	2	0.0228389	X	2903972	2929349	-	7026	ARSD	GO:0003824;GO:0003824;GO:0004065;GO:0005764;GO:0005788;GO:0008484;GO:0008484;GO:0016020;GO:0016021;GO:0016787;GO:0046872;GO:0003824;GO:0003824;GO:0003824;	K12374	EC:3.1.6.-	COG3119	P	arylsulfatase D [Source:HGNC Symbol;Acc:HGNC:717]"	414	P51689;A0A140VK06
ENSG00000006757	PNPLA4	3411	86	1.72909	78	1.84983	75	1.79945	43	0.959542	62	1.66816	54	1.3783	76	2.05045	86	2.34405	124	2.91671	X	7898247	7927739	-	3411	PNPLA4	GO:0004806;GO:0004806;GO:0004806;GO:0004806;GO:0005739;GO:0005829;GO:0006629;GO:0006629;GO:0006629;GO:0008150;GO:0016042;GO:0016042;GO:0016042;GO:0016787;GO:0016787;GO:0016787;GO:0019433;GO:0042572;GO:0050253;GO:0050253;GO:0050253;GO:0004806;GO:0004806;GO:0004806;GO:0004806;GO:0005739;GO:0005829;GO:0006629;GO:0006629;GO:0006629;GO:0008150;GO:0016042;GO:0016042;GO:0016042;GO:0016787;GO:0016787;GO:…	K11157	EC:3.1.1.-	NOG287078	-	patatin like phospholipase domain containing 4[Source:HGNC Symbol;Acc:HGNC:24887]	8228	P41247;A0A024RBU8
ENSG00000006788	MYH13	6120	0	0	0	0	1	0.0133724	0	0	0	0	0	0	0	0	0	0	0	0	17	10300865	10373130	-	6120	MYH13	GO:0000146;GO:0000166;GO:0003774;GO:0003774;GO:0003779;GO:0005515;GO:0005516;GO:0005524;GO:0005524;GO:0005524;GO:0005737;GO:0005859;GO:0006936;GO:0009267;GO:0016459;GO:0016459;GO:0016459;GO:0030016;GO:0030016;GO:0032982;GO:0051015;GO:0051015;GO:0070062;GO:0000146;GO:0000166;GO:0003774;GO:0003774;GO:0003779;GO:0005515;GO:0005516;GO:0005524;GO:0005524;GO:0005524;GO:0005737;GO:0005859;GO:0006936;GO:…	K10352	-	COG5022	Z	myosin heavy chain 13 [Source:HGNCSymbol;Acc:HGNC:7571]	8735	Q9UKX3
ENSG00000006831	ADIPOR2	5831	2282	26.8394	1861	25.818	1857	26.0632	2176	28.4049	1939	30.5185	1954	29.1751	1794	28.3137	1712	27.2967	1858	25.5656	12	1688574	1788674	+	5831	ADIPOR2	GO:0005886;GO:0005886;GO:0005886;GO:0005886;GO:0006629;GO:0006631;GO:0007507;GO:0007565;GO:0007584;GO:0009755;GO:0016020;GO:0016021;GO:0016021;GO:0016021;GO:0019395;GO:0030308;GO:0031226;GO:0033211;GO:0033211;GO:0033211;GO:0038023;GO:0038023;GO:0042304;GO:0042593;GO:0042593;GO:0042802;GO:0046326;GO:0046872;GO:0046982;GO:0055100;GO:0055100;GO:0061042;GO:0061042;GO:0097003;GO:0120162;GO:0120162;	K07297	-	COG1272	R	adiponectin receptor 2 [Source:HGNCSymbol;Acc:HGNC:24041]	79602	Q86V24
ENSG00000006837	CDKL3	3149	15	0.326678	32	0.822047	17	0.44181	12	0.290059	14	0.408022	13	0.359419	6	0.175346	15	0.442862	6	0.152873	5	134286350	134371047	-	3149	CDKL3	GO:0000166;GO:0004672;GO:0004672;GO:0004672;GO:0004674;GO:0004693;GO:0004693;GO:0005515;GO:0005524;GO:0005524;GO:0005524;GO:0005634;GO:0005737;GO:0006464;GO:0006468;GO:0006468;GO:0006468;GO:0016301;GO:0016310;GO:0016740;GO:0030517;GO:0050775;GO:0051726;GO:0097484;GO:0016301;GO:0016310;GO:0004672;GO:0004672;GO:0005524;GO:0005524;GO:0006468;GO:0006468;GO:0000166;GO:0004672;GO:0004672;GO:0004672;GO:…	K08824	EC:2.7.11.22	COG0515	T	cyclin dependent kinase like 3 [Source:HGNCSymbol;Acc:HGNC:15483]	51265	Q8IVW4
ENSG00000007001	UPP2	2957	1	0.0231926	0	0	0	0	0	0	0	0	0	0	1	0.0311219	0	0	2	0.0542665	2	157876702	158136154	+	2957	UPP2	GO:0003824;GO:0003824;GO:0004850;GO:0004850;GO:0004850;GO:0005515;GO:0005737;GO:0005737;GO:0005829;GO:0005829;GO:0009116;GO:0009116;GO:0009116;GO:0009166;GO:0009166;GO:0016740;GO:0016757;GO:0016763;GO:0016763;GO:0043097;GO:0044206;GO:0045098;GO:0046108;GO:0046135;GO:0003824;GO:0003824;GO:0004850;GO:0004850;GO:0004850;GO:0005515;GO:0005737;GO:0005737;GO:0005829;GO:0005829;GO:0009116;GO:0009116;GO:…	K00757	EC:2.4.2.3	COG2820	F	uridine phosphorylase 2 [Source:HGNCSymbol;Acc:HGNC:23061]	151531	O95045;A0A0S2Z634
ENSG00000007038	PRSS21	1967	0	0	0	0	0	0	0	0	0	0	0	0	0	0	0	0	0	0	16	2817180	2826304	+	1967	PRSS21	GO:0004252;GO:0004252;GO:0004252;GO:0005515;GO:0005576;GO:0005615;GO:0005737;GO:0005886;GO:0005886;GO:0005886;GO:0006508;GO:0006508;GO:0006508;GO:0006508;GO:0007283;GO:0007283;GO:0007283;GO:0008233;GO:0008236;GO:0008236;GO:0016020;GO:0016020;GO:0016787;GO:0031225;GO:0004252;GO:0004252;GO:0004252;GO:0004252;GO:0005515;GO:0005576;GO:0005615;GO:0005737;GO:0005886;GO:0005886;GO:0005886;GO:0006508;GO:…	K09625	EC:3.4.21.-	COG5640	O	serine protease 21 [Source:HGNCSymbol;Acc:HGNC:9485]	10942	Q9Y6M0
ENSG00000007047	MARK4	6656	726	7.48039	573	6.96403	621	7.6355	486	5.55777	398	5.48779	435	5.68993	471	6.51215	453	6.32753	549	6.61778	19	45079288	45305284	+	6656	MARK4	GO:0000226;GO:0000226;GO:0004672;GO:0004672;GO:0004674;GO:0004674;GO:0005524;GO:0005524;GO:0006468;GO:0006468;GO:0030010;GO:0030010;GO:0000166;GO:0000226;GO:0000226;GO:0000226;GO:0000930;GO:0001578;GO:0004672;GO:0004672;GO:0004674;GO:0004674;GO:0004674;GO:0004674;GO:0004674;GO:0005515;GO:0005515;GO:0005524;GO:0005524;GO:0005524;GO:0005737;GO:0005737;GO:0005813;GO:0005813;GO:0005815;GO:0005829;GO:…	K08798	EC:2.7.11.1	COG0515	T	microtubule affinity regulating kinase 4[Source:HGNC Symbol;Acc:HGNC:13538]	57787	Q96L34
ENSG00000007062	PROM1	7434	0	0	0	0	2	0.0220174	1	0.0102389	4	0.0493816	0	0	1	0.0123792	1	0.0125062	0	0	4	15963076	16084378	-	7434	PROM1	GO:0016020;GO:0016021;GO:0016021;GO:0001750;GO:0005515;GO:0005515;GO:0005615;GO:0005783;GO:0005793;GO:0005886;GO:0005887;GO:0005887;GO:0005902;GO:0005929;GO:0005929;GO:0009986;GO:0009986;GO:0009986;GO:0010842;GO:0015485;GO:0016020;GO:0016021;GO:0016021;GO:0016021;GO:0016324;GO:0016324;GO:0031528;GO:0031982;GO:0042622;GO:0042805;GO:0042995;GO:0045296;GO:0045494;GO:0045494;GO:0060042;GO:0060219;GO:…	K06532	-	NOG322325	-	prominin 1 [Source:HGNC Symbol;Acc:HGNC:9454]"	8842	O43490
ENSG00000007080	CCDC124	1661	2191	90.4635	1962	95.554	1929	95.0434	1288	59.0233	1092	60.3366	1134	59.4394	1498	82.9964	1541	86.2547	1675	80.9093	19	17933015	17943991	+	1661	CCDC124	GO:0003723;GO:0005737;GO:0005815;GO:0005829;GO:0005856;GO:0005886;GO:0007049;GO:0030496;GO:0051301;GO:0003723;GO:0005737;GO:0005815;GO:0005829;GO:0005856;GO:0005886;GO:0007049;GO:0030496;GO:0051301;GO:0005829;GO:0005886;	-	-	NOG303684	-	coiled-coil domain containing 124 [Source:HGNCSymbol;Acc:HGNC:25171]	115098	Q96CT7;A0A024R7M8
ENSG00000007129	CEACAM21	1977	3	0.104068	3	0.122754	1	0.0413954	3	0.115503	0	0	4	0.176151	0	0	0	0	1	0.0405832	19	41549518	41586844	+	1977	CEACAM21	GO:0016020;GO:0016021;GO:0016020;GO:0016021;GO:0016020;GO:0016021;GO:0016020;GO:0016021;GO:0016020;GO:0016021;	K06499	-	NOG251157	-	carcinoembryonic antigen related cell adhesionmolecule 21 [Source:HGNC Symbol;Acc:HGNC:28834]	90273	Q3KPI0;A0A0G2JSC8
ENSG00000007168	PAFAH1B1	8219	2351	19.6171	1970	19.3895	1990	19.815	2853	26.4217	2264	25.2805	2487	26.3444	1890	21.1621	1835	20.7571	2168	21.1638	17	2593210	2685615	+	8219	PAFAH1B1	GO:0005515;GO:0000086;GO:0000132;GO:0000132;GO:0000226;GO:0000226;GO:0000235;GO:0000776;GO:0000776;GO:0001667;GO:0001675;GO:0001675;GO:0001764;GO:0001764;GO:0001764;GO:0001764;GO:0001961;GO:0005515;GO:0005515;GO:0005515;GO:0005634;GO:0005635;GO:0005635;GO:0005635;GO:0005737;GO:0005737;GO:0005813;GO:0005813;GO:0005813;GO:0005813;GO:0005815;GO:0005819;GO:0005829;GO:0005829;GO:0005829;GO:0005856;GO:…	K16794	-	COG2319	R	platelet activating factor acetylhydrolase 1bregulatory subunit 1 [Source:HGNC Symbol;Acc:HGNC:8574]	5048	P43034
ENSG00000007171	NOS2	4369	158	2.48014	129	2.38851	146	2.73483	201	3.5018	178	3.73909	193	3.84597	155	3.26487	139	2.95789	155	2.84645	17	27756766	27800499	-	4369	NOS2	GO:0001666;GO:0001912;GO:0002227;GO:0003958;GO:0004517;GO:0004517;GO:0004517;GO:0004517;GO:0004517;GO:0004517;GO:0005102;GO:0005515;GO:0005515;GO:0005516;GO:0005516;GO:0005516;GO:0005634;GO:0005634;GO:0005737;GO:0005737;GO:0005737;GO:0005777;GO:0005782;GO:0005829;GO:0005829;GO:0005829;GO:0005829;GO:0005886;GO:0006527;GO:0006527;GO:0006527;GO:0006625;GO:0006801;GO:0006801;GO:0006809;GO:0006809;GO:…	K13241	EC:1.14.13.39	COG4362	EP	nitric oxide synthase 2 [Source:HGNCSymbol;Acc:HGNC:7873]	4843	P35228
ENSG00000007174	DNAH9	16941	1	0.0040482	0	0	0	0	0	0	1	0.00541738	0	0	0	0	0	0	1	0.00473603	17	11598470	11969748	+	16941	DNAH9	GO:0000166;GO:0003774;GO:0003777;GO:0003777;GO:0005524;GO:0005524;GO:0005524;GO:0005737;GO:0005856;GO:0005874;GO:0005929;GO:0005930;GO:0005930;GO:0005930;GO:0007018;GO:0007018;GO:0007018;GO:0008569;GO:0030030;GO:0030286;GO:0030286;GO:0030286;GO:0030286;GO:0042995;GO:0045503;GO:0045505;GO:0051959;GO:0097729;GO:0120135;GO:0003777;GO:0003777;GO:0007018;GO:0007018;GO:0003777;GO:0003777;GO:0005524;GO:…	K10408	-	COG5245	Z	dynein axonemal heavy chain 9 [Source:HGNCSymbol;Acc:HGNC:2953]	1770	Q9NYC9
ENSG00000007202	KIAA0100	9232	2584	19.1954	2230	19.5402	2147	19.0325	2569	21.181	1935	19.2359	2174	20.5019	2001	19.9466	1995	20.0908	2170	18.8589	17	28614446	28645454	-	9232	KIAA0100	GO:0005576;GO:0005515;	-	-	NOG250279	-	KIAA0100 [Source:HGNC Symbol;Acc:HGNC:28960]"	9703	Q14667
ENSG00000007216	SLC13A2	3226	0	0	0	0	0	0	0	0	0	0	0	0	0	0	0	0	0	0	17	28473293	28497781	+	3226	SLC13A2	GO:0005215;GO:0005215;GO:0005886;GO:0005887;GO:0006811;GO:0006814;GO:0006814;GO:0006814;GO:0006835;GO:0015293;GO:0015361;GO:0015361;GO:0016020;GO:0016020;GO:0016020;GO:0016020;GO:0016021;GO:0016021;GO:0055085;GO:0055085;GO:0070062;GO:0005215;GO:0005215;GO:0005886;GO:0005887;GO:0006811;GO:0006814;GO:0006814;GO:0006814;GO:0006835;GO:0015293;GO:0015361;GO:0015361;GO:0016020;GO:0016020;GO:0016020;GO:…	K14445	-	COG0471	P	solute carrier family 13 member 2 [Source:HGNCSymbol;Acc:HGNC:10917]	9058	Q13183
ENSG00000007237	GAS7	10100	130	0.88272	109	0.873021	112	0.907519	92	0.693336	85	0.77237	73	0.629263	94	0.856492	104	0.95733	116	0.921488	17	9910609	10198551	-	10100	GAS7	GO:0003700;GO:0005515;GO:0005515;GO:0005737;GO:0005737;GO:0005856;GO:0005884;GO:0005886;GO:0006355;GO:0007050;GO:0007275;GO:0007399;GO:0008092;GO:0030041;GO:0030154;GO:0030182;GO:0048812;GO:0051015;GO:0003700;GO:0005515;GO:0005515;GO:0005737;GO:0005737;GO:0005856;GO:0005884;GO:0005886;GO:0006355;GO:0007050;GO:0007275;GO:0007399;GO:0008092;GO:0030041;GO:0030154;GO:0030182;GO:0048812;GO:0051015;GO:…	K18618	-	NOG271795	-	growth arrest specific 7 [Source:HGNCSymbol;Acc:HGNC:4169]	8522	O60861
ENSG00000007255	TRAPPC6A	933	155	11.3933	163	14.1327	146	12.8065	86	7.01607	59	5.80361	90	8.3983	89	8.7786	125	12.456	169	14.5331	19	45162928	45178237	-	933	TRAPPC6A	GO:0000139;GO:0005515;GO:0005783;GO:0005794;GO:0005801;GO:0005802;GO:0005829;GO:0006888;GO:0016192;GO:0043087;GO:0043087;GO:0043473;GO:0048193;GO:0048193;GO:0048208;GO:1903232;GO:1903232;GO:0000139;GO:0005515;GO:0005783;GO:0005794;GO:0005801;GO:0005802;GO:0005829;GO:0006888;GO:0016192;GO:0043087;GO:0048193;GO:0048208;GO:1903232;GO:0000139;GO:0005515;GO:0005783;GO:0005794;GO:0005801;GO:0005802;GO:…	K20304	-	NOG318088	-	trafficking protein particle complex 6A[Source:HGNC Symbol;Acc:HGNC:23069]	79090	O75865;B7TZ90
ENSG00000007264	MATK	4138	346	5.73438	313	6.1189	313	6.19032	270	4.9665	234	5.18983	252	5.30201	238	5.29302	230	5.16758	267	5.17695	19	3777970	3802129	-	4138	MATK	GO:0000166;GO:0004672;GO:0004672;GO:0004713;GO:0004713;GO:0004713;GO:0004713;GO:0004715;GO:0004715;GO:0005515;GO:0005515;GO:0005524;GO:0005524;GO:0005524;GO:0005737;GO:0005829;GO:0006468;GO:0006468;GO:0006468;GO:0007498;GO:0008283;GO:0008284;GO:0016020;GO:0016301;GO:0016310;GO:0016740;GO:0018108;GO:0031234;GO:0038128;GO:0042127;GO:0000166;GO:0004672;GO:0004672;GO:0004713;GO:0004713;GO:0004713;GO:…	K08888	EC:2.7.10.2	COG0515	T	megakaryocyte-associated tyrosine kinase[Source:HGNC Symbol;Acc:HGNC:6906]	4145	P42679;F1T0G6
ENSG00000007306	CEACAM7	2653	0	0	0	0	0	0	0	0	0	0	0	0	0	0	0	0	0	0	19	41673303	41706976	-	2653	CEACAM7	GO:0005576;GO:0005886;GO:0005886;GO:0016020;GO:0016324;GO:0031225;GO:0005576;GO:0005886;GO:0005886;GO:0016020;GO:0016324;GO:0031225;	K06499	-	NOG289301	-	carcinoembryonic antigen related cell adhesionmolecule 7 [Source:HGNC Symbol;Acc:HGNC:1819]	1087	Q14002
ENSG00000007312	CD79B	2080	0	0	2	0.0777833	0	0	0	0	0	0	0	0	0	0	0	0	0	0	17	63928740	63932354	-	2080	CD79B	GO:0002250;GO:0002376;GO:0004888;GO:0004888;GO:0005515;GO:0005654;GO:0005794;GO:0005829;GO:0005886;GO:0005886;GO:0005886;GO:0005887;GO:0006955;GO:0007165;GO:0007166;GO:0007166;GO:0009617;GO:0009897;GO:0009897;GO:0016020;GO:0016020;GO:0016020;GO:0016021;GO:0019815;GO:0019815;GO:0019815;GO:0019815;GO:0030183;GO:0042802;GO:0042803;GO:0050853;GO:0050853;GO:0050853;GO:0050853;GO:0051260;GO:0070062;GO:…	K06507	-	NOG46934	-	CD79b molecule [Source:HGNC Symbol;Acc:HGNC:1699]"	974	P40259
ENSG00000007314	SCN4A	8243	42	0.349434	35	0.343481	43	0.426916	71	0.655617	43	0.478753	39	0.411917	34	0.379586	43	0.48499	56	0.545075	17	63938554	63972918	-	8243	SCN4A	GO:0001518;GO:0001518;GO:0001518;GO:0001518;GO:0005216;GO:0005216;GO:0005244;GO:0005248;GO:0005248;GO:0005248;GO:0005248;GO:0005248;GO:0005272;GO:0005515;GO:0005515;GO:0005515;GO:0005886;GO:0005886;GO:0005887;GO:0005887;GO:0006811;GO:0006811;GO:0006811;GO:0006814;GO:0006814;GO:0006814;GO:0006814;GO:0006936;GO:0016020;GO:0016020;GO:0016020;GO:0016021;GO:0019228;GO:0030424;GO:0034765;GO:0035725;GO:…	K04837	-	COG1226	P	sodium voltage-gated channel alpha subunit 4[Source:HGNC Symbol;Acc:HGNC:10591]	6329	P35499
ENSG00000007341	ST7L	8108	379	3.20572	271	2.7038	312	3.1492	372	3.49226	280	3.16937	308	3.30726	209	2.37219	246	2.82079	317	3.13689	1	112523514	112620825	-	8108	ST7L	GO:0005515;GO:0016020;GO:0016021;GO:0030308;GO:0030308;GO:0016020;GO:0016021;GO:0030308;GO:0005515;GO:0016020;GO:0016021;GO:0030308;GO:0016020;GO:0016021;GO:0030308;GO:0005515;GO:0016020;GO:0016021;GO:0030308;GO:0005515;GO:0016020;GO:0016021;GO:0030308;GO:0005515;GO:0016020;GO:0016021;GO:0030308;GO:0005515;GO:0016020;GO:0016021;GO:0030308;GO:0016020;GO:0016021;	-	-	NOG307980	-	suppression of tumorigenicity 7 like [Source:HGNCSymbol;Acc:HGNC:18441]	54879	Q8TDW4
ENSG00000007350	TKTL1	3526	3	0.0583498	4	0.0917693	9	0.208891	3	0.0647614	2	0.0520566	8	0.197532	5	0.130498	8	0.210939	3	0.0682641	X	154295795	154330350	+	3526	TKTL1	GO:0003824;GO:0003824;GO:0004802;GO:0004802;GO:0005634;GO:0005737;GO:0006007;GO:0006772;GO:0016740;GO:0046872;GO:0003824;GO:0003824;GO:0004802;GO:0004802;GO:0005634;GO:0005737;GO:0006007;GO:0006772;GO:0016740;GO:0046872;	K00615	EC:2.2.1.1	COG0021	G	transketolase like 1 [Source:HGNCSymbol;Acc:HGNC:11835]	8277	P51854
ENSG00000007372	PAX6	20812	597	1.96726	510	1.98233	472	1.85604	536	1.96033	484	2.13432	526	2.20041	514	2.27283	446	1.99237	471	1.81577	11	31784779	31818062	-	20812	PAX6	GO:0000122;GO:0000790;GO:0000978;GO:0000981;GO:0000981;GO:0001568;GO:0001654;GO:0003322;GO:0003677;GO:0003677;GO:0003677;GO:0003677;GO:0003700;GO:0005515;GO:0005634;GO:0005654;GO:0005737;GO:0005829;GO:0006355;GO:0006355;GO:0006366;GO:0007275;GO:0007417;GO:0007601;GO:0008134;GO:0009611;GO:0009887;GO:0010628;GO:0019901;GO:0030154;GO:0035035;GO:0042593;GO:0043565;GO:0043565;GO:0045893;GO:0045893;GO:…	K08031	-	NOG326044	-	paired box 6 [Source:HGNC Symbol;Acc:HGNC:8620]"	5080	P26367;Q66SS1
ENSG00000007376	RPUSD1	2769	1165	28.8538	1022	29.8571	1104	32.6291	1234	33.9211	956	31.6857	987	31.0331	842	27.9838	905	30.3861	943	27.3239	16	784974	788397	-	2769	RPUSD1	GO:0001522;GO:0001522;GO:0003674;GO:0003723;GO:0003723;GO:0005575;GO:0008150;GO:0009451;GO:0009451;GO:0009982;GO:0009982;GO:0001522;GO:0001522;GO:0003674;GO:0003723;GO:0003723;GO:0005575;GO:0008150;GO:0009451;GO:0009451;GO:0009982;GO:0009982;GO:0001522;GO:0001522;GO:0003723;GO:0003723;GO:0009451;GO:0009451;GO:0009982;GO:0009982;GO:0001522;GO:0001522;GO:0003723;GO:0003723;GO:0009451;GO:0009451;GO:…	-	-	COG0564	J	RNA pseudouridine synthase domain containing 1[Source:HGNC Symbol;Acc:HGNC:14173]	113000	Q9UJJ7
ENSG00000007384	RHBDF1	4914	242	3.37739	218	3.58873	258	4.29679	296	4.58494	220	4.10881	239	4.23442	206	3.85788	189	3.57582	172	2.80832	16	58059	76355	-	4914	RHBDF1	GO:0000139;GO:0004252;GO:0005783;GO:0005789;GO:0005789;GO:0005794;GO:0006508;GO:0006508;GO:0008283;GO:0015031;GO:0016020;GO:0016021;GO:0016021;GO:0016021;GO:0016477;GO:0019838;GO:0042058;GO:0042058;GO:0050708;GO:0050708;GO:0050709;GO:0061136;GO:0004252;GO:0006508;GO:0016020;GO:0016021;GO:0004252;GO:0004252;GO:0006508;GO:0006508;GO:0006508;GO:0008233;GO:0016020;GO:0016021;GO:0016021;GO:0016021;GO:…	-	-	COG0705	R	rhomboid 5 homolog 1 [Source:HGNCSymbol;Acc:HGNC:20561]	64285	Q96CC6
ENSG00000007392	LUC7L	6176	933	10.3604	745	9.75817	711	9.42153	1350	16.6381	958	14.2359	1034	14.5762	668	9.95373	633	9.52897	769	9.99016	16	188969	229463	-	6176	LUC7L	GO:0003729;GO:0003729;GO:0003729;GO:0005515;GO:0005685;GO:0005685;GO:0005685;GO:0006376;GO:0006376;GO:0006376;GO:0042802;GO:0045843;GO:0050733;GO:0071004;GO:0003729;GO:0003729;GO:0003729;GO:0005515;GO:0005685;GO:0005685;GO:0005685;GO:0006376;GO:0006376;GO:0006376;GO:0042802;GO:0071004;GO:0003729;GO:0003729;GO:0003729;GO:0005515;GO:0005685;GO:0005685;GO:0005685;GO:0006376;GO:0006376;GO:0006376;GO:…	-	-	COG5200	A	LUC7 like [Source:HGNC Symbol;Acc:HGNC:6723]"	55692	Q9NQ29
ENSG00000007402	CACNA2D2	6322	279	3.02657	225	2.87904	215	2.78319	269	3.23873	198	2.87434	221	3.04347	137	1.99427	199	2.9265	218	2.76666	3	50362799	50504244	-	6322	CACNA2D2	GO:0005244;GO:0005245;GO:0005262;GO:0005886;GO:0005891;GO:0006811;GO:0006816;GO:0016020;GO:0016021;GO:0034765;GO:0046872;GO:0050796;GO:0061337;GO:0070588;GO:0005244;GO:0005245;GO:0005262;GO:0005886;GO:0005891;GO:0006811;GO:0006816;GO:0016020;GO:0016021;GO:0034765;GO:0046872;GO:0050796;GO:0061337;GO:0070588;GO:0005244;GO:0005245;GO:0005262;GO:0005886;GO:0005891;GO:0006811;GO:0006816;GO:0016020;GO:…	K04859	-	NOG307080	-	calcium voltage-gated channel auxiliary subunitalpha2delta 2 [Source:HGNC Symbol;Acc:HGNC:1400]	9254	Q9NY47
ENSG00000007516	BAIAP3	6146	60	0.669514	40	0.526486	38	0.506	37	0.458233	27	0.40318	35	0.4958	27	0.404285	40	0.605086	32	0.417744	16	1333601	1349441	+	6146	BAIAP3	GO:0000149;GO:0001956;GO:0005509;GO:0005515;GO:0005543;GO:0005737;GO:0005768;GO:0005794;GO:0005829;GO:0005886;GO:0006887;GO:0007186;GO:0016020;GO:0019905;GO:0031902;GO:0032228;GO:0032588;GO:0035774;GO:0042147;GO:0055038;GO:0098793;GO:1905413;GO:1990502;GO:0000149;GO:0001956;GO:0005509;GO:0005515;GO:0005543;GO:0005737;GO:0005768;GO:0005794;GO:0005829;GO:0005886;GO:0006887;GO:0007186;GO:0016020;GO:…	K15621	-	NOG290002	-	BAI1 associated protein 3 [Source:HGNCSymbol;Acc:HGNC:948]	8938	O94812
ENSG00000007520	TSR3	1210	952	53.9576	805	53.8183	899	60.8042	718	45.1665	530	40.1993	563	40.5092	442	33.6166	466	35.8055	525	34.8119	16	1349240	1351878	-	1210	TSR3	GO:0000154;GO:0005829;GO:0006364;GO:0016740;GO:0030490;GO:0042254;	K09140	-	COG2042	S	TSR3, acp transferase ribosome maturation factor[Source:HGNC Symbol;Acc:HGNC:14175]	115939	Q9UJK0
ENSG00000007541	PIGQ	7904	461	3.99995	388	3.97104	396	4.10022	360	3.46683	335	3.88979	362	3.98742	360	4.19153	394	4.63446	385	3.90811	16	566995	584136	+	7904	PIGQ	GO:0006506;GO:0006506;GO:0016021;GO:0016021;GO:0017176;GO:0017176;GO:0000506;GO:0005789;GO:0005975;GO:0006506;GO:0006506;GO:0006506;GO:0016020;GO:0016021;GO:0016021;GO:0016021;GO:0016254;GO:0016740;GO:0016757;GO:0017176;GO:0017176;GO:0017176;GO:0017176;GO:0000506;GO:0005789;GO:0005975;GO:0006506;GO:0006506;GO:0006506;GO:0016020;GO:0016021;GO:0016021;GO:0016021;GO:0016254;GO:0016740;GO:0016757;GO:…	K03860	-	NOG242183	-	phosphatidylinositol glycan anchor biosynthesisclass Q [Source:HGNC Symbol;Acc:HGNC:14135]	9091	Q9BRB3
ENSG00000007545	CRAMP1	8373	461	3.7759	412	3.98048	395	3.86078	614	5.58168	526	5.76544	492	5.11581	318	3.49513	340	3.77526	359	3.44006	16	1612325	1677908	+	8373	CRAMP1	GO:0000981;GO:0003677;GO:0003682;GO:0005634;GO:0005634;GO:0006357;GO:0000981;GO:0003677;GO:0003682;GO:0005634;GO:0005634;GO:0006357;	-	-	NOG15301	-	cramped chromatin regulator homolog 1 [Source:HGNCSymbol;Acc:HGNC:14122]	57585	Q96RY5;B2RNX8;A7MD53
ENSG00000007866	TEAD3	3049	225	5.06088	193	5.12058	200	5.36824	218	5.44222	199	5.98996	212	6.05354	143	4.31614	141	4.29943	159	4.18401	6	35473597	35497079	-	3049	TEAD3	GO:0003700;GO:0006355;GO:0003677;GO:0003700;GO:0003700;GO:0003700;GO:0005634;GO:0006355;GO:0006355;GO:0035329;GO:0035329;GO:0035329;GO:0045944;GO:0045944;GO:0000981;GO:0001085;GO:0001085;GO:0003677;GO:0003700;GO:0003700;GO:0003700;GO:0003700;GO:0005515;GO:0005515;GO:0005634;GO:0005634;GO:0005654;GO:0005667;GO:0006355;GO:0006355;GO:0006357;GO:0006367;GO:0007565;GO:0035329;GO:0035329;GO:0035329;GO:…	K09448	-	NOG246992	-	TEA domain transcription factor 3 [Source:HGNCSymbol;Acc:HGNC:11716]	7005	Q99594
ENSG00000007908	SELE	4586	1	0.0149543	0	0	0	0	1	0.0165975	0	0	0	0	0	0	0	0	1	0.0174952	1	169722640	169764705	-	4586	SELE	GO:0002092;GO:0002523;GO:0004888;GO:0005515;GO:0005615;GO:0005886;GO:0005886;GO:0005886;GO:0005887;GO:0005901;GO:0005905;GO:0006954;GO:0007155;GO:0007155;GO:0007155;GO:0007157;GO:0007159;GO:0007202;GO:0016020;GO:0016020;GO:0016020;GO:0016021;GO:0019722;GO:0030029;GO:0030246;GO:0030863;GO:0032496;GO:0033691;GO:0034612;GO:0043274;GO:0045121;GO:0046872;GO:0048471;GO:0050727;GO:0050900;GO:0050901;GO:…	K06494	-	NOG242963	-	selectin E [Source:HGNC Symbol;Acc:HGNC:10718]"	6401	P16581
ENSG00000007923	DNAJC11	5083	1325	17.8771	1060	16.8696	1072	17.2597	2025	30.3237	1574	28.4193	1806	30.9335	1007	18.2317	1015	18.565	1181	18.6416	1	6634168	6701924	-	5083	DNAJC11	GO:0001401;GO:0005515;GO:0005739;GO:0005739;GO:0005741;GO:0016020;GO:0042407;GO:0042407;GO:0061617;GO:0061617;GO:0001401;GO:0005515;GO:0005739;GO:0005739;GO:0005741;GO:0016020;GO:0042407;GO:0061617;GO:0061617;	K09531	-	COG0484	O	DnaJ heat shock protein family (Hsp40) member C11[Source:HGNC Symbol;Acc:HGNC:25570]	55735	Q9NVH1
ENSG00000007933	FMO3	3439	1	0.019942	3	0.0705681	1	0.0237973	3	0.0663997	0	0	0	0	1	0.0267599	1	0.0270344	2	0.0466607	1	171090901	171117819	+	3439	FMO3	GO:0004497;GO:0004497;GO:0004499;GO:0004499;GO:0004499;GO:0005515;GO:0005783;GO:0005789;GO:0005789;GO:0006805;GO:0016020;GO:0016021;GO:0016491;GO:0031090;GO:0034899;GO:0043231;GO:0043231;GO:0050660;GO:0050660;GO:0050661;GO:0050661;GO:0055114;GO:0055114;GO:0055114;GO:0004497;GO:0004499;GO:0016491;GO:0050660;GO:0050661;GO:0055114;GO:0055114;GO:0004497;GO:0004499;GO:0004499;GO:0016491;GO:0050660;GO:…	K00485	EC:1.14.13.8	COG2072	P	flavin containing monooxygenase 3 [Source:HGNCSymbol;Acc:HGNC:3771]	2328	P31513;A0A024R8Z4;Q53FW5
ENSG00000007944	MYLIP	3072	268	5.98294	255	6.71488	248	6.60678	333	8.25088	275	8.21561	309	8.75726	230	6.89007	263	7.95947	272	7.10397	6	16129086	16148248	+	3072	MYLIP	GO:0000209;GO:0004842;GO:0004842;GO:0004842;GO:0005515;GO:0005515;GO:0005737;GO:0005829;GO:0005856;GO:0005856;GO:0005886;GO:0006511;GO:0006511;GO:0007399;GO:0008092;GO:0008092;GO:0008092;GO:0010977;GO:0010989;GO:0016020;GO:0016567;GO:0016740;GO:0031648;GO:0032802;GO:0032803;GO:0042632;GO:0045732;GO:0046872;GO:0061630;GO:0061630;GO:0005856;GO:0005856;	K10637	EC:2.3.2.27	NOG149394	S	myosin regulatory light chain interacting protein[Source:HGNC Symbol;Acc:HGNC:21155]	29116	Q8WY64
ENSG00000007952	NOX1	2543	47	1.26751	36	1.14519	32	1.02982	35	1.04761	49	1.76839	29	0.992847	53	1.91799	21	0.767755	35	1.10427	X	100843324	100874359	-	2543	NOX1	GO:0001525;GO:0003081;GO:0005244;GO:0005515;GO:0005737;GO:0005768;GO:0005769;GO:0005886;GO:0005886;GO:0005886;GO:0006739;GO:0006811;GO:0006952;GO:0006954;GO:0007165;GO:0008217;GO:0008284;GO:0010575;GO:0016020;GO:0016020;GO:0016020;GO:0016021;GO:0016175;GO:0016175;GO:0016175;GO:0016175;GO:0016175;GO:0016175;GO:0016477;GO:0016491;GO:0016491;GO:0016491;GO:0030054;GO:0030198;GO:0034220;GO:0034765;GO:…	K08008	-	NOG287712	-	NADPH oxidase 1 [Source:HGNC Symbol;Acc:HGNC:7889]"	27035	Q9Y5S8
ENSG00000007968	E2F2	5462	973	12.2169	798	11.8187	790	11.8368	1842	25.6694	1358	22.8179	1474	23.4951	724	12.1984	699	11.898	780	11.4577	1	23506438	23531233	-	5462	E2F2	GO:0000122;GO:0000977;GO:0000981;GO:0000981;GO:0000987;GO:0001228;GO:0003677;GO:0003677;GO:0003677;GO:0003700;GO:0003700;GO:0003700;GO:0003700;GO:0003700;GO:0005515;GO:0005515;GO:0005634;GO:0005634;GO:0005634;GO:0005654;GO:0005667;GO:0005667;GO:0006355;GO:0006355;GO:0006355;GO:0006367;GO:0007049;GO:0008134;GO:0008134;GO:0043565;GO:0043565;GO:0045944;GO:0045944;GO:0046983;GO:0046983;GO:0051726;GO:…	K09389	-	NOG289227	-	E2F transcription factor 2 [Source:HGNCSymbol;Acc:HGNC:3114]	1870	Q14209
ENSG00000008018	PSMB1	2219	3500	108.171	2981	108.674	2920	107.692	1934	66.3402	1677	69.3592	1675	65.7186	2486	103.1	2635	110.401	2958	106.953	6	170535120	170553307	-	2219	PSMB1	GO:0000165;GO:0000209;GO:0000502;GO:0000502;GO:0002223;GO:0002479;GO:0004175;GO:0004175;GO:0004175;GO:0004298;GO:0004298;GO:0004298;GO:0005515;GO:0005576;GO:0005634;GO:0005634;GO:0005634;GO:0005654;GO:0005737;GO:0005737;GO:0005829;GO:0005839;GO:0005839;GO:0005839;GO:0005839;GO:0005839;GO:0006508;GO:0006521;GO:0008233;GO:0010498;GO:0010499;GO:0010972;GO:0016032;GO:0016579;GO:0016787;GO:0019774;GO:…	K02732	EC:3.4.25.1	COG0638	O	proteasome subunit beta 1 [Source:HGNCSymbol;Acc:HGNC:9537]	5689	P20618;A0A140VK45
ENSG00000008056	SYN1	3733	11	0.202086	8	0.173361	10	0.219231	6	0.122341	4	0.09834	3	0.0699671	12	0.295829	2	0.0498106	4	0.0859716	X	47571901	47619857	-	3733	SYN1	GO:0000795;GO:0003779;GO:0005215;GO:0005515;GO:0005524;GO:0005524;GO:0005524;GO:0005794;GO:0005829;GO:0005856;GO:0007268;GO:0007269;GO:0007269;GO:0007269;GO:0007269;GO:0008021;GO:0008021;GO:0008021;GO:0008021;GO:0014069;GO:0019901;GO:0019901;GO:0030054;GO:0030424;GO:0030425;GO:0030672;GO:0030672;GO:0043229;GO:0045202;GO:0045202;GO:0045202;GO:0046928;GO:0048306;GO:0048666;GO:0048786;GO:0048786;GO:…	K19941	-	NOG284201	-	synapsin I [Source:HGNC Symbol;Acc:HGNC:11494]"	6853	P17600
ENSG00000008083	JARID2	6244	1578	17.3318	1379	17.8657	1352	17.7204	1241	15.1282	1063	15.6242	1064	14.8357	1075	15.8439	1174	17.4805	1288	16.5503	6	15246069	15522042	+	6244	JARID2	GO:0000122;GO:0000977;GO:0000981;GO:0001227;GO:0001889;GO:0003677;GO:0003677;GO:0003677;GO:0003682;GO:0003682;GO:0005634;GO:0005634;GO:0005634;GO:0005634;GO:0005654;GO:0005739;GO:0006325;GO:0006338;GO:0007275;GO:0007417;GO:0008134;GO:0008285;GO:0010614;GO:0016577;GO:0030154;GO:0031061;GO:0031061;GO:0032452;GO:0034721;GO:0035097;GO:0035097;GO:0035097;GO:0035098;GO:0035098;GO:0042127;GO:0045814;GO:…	K11478	-	NOG327026	-	jumonji and AT-rich interaction domain containing 2[Source:HGNC Symbol;Acc:HGNC:6196]	3720	Q92833
ENSG00000008086	CDKL5	17075	259	1.04025	193	0.914358	173	0.829172	249	1.10998	217	1.16635	220	1.12174	200	1.07792	181	0.985524	183	0.859891	X	18425583	18653629	+	17075	CDKL5	GO:0000166;GO:0001764;GO:0004672;GO:0004672;GO:0004672;GO:0004674;GO:0004674;GO:0004693;GO:0005524;GO:0005524;GO:0005524;GO:0005524;GO:0005634;GO:0005634;GO:0005634;GO:0005654;GO:0005737;GO:0005813;GO:0005815;GO:0005829;GO:0005856;GO:0006468;GO:0006468;GO:0006468;GO:0006468;GO:0016301;GO:0016301;GO:0016310;GO:0016740;GO:0032587;GO:0032839;GO:0032839;GO:0036064;GO:0042995;GO:0043547;GO:0044294;GO:…	K08824	EC:2.7.11.22	COG0515	T	cyclin dependent kinase like 5 [Source:HGNCSymbol;Acc:HGNC:11411]	6792	O76039
ENSG00000008118	CAMK1G	3328	2	0.0412143	3	0.0729218	1	0.024591	0	0	5	0.137884	3	0.0784818	2	0.0553049	1	0.0279361	1	0.0241085	1	209583714	209613939	+	3328	CAMK1G	GO:0000139;GO:0000166;GO:0003824;GO:0004672;GO:0004672;GO:0004674;GO:0004683;GO:0004683;GO:0005516;GO:0005516;GO:0005524;GO:0005524;GO:0005524;GO:0005737;GO:0005794;GO:0005886;GO:0006468;GO:0006468;GO:0008152;GO:0016020;GO:0016301;GO:0016310;GO:0016740;GO:0004672;GO:0005524;GO:0006468;GO:0000139;GO:0000166;GO:0003824;GO:0004672;GO:0004672;GO:0004674;GO:0004683;GO:0004683;GO:0004683;GO:0004683;GO:…	K08794	EC:2.7.11.17	COG0515	T	calcium/calmodulin dependent protein kinase IG[Source:HGNC Symbol;Acc:HGNC:14585]	57172	Q96NX5
ENSG00000008128	CDK11A	5085	3	0.0404605	2	0.031817	2	0.0321883	0	0	0	0	1	0.0171214	2	0.0361956	0	0	1	0.0157784	1	1702379	1724357	-	5085	CDK11A	GO:0000166;GO:0000278;GO:0001558;GO:0004672;GO:0004672;GO:0004672;GO:0004674;GO:0004693;GO:0004693;GO:0005524;GO:0005524;GO:0005524;GO:0005634;GO:0005634;GO:0005737;GO:0006355;GO:0006468;GO:0006468;GO:0006468;GO:0006468;GO:0006915;GO:0007049;GO:0016301;GO:0016310;GO:0016740;GO:0050684;GO:0051726;GO:0004672;GO:0004672;GO:0005524;GO:0005524;GO:0006468;GO:0006468;GO:0004672;GO:0004672;GO:0005524;GO:…	K08818	EC:2.7.11.22	COG0515	T	cyclin dependent kinase 11A [Source:HGNCSymbol;Acc:HGNC:1730]	728642	Q9UQ88
ENSG00000008130	NADK	5570	1671	20.5742	1407	20.4342	1403	20.614	1992	27.2215	1548	25.5061	1646	25.728	1276	21.082	1305	21.7824	1416	20.3968	1	1751232	1780457	-	5570	NADK	GO:0000166;GO:0003951;GO:0003951;GO:0003951;GO:0005515;GO:0005524;GO:0005829;GO:0005829;GO:0006741;GO:0006741;GO:0016301;GO:0016310;GO:0016740;GO:0019674;GO:0019674;GO:0019674;GO:0046034;GO:0046872;GO:0000166;GO:0003951;GO:0003951;GO:0003951;GO:0005515;GO:0005524;GO:0005829;GO:0005829;GO:0006741;GO:0006741;GO:0016301;GO:0016310;GO:0016740;GO:0019674;GO:0019674;GO:0019674;GO:0046034;GO:0046872;GO:…	K00858	EC:2.7.1.23	COG0061	G	NAD kinase [Source:HGNC Symbol;Acc:HGNC:29831]"	65220	O95544;A0A024R058;Q6PJ22
ENSG00000008196	TFAP2B	6155	1	0.0111422	0	0	0	0	0	0	0	0	0	0	0	0	0	0	0	0	6	50818723	50847619	+	6155	TFAP2B	GO:0003700;GO:0003700;GO:0005634;GO:0005634;GO:0006355;GO:0006355;GO:0000122;GO:0000122;GO:0000977;GO:0000978;GO:0000978;GO:0000981;GO:0000981;GO:0000981;GO:0000981;GO:0001158;GO:0001228;GO:0001822;GO:0001822;GO:0003091;GO:0003091;GO:0003677;GO:0003682;GO:0003700;GO:0003700;GO:0003700;GO:0003700;GO:0003700;GO:0003713;GO:0003713;GO:0003714;GO:0003714;GO:0005515;GO:0005634;GO:0005634;GO:0005634;GO:…	K09176	-	NOG300693	-	transcription factor AP-2 beta [Source:HGNCSymbol;Acc:HGNC:11743]	7021	Q92481
ENSG00000008197	TFAP2D	1856	0	0	0	0	0	0	0	0	0	0	0	0	0	0	0	0	0	0	6	50713828	50772988	+	1856	TFAP2D	GO:0000977;GO:0000977;GO:0000981;GO:0000981;GO:0000981;GO:0003677;GO:0003700;GO:0003700;GO:0005634;GO:0005634;GO:0005634;GO:0005634;GO:0005667;GO:0006355;GO:0006355;GO:0006357;GO:0043524;GO:0045893;GO:0045944;GO:0061379;	K09178	-	NOG328707	-	transcription factor AP-2 delta [Source:HGNCSymbol;Acc:HGNC:15581]	83741	Q7Z6R9
ENSG00000008226	DLEC1	8338	28	0.230302	9	0.0873173	16	0.157043	12	0.109546	9	0.0990624	11	0.114858	7	0.0772597	3	0.033451	7	0.067358	3	38039205	38124025	+	8338	DLEC1	GO:0003674;GO:0005737;GO:0005829;GO:0008285;GO:0008285;GO:0008285;GO:0003674;GO:0005737;GO:0005829;GO:0008285;GO:0008285;GO:0008285;GO:0008285;	-	-	NOG28328	-	DLEC1, cilia and flagella associated protein[Source:HGNC Symbol;Acc:HGNC:2899]	9940	Q9Y238
ENSG00000008256	CYTH3	5808	904	10.6744	775	10.7943	744	10.4835	837	10.9692	646	10.2078	713	10.6879	657	10.4101	658	10.5329	723	9.98769	7	6161776	6272644	-	5808	CYTH3	GO:0000139;GO:0005085;GO:0005086;GO:0005086;GO:0005086;GO:0005515;GO:0005547;GO:0005654;GO:0005737;GO:0005829;GO:0005829;GO:0005829;GO:0005886;GO:0005912;GO:0005923;GO:0008289;GO:0016020;GO:0030054;GO:0031234;GO:0032012;GO:0032012;GO:0048193;GO:0090162;GO:0000139;GO:0001726;GO:0005085;GO:0005086;GO:0005086;GO:0005086;GO:0005515;GO:0005547;GO:0005547;GO:0005654;GO:0005737;GO:0005737;GO:0005829;GO:…	K18441	-	COG5307	R	cytohesin 3 [Source:HGNC Symbol;Acc:HGNC:9504]"	9265	O43739
ENSG00000008277	ADAM22	12199	649	3.64856	484	3.20952	497	3.3342	515	3.21337	441	3.31774	435	3.10453	497	3.74929	435	3.31524	555	3.65024	7	87934143	88202889	+	12199	ADAM22	GO:0004222;GO:0004222;GO:0005178;GO:0005515;GO:0005515;GO:0005515;GO:0005886;GO:0005886;GO:0006508;GO:0006508;GO:0007155;GO:0007162;GO:0007417;GO:0008237;GO:0008237;GO:0016020;GO:0016021;GO:0030424;GO:0042995;GO:0004222;GO:0004222;GO:0006508;GO:0006508;GO:0008237;GO:0008237;GO:0004222;GO:0004222;GO:0005178;GO:0005515;GO:0005515;GO:0005515;GO:0005886;GO:0005886;GO:0006508;GO:0006508;GO:0007155;GO:…	K16068	EC:3.4.24.-	NOG256419	-	ADAM metallopeptidase domain 22 [Source:HGNCSymbol;Acc:HGNC:201]	53616	Q9P0K1
ENSG00000008282	SYPL1	2804	1192	29.1541	1085	31.3019	1032	30.1204	958	26.0055	817	26.7407	847	26.2988	977	32.0652	869	28.8132	1099	31.4465	7	106090503	106112576	-	2804	SYPL1	GO:0005887;GO:0007268;GO:0008021;GO:0008021;GO:0016020;GO:0016020;GO:0016020;GO:0016021;GO:0016021;GO:0030659;GO:0031410;GO:0042470;GO:0070062;GO:0005887;GO:0007268;GO:0008021;GO:0008021;GO:0016020;GO:0016020;GO:0016020;GO:0016020;GO:0016021;GO:0016021;GO:0030141;GO:0030285;GO:0030659;GO:0031410;GO:0042470;GO:0070062;GO:0008021;GO:0008021;GO:0016020;GO:0016020;GO:0016020;GO:0016021;GO:0008021;GO:…	-	-	NOG82926	K	synaptophysin like 1 [Source:HGNCSymbol;Acc:HGNC:11507]	6856	Q16563;A4D0R1
ENSG00000008283	CYB561	5296	240	3.10788	210	3.20768	209	3.22967	257	3.69371	197	3.41386	186	3.05771	178	3.09306	144	2.52792	192	2.90875	17	63432304	63446354	-	5296	CYB561	GO:0000293;GO:0000293;GO:0000293;GO:0005515;GO:0005765;GO:0016020;GO:0016021;GO:0016021;GO:0016021;GO:0016491;GO:0022900;GO:0022900;GO:0022900;GO:0046872;GO:0055114;GO:0000293;GO:0000293;GO:0000293;GO:0005515;GO:0005765;GO:0016020;GO:0016021;GO:0016021;GO:0016021;GO:0016491;GO:0022900;GO:0022900;GO:0022900;GO:0046872;GO:0055114;GO:0000293;GO:0000293;GO:0016020;GO:0016021;GO:0016021;GO:0016021;GO:…	K08360	EC:7.2.1.3	NOG262597	-	cytochrome b561 [Source:HGNC Symbol;Acc:HGNC:2571]"	1534	P49447;B3KTA1
ENSG00000008294	SPAG9	11966	5560	31.8659	4826	32.6256	4729	32.3429	6401	40.717	4997	38.3256	5485	39.9079	4370	33.6085	4070	31.6224	5024	33.6863	17	50962174	51120868	-	11966	SPAG9	GO:0005078;GO:0005078;GO:0005515;GO:0005815;GO:0005829;GO:0043410;GO:0000187;GO:0001669;GO:0005078;GO:0005078;GO:0005078;GO:0005515;GO:0005515;GO:0005737;GO:0005737;GO:0005737;GO:0005815;GO:0005829;GO:0005829;GO:0007257;GO:0008432;GO:0008432;GO:0016192;GO:0019894;GO:0019894;GO:0030159;GO:0030335;GO:0031410;GO:0042147;GO:0043410;GO:0045666;GO:0048471;GO:0051146;GO:0051149;GO:0051260;GO:0070062;GO:…	K20317	-	NOG270333	-	sperm associated antigen 9 [Source:HGNCSymbol;Acc:HGNC:14524]	9043	O60271
ENSG00000008300	CELSR3	13850	1602	7.93256	1370	8.00185	1361	8.04206	1309	7.19395	957	6.34147	1111	6.98385	1196	7.94691	1226	8.22982	1282	7.42662	3	48636463	48662886	-	13850	CELSR3	GO:0001764;GO:0001932;GO:0004888;GO:0004888;GO:0004930;GO:0004930;GO:0004930;GO:0004930;GO:0005509;GO:0005509;GO:0005515;GO:0005886;GO:0005886;GO:0005886;GO:0007155;GO:0007155;GO:0007156;GO:0007156;GO:0007165;GO:0007166;GO:0007166;GO:0007186;GO:0007186;GO:0007186;GO:0007186;GO:0007275;GO:0007413;GO:0016020;GO:0016020;GO:0016020;GO:0016021;GO:0016021;GO:0016021;GO:0016021;GO:0032880;GO:0036514;GO:…	K04602	-	NOG12793	-	cadherin EGF LAG seven-pass G-type receptor 3[Source:HGNC Symbol;Acc:HGNC:3230]	1951	Q9NYQ7
ENSG00000008311	AASS	6664	709	7.29646	684	8.30311	657	8.06844	499	5.69958	420	5.78419	424	5.53939	634	8.7553	630	8.78932	634	7.63321	7	122073549	122144255	-	6664	AASS	GO:0003824;GO:0004753;GO:0005737;GO:0005739;GO:0005739;GO:0005759;GO:0006554;GO:0006554;GO:0008152;GO:0016491;GO:0016491;GO:0016491;GO:0019477;GO:0033512;GO:0043231;GO:0047130;GO:0047131;GO:0047131;GO:0051262;GO:0055114;GO:0055114;GO:0055114;GO:0003824;GO:0004753;GO:0005737;GO:0005739;GO:0005739;GO:0005759;GO:0006554;GO:0006554;GO:0008152;GO:0016491;GO:0016491;GO:0016491;GO:0033512;GO:0043231;GO:…	K14157	-	COG1748	E	aminoadipate-semialdehyde synthase [Source:HGNCSymbol;Acc:HGNC:17366]	10157	Q9UDR5;A4D0W4
ENSG00000008323	PLEKHG6	4260	3	0.0482961	0	0	3	0.057633	1	0.0178677	1	0.0215436	2	0.0408744	2	0.0432053	3	0.0654728	0	0	12	6310436	6328506	+	4260	PLEKHG6	GO:0000922;GO:0005089;GO:0005089;GO:0005096;GO:0005515;GO:0005515;GO:0005515;GO:0005737;GO:0005813;GO:0005813;GO:0005819;GO:0005856;GO:0005902;GO:0030054;GO:0030054;GO:0032154;GO:0035023;GO:0035023;GO:0042995;GO:0043547;GO:0005089;GO:0005089;GO:0005813;GO:0030054;GO:0035023;GO:0035023;GO:0000922;GO:0005089;GO:0005089;GO:0005096;GO:0005515;GO:0005515;GO:0005515;GO:0005737;GO:0005813;GO:0005813;GO:…	-	-	COG5422	T	pleckstrin homology and RhoGEF domain containing G6[Source:HGNC Symbol;Acc:HGNC:25562]	55200	Q3KR16;A0A2X0TW08
ENSG00000008324	SS18L2	1298	435	22.9835	319	19.8809	335	21.1217	340	19.938	283	20.0097	301	20.1894	348	24.673	364	26.0721	396	24.4779	3	42581840	42595114	+	1298	SS18L2	GO:0003713;GO:0003713;GO:0005634;GO:0045893;GO:0045944;GO:0050775;GO:1903508;GO:0003713;GO:0003713;GO:0005634;GO:0045893;GO:0045944;GO:0050775;GO:1903508;	-	-	NOG321067	-	SS18 like 2 [Source:HGNC Symbol;Acc:HGNC:15593]"	51188	Q9UHA2;A0A024R2Q8
ENSG00000008382	MPND	2049	61	2.04168	42	1.65816	48	1.91716	21	0.780108	33	1.47809	20	0.849804	31	1.39231	29	1.31585	38	1.48797	19	4343527	4360086	+	2049	MPND	GO:0005515;GO:0006508;GO:0008233;GO:0008237;GO:0016787;GO:0046872;GO:0006508;GO:0008233;GO:0008237;GO:0016787;GO:0046872;GO:0005515;GO:0005515;	-	-	NOG329351	-	MPN domain containing [Source:HGNCSymbol;Acc:HGNC:25934]	84954	Q8N594
ENSG00000008394	MGST1	7441	227	2.09216	189	2.05471	214	2.35365	118	1.20706	123	1.51706	123	1.43915	205	2.53536	149	1.86168	203	2.18886	12	16347142	16609259	+	7441	MGST1	GO:0016020;GO:0016021;GO:0004364;GO:0004364;GO:0004602;GO:0005515;GO:0005739;GO:0005739;GO:0005741;GO:0005778;GO:0005783;GO:0005789;GO:0005789;GO:0005886;GO:0006749;GO:0006805;GO:0016020;GO:0016021;GO:0016740;GO:0035577;GO:0043231;GO:0043312;GO:0055114;GO:0055114;GO:0070207;GO:0071449;GO:0098869;GO:1901687;GO:0004364;GO:0004364;GO:0004602;GO:0005515;GO:0005739;GO:0005739;GO:0005741;GO:0005778;GO:…	K00799	EC:2.5.1.18	NOG71159	S	microsomal glutathione S-transferase 1 [Source:HGNCSymbol;Acc:HGNC:7061]	4257	P10620;A0A024RAX2
ENSG00000008405	CRY1	4782	988	14.1693	876	14.8188	881	15.0774	1013	16.1242	784	15.0465	856	15.5846	738	14.2025	732	14.2315	912	15.3017	12	106991364	107093549	-	4782	CRY1	GO:0000122;GO:0000122;GO:0000166;GO:0003677;GO:0003690;GO:0003690;GO:0005515;GO:0005634;GO:0005634;GO:0005737;GO:0005739;GO:0006094;GO:0006094;GO:0006975;GO:0006975;GO:0007623;GO:0007623;GO:0008134;GO:0009416;GO:0009416;GO:0009785;GO:0009881;GO:0009882;GO:0014823;GO:0014823;GO:0016829;GO:0018298;GO:0019900;GO:0019901;GO:0019902;GO:0019915;GO:0031397;GO:0031397;GO:0031398;GO:0031398;GO:0032868;GO:…	K02295	-	COG0415	L	cryptochrome circadian regulator 1 [Source:HGNCSymbol;Acc:HGNC:2384]	1407	Q16526;A2I2P0
ENSG00000008438	PGLYRP1	708	9	0.871786	10	1.14258	5	0.577958	11	1.1826	4	0.518507	8	0.983756	12	1.55979	12	1.57579	13	1.47321	19	46019153	46023053	-	708	PGLYRP1	GO:0002221;GO:0002376;GO:0005576;GO:0005576;GO:0005615;GO:0008270;GO:0008270;GO:0008745;GO:0008745;GO:0008745;GO:0009253;GO:0009253;GO:0009617;GO:0016019;GO:0016019;GO:0016045;GO:0016045;GO:0019730;GO:0019730;GO:0031640;GO:0031640;GO:0032689;GO:0032689;GO:0032827;GO:0032827;GO:0035580;GO:0042742;GO:0042834;GO:0042834;GO:0042834;GO:0042834;GO:0043312;GO:0044117;GO:0045087;GO:0045087;GO:0045087;GO:…	K01446	-	COG5479	M	peptidoglycan recognition protein 1 [Source:HGNCSymbol;Acc:HGNC:8904]	8993	O75594
ENSG00000008441	NFIX	6302	674	7.3347	571	7.32955	557	7.23329	613	7.40388	467	6.8009	485	6.7003	350	5.11101	419	6.18138	399	5.07981	19	12995608	13098796	+	6302	NFIX	GO:0000122;GO:0000122;GO:0000981;GO:0000981;GO:0000981;GO:0003677;GO:0003700;GO:0003700;GO:0003700;GO:0005515;GO:0005622;GO:0005634;GO:0005634;GO:0005634;GO:0005634;GO:0006260;GO:0006355;GO:0006355;GO:0006366;GO:0045944;GO:0045944;GO:0000122;GO:0000122;GO:0000981;GO:0000981;GO:0000981;GO:0003677;GO:0003700;GO:0003700;GO:0003700;GO:0005515;GO:0005622;GO:0005634;GO:0005634;GO:0005634;GO:0005634;GO:…	K09171	-	NOG252172	-	nuclear factor I X [Source:HGNCSymbol;Acc:HGNC:7788]	4784	Q14938
ENSG00000008513	ST3GAL1	8852	451	3.4941	380	3.47266	402	3.71658	515	4.42836	383	3.97087	459	4.51442	285	2.96292	354	3.71802	414	3.75243	8	133454848	133571940	-	8852	ST3GAL1	GO:0000139;GO:0003836;GO:0003836;GO:0003836;GO:0003836;GO:0005576;GO:0005794;GO:0006054;GO:0006464;GO:0006486;GO:0006486;GO:0006486;GO:0006487;GO:0008373;GO:0008373;GO:0016020;GO:0016021;GO:0016266;GO:0016740;GO:0016757;GO:0018146;GO:0032580;GO:0070062;GO:0097503;GO:0097503;GO:0000139;GO:0003836;GO:0003836;GO:0003836;GO:0003836;GO:0005576;GO:0005794;GO:0006054;GO:0006464;GO:0006486;GO:0006486;GO:…	K00780	EC:2.4.99.4	NOG249462	-	ST3 beta-galactoside alpha-2,3-sialyltransferase 1[Source:HGNC Symbol;Acc:HGNC:10862]	6482	Q11201;A0A024R9L6
ENSG00000008516	MMP25	4246	17	0.27458	19	0.361987	20	0.385487	16	0.286825	12	0.259376	10	0.205046	11	0.238413	14	0.306547	8	0.151169	16	3046561	3060726	+	4246	MMP25	GO:0004222;GO:0004222;GO:0004222;GO:0005576;GO:0005615;GO:0005886;GO:0005886;GO:0005886;GO:0006508;GO:0006508;GO:0006508;GO:0006954;GO:0006954;GO:0006954;GO:0008233;GO:0008237;GO:0008237;GO:0008237;GO:0008270;GO:0008270;GO:0016020;GO:0016021;GO:0016021;GO:0016787;GO:0030198;GO:0030574;GO:0031012;GO:0031012;GO:0031012;GO:0031225;GO:0035579;GO:0043312;GO:0046872;GO:0060022;GO:0004222;GO:0004222;GO:…	K08003	EC:3.4.24.-	NOG295915	-	matrix metallopeptidase 25 [Source:HGNCSymbol;Acc:HGNC:14246]	64386	Q9NPA2
ENSG00000008517	IL32	3209	10	0.213713	9	0.226878	4	0.102012	3	0.0711588	5	0.142997	4	0.108523	5	0.143389	15	0.434581	8	0.20002	16	3065297	3082192	+	3209	IL32	GO:0005125;GO:0005515;GO:0005576;GO:0005615;GO:0005615;GO:0005829;GO:0006952;GO:0006955;GO:0006955;GO:0006955;GO:0007155;GO:0010469;GO:0016020;GO:0019221;GO:0005125;GO:0005515;GO:0005576;GO:0005615;GO:0005615;GO:0005829;GO:0006952;GO:0006955;GO:0006955;GO:0006955;GO:0007155;GO:0010469;GO:0016020;GO:0019221;GO:0005515;GO:0006955;GO:0006955;GO:0005125;GO:0005515;GO:0005576;GO:0005615;GO:0005615;GO:…	K22632	-	NOG285840	-	interleukin 32 [Source:HGNC Symbol;Acc:HGNC:16830]"	9235	P24001
ENSG00000008710	PKD1	18532	1751	6.47984	1466	6.39928	1374	6.06769	1649	6.77292	1361	6.74006	1483	6.96706	1129	5.60646	1148	5.75929	1278	5.53301	16	2088710	2135898	-	18532	PKD1	GO:0000139;GO:0001502;GO:0001568;GO:0001701;GO:0001701;GO:0001822;GO:0001822;GO:0001822;GO:0001822;GO:0001889;GO:0001892;GO:0001892;GO:0002133;GO:0002133;GO:0005262;GO:0005262;GO:0005262;GO:0005515;GO:0005515;GO:0005515;GO:0005515;GO:0005634;GO:0005634;GO:0005737;GO:0005737;GO:0005783;GO:0005783;GO:0005794;GO:0005794;GO:0005794;GO:0005886;GO:0005886;GO:0005887;GO:0005887;GO:0005929;GO:0005929;GO:…	K04985	-	COG3291	S	polycystin 1, transient receptor potential channelinteracting [Source:HGNC Symbol;Acc:HGNC:9008]	5310	P98161
ENSG00000008735	MAPK8IP2	5793	983	11.6373	930	12.9867	938	13.2513	810	10.6429	631	9.99664	599	9.00231	684	10.866	644	10.3355	730	10.1105	22	50600793	50613981	+	5793	MAPK8IP2	GO:0001540;GO:0001662;GO:0001662;GO:0005078;GO:0005198;GO:0005515;GO:0005515;GO:0005515;GO:0005737;GO:0005737;GO:0007172;GO:0007254;GO:0007617;GO:0010469;GO:0010469;GO:0014069;GO:0014069;GO:0019894;GO:0019894;GO:0019901;GO:0032874;GO:0032991;GO:0035176;GO:0035176;GO:0043025;GO:0044877;GO:0046328;GO:0046958;GO:0046958;GO:0048813;GO:0048813;GO:0051966;GO:0051966;GO:0060079;GO:0060079;GO:2000310;GO:…	K04435	-	NOG296587	-	mitogen-activated protein kinase 8 interactingprotein 2 [Source:HGNC Symbol;Acc:HGNC:6883]	23542	Q13387
ENSG00000008838	MED24	6962	2664	26.2422	2289	26.5969	2289	26.9074	2254	24.6432	1858	24.4929	1958	24.4855	2095	27.6928	2032	27.1356	2286	26.3448	17	40019097	40061215	-	6962	MED24	GO:0016592;GO:0016592;GO:0003712;GO:0003712;GO:0005515;GO:0005634;GO:0005654;GO:0006367;GO:0006367;GO:0016592;GO:0016592;GO:0016592;GO:0016592;GO:0030374;GO:0042809;GO:0045893;GO:0046966;GO:0003712;GO:0003712;GO:0005515;GO:0005634;GO:0005654;GO:0006367;GO:0006367;GO:0016592;GO:0016592;GO:0016592;GO:0016592;GO:0030374;GO:0042809;GO:0045893;GO:0046966;GO:0003712;GO:0003712;GO:0005515;GO:0005634;GO:…	K15167	-	NOG87548	S	mediator complex subunit 24 [Source:HGNCSymbol;Acc:HGNC:22963]	9862	O75448
ENSG00000008853	RHOBTB2	6580	172	1.79268	107	1.31546	147	1.82831	171	1.9781	120	1.67372	152	2.01117	86	1.20279	119	1.6814	128	1.56076	8	22987417	23020199	+	6580	RHOBTB2	GO:0000166;GO:0000902;GO:0003924;GO:0003924;GO:0003924;GO:0005515;GO:0005515;GO:0005525;GO:0005525;GO:0005525;GO:0005525;GO:0005622;GO:0005737;GO:0005829;GO:0005856;GO:0005886;GO:0005886;GO:0007015;GO:0007264;GO:0007264;GO:0007266;GO:0016477;GO:0019901;GO:0030036;GO:0030838;GO:0031532;GO:0042995;GO:0043652;GO:0051056;GO:0000166;GO:0003924;GO:0003924;GO:0005525;GO:0005525;GO:0005525;GO:0005622;GO:…	K07868	-	COG1100	R	Rho related BTB domain containing 2 [Source:HGNCSymbol;Acc:HGNC:18756]	23221	Q9BYZ6
ENSG00000008869	HEATR5B	8238	1218	10.1397	1053	10.3401	992	9.85483	1236	11.4202	1011	11.2631	1134	11.9846	1049	11.7185	1055	11.9064	1236	12.0379	2	36968383	37084372	-	8238	HEATR5B	GO:0005515;GO:0005829;GO:0006897;GO:0008104;GO:0016020;GO:0030139;GO:0042147;	-	-	NOG289817	-	HEAT repeat containing 5B [Source:HGNCSymbol;Acc:HGNC:29273]	54497	Q9P2D3
ENSG00000008952	SEC62	7928	2318	20.0517	2080	21.2236	2110	21.781	2571	24.684	2078	24.0553	2288	25.126	1984	23.03	1719	20.1587	2196	22.224	3	169966635	169998373	+	7928	SEC62	GO:0015031;GO:0030176;GO:0005783;GO:0005783;GO:0005783;GO:0005789;GO:0005789;GO:0005791;GO:0005829;GO:0006613;GO:0006620;GO:0008565;GO:0015031;GO:0015031;GO:0015031;GO:0016020;GO:0016020;GO:0016020;GO:0016021;GO:0016021;GO:0030176;GO:0030176;GO:0031204;GO:0031204;GO:0038023;GO:0005783;GO:0005783;GO:0005783;GO:0005789;GO:0005789;GO:0005791;GO:0005829;GO:0006613;GO:0006620;GO:0008565;GO:0015031;GO:…	K12275	-	COG5232	U	SEC62 homolog, preprotein translocation factor[Source:HGNC Symbol;Acc:HGNC:11846]	7095	Q99442
ENSG00000008988	RPS20	3002	5695	130.102	4775	128.671	4697	128.047	6366	161.411	5109	156.19	5609	162.669	4027	123.449	4176	129.33	4781	127.78	8	56067295	56074581	-	3002	RPS20	GO:0000184;GO:0003723;GO:0003723;GO:0003723;GO:0003735;GO:0003735;GO:0003735;GO:0003735;GO:0005515;GO:0005515;GO:0005622;GO:0005654;GO:0005737;GO:0005829;GO:0005840;GO:0005840;GO:0005840;GO:0006412;GO:0006412;GO:0006412;GO:0006413;GO:0006614;GO:0015935;GO:0015935;GO:0016020;GO:0019083;GO:0022627;GO:0022627;GO:0070062;GO:0000184;GO:0003723;GO:0003723;GO:0003723;GO:0003735;GO:0003735;GO:0003735;GO:…	K02969	-	COG0051	J	ribosomal protein S20 [Source:HGNCSymbol;Acc:HGNC:10405]	6224	P60866
ENSG00000009307	CSDE1	5778	16355	194.122	13778	192.898	13898	196.849	12472	164.299	10835	172.099	11137	167.811	12942	206.13	12786	205.734	14684	203.901	1	114716913	114758676	-	5778	CSDE1	GO:0003676;GO:0003676;GO:0003723;GO:0005515;GO:0005737;GO:0005794;GO:0005829;GO:0005886;GO:0008584;GO:0070937;GO:0070966;GO:0003676;GO:0003676;GO:0003723;GO:0005515;GO:0005737;GO:0005794;GO:0005829;GO:0005886;GO:0008584;GO:0070937;GO:0070966;GO:0003676;GO:0003676;GO:0003723;GO:0005515;GO:0005737;GO:0005794;GO:0005829;GO:0005886;GO:0008584;GO:0070937;GO:0070966;GO:0003676;GO:0003676;GO:0003723;GO:…	-	-	NOG72452	I	cold shock domain containing E1 [Source:HGNCSymbol;Acc:HGNC:29905]	7812	O75534;A0A024R0E2
ENSG00000009335	UBE3C	9215	3754	27.9383	3381	29.6804	3420	30.3732	3451	28.5054	2778	27.6672	3024	28.5705	2949	29.4507	3092	31.1956	3448	30.021	7	157138916	157269370	+	9215	UBE3C	GO:0000209;GO:0000209;GO:0000502;GO:0004842;GO:0004842;GO:0005515;GO:0005515;GO:0005634;GO:0006511;GO:0016567;GO:0016740;GO:0061631;GO:0000209;GO:0000209;GO:0000502;GO:0004842;GO:0004842;GO:0004842;GO:0005515;GO:0005515;GO:0005515;GO:0005634;GO:0006511;GO:0016567;GO:0016740;GO:0061631;GO:0000209;GO:0000209;GO:0000502;GO:0004842;GO:0004842;GO:0005515;GO:0005515;GO:0005634;GO:0006511;GO:0016567;GO:…	K10589	EC:2.3.2.26	COG5021	O	ubiquitin protein ligase E3C [Source:HGNCSymbol;Acc:HGNC:16803]	9690	Q15386
ENSG00000009413	REV3L	12425	1580	8.7209	1383	9.0042	1271	8.3716	2013	12.3318	1629	12.0324	1757	12.3114	1279	9.47308	1241	9.28592	1429	9.22761	6	111299028	111483715	-	12425	REV3L	GO:0006281;GO:0016035;GO:0019985;GO:0000166;GO:0000166;GO:0003676;GO:0003676;GO:0003677;GO:0003677;GO:0003677;GO:0003887;GO:0003887;GO:0003887;GO:0003887;GO:0005515;GO:0005634;GO:0005654;GO:0006260;GO:0006261;GO:0006281;GO:0006281;GO:0006281;GO:0006974;GO:0016035;GO:0016035;GO:0016035;GO:0016035;GO:0016740;GO:0016779;GO:0019985;GO:0019985;GO:0042276;GO:0042276;GO:0046872;GO:0051536;GO:0051539;GO:…	K02350	EC:2.7.7.7	COG0417	L	REV3 like, DNA directed polymerase zeta catalyticsubunit [Source:HGNC Symbol;Acc:HGNC:9968]	5980	O60673;Q9UG47
ENSG00000009694	TENM1	12896	838	4.45646	705	4.42236	659	4.18205	849	5.01106	707	5.03144	706	4.76629	723	5.15941	724	5.21955	846	5.26343	X	124375903	124963817	-	12896	TENM1	GO:0005576;GO:0005634;GO:0005737;GO:0005783;GO:0005794;GO:0005856;GO:0005886;GO:0005887;GO:0006359;GO:0006955;GO:0007157;GO:0007165;GO:0007165;GO:0007218;GO:0007399;GO:0008201;GO:0008285;GO:0016020;GO:0016021;GO:0016021;GO:0016021;GO:0016363;GO:0016607;GO:0030838;GO:0033138;GO:0042803;GO:0042803;GO:0043005;GO:0043406;GO:0046982;GO:0046982;GO:0048471;GO:0048666;GO:0048666;GO:0048666;GO:0050839;GO:…	-	-	NOG323120	-	teneurin transmembrane protein 1 [Source:HGNCSymbol;Acc:HGNC:8117]	10178	Q9UKZ4
ENSG00000009709	PAX7	6473	26	0.275466	32	0.399912	18	0.227576	34	0.399807	19	0.269387	20	0.269002	24	0.341211	20	0.287259	24	0.297481	1	18630846	18748866	+	6473	PAX7	GO:0000981;GO:0003677;GO:0003677;GO:0003677;GO:0003700;GO:0005634;GO:0006355;GO:0006355;GO:0007275;GO:0007517;GO:0009653;GO:0043066;GO:0043565;GO:0043565;GO:0000981;GO:0000981;GO:0003677;GO:0003677;GO:0003677;GO:0003700;GO:0005634;GO:0005634;GO:0006338;GO:0006355;GO:0006355;GO:0007275;GO:0007517;GO:0007519;GO:0009653;GO:0010453;GO:0010468;GO:0014813;GO:0021527;GO:0021904;GO:0031062;GO:0043066;GO:…	K09381	-	NOG326044	-	paired box 7 [Source:HGNC Symbol;Acc:HGNC:8621]"	5081	P23759
ENSG00000009724	MASP2	4251	58	0.935702	75	1.42722	61	1.17435	87	1.55778	59	1.27376	72	1.47459	84	1.81847	59	1.29036	81	1.52879	1	11026523	11047233	-	4251	MASP2	GO:0001855;GO:0001867;GO:0001867;GO:0001867;GO:0001867;GO:0002376;GO:0004252;GO:0004252;GO:0004252;GO:0004252;GO:0005509;GO:0005509;GO:0005515;GO:0005576;GO:0005576;GO:0005615;GO:0006508;GO:0006508;GO:0006508;GO:0006956;GO:0006958;GO:0008233;GO:0008236;GO:0016787;GO:0045087;GO:0046872;GO:0048306;GO:0070062;GO:0001855;GO:0001867;GO:0001867;GO:0001867;GO:0001867;GO:0002376;GO:0004252;GO:0004252;GO:…	K03993	EC:3.4.21.104	COG5640	O	mannan binding lectin serine peptidase 2[Source:HGNC Symbol;Acc:HGNC:6902]	10747	O00187
ENSG00000009765	IYD	10362	0	0	2	0.0156137	0	0	0	0	0	0	0	0	0	0	0	0	0	0	6	150368892	150405969	+	10362	IYD	GO:0004447;GO:0004447;GO:0005515;GO:0005654;GO:0005886;GO:0005886;GO:0005886;GO:0005887;GO:0005887;GO:0006570;GO:0006570;GO:0006590;GO:0010181;GO:0016020;GO:0016021;GO:0016491;GO:0016491;GO:0016491;GO:0016491;GO:0030659;GO:0031410;GO:0042403;GO:0042403;GO:0055114;GO:0098869;GO:0004447;GO:0005515;GO:0005654;GO:0005886;GO:0005886;GO:0005886;GO:0005887;GO:0005887;GO:0006570;GO:0006570;GO:0006590;GO:…	K17231	EC:1.21.1.1	COG0778	C	iodotyrosine deiodinase [Source:HGNCSymbol;Acc:HGNC:21071]	389434	Q6PHW0
ENSG00000009780	FAM76A	4034	456	7.75228	417	8.36218	383	7.77002	566	10.6797	414	9.41873	475	10.2515	309	7.04919	266	6.13049	384	7.63745	1	27725979	27763122	+	4034	FAM76A	GO:0005654;GO:0005654;GO:0005654;GO:0005654;GO:0005654;	-	-	NOG330390	-	family with sequence similarity 76 member A[Source:HGNC Symbol;Acc:HGNC:28530]	199870	Q8TAV0
ENSG00000009790	TRAF3IP3	7750	8	0.0707928	4	0.0417521	4	0.0422394	6	0.0589287	3	0.0355261	6	0.0674032	2	0.023749	7	0.0839742	5	0.0517632	1	209756032	209782320	+	7750	TRAF3IP3	GO:0005515;GO:0016020;GO:0016021;GO:0005515;GO:0016020;GO:0016021;GO:0005515;GO:0016020;GO:0016021;GO:0005515;GO:0016020;GO:0016021;	-	-	NOG81914	S	TRAF3 interacting protein 3 [Source:HGNCSymbol;Acc:HGNC:30766]	80342	Q9Y228;B3KWQ9
ENSG00000009830	POMT2	10008	1064	7.29113	855	6.91096	825	6.7463	775	5.89429	678	6.21742	745	6.48097	801	7.3655	773	7.18095	896	7.18313	14	77274956	77320884	-	10008	POMT2	GO:0000030;GO:0000030;GO:0000030;GO:0004169;GO:0005783;GO:0005789;GO:0005789;GO:0005789;GO:0006486;GO:0006493;GO:0006493;GO:0006493;GO:0016020;GO:0016020;GO:0016020;GO:0016021;GO:0016740;GO:0016757;GO:0035269;GO:0046872;GO:0071712;GO:1904100;GO:0016020;GO:0016021;GO:0016020;GO:0016021;GO:0016020;GO:0016021;GO:0016020;GO:0016021;GO:0000030;GO:0000030;GO:0004169;GO:0005783;GO:0005789;GO:0005789;GO:…	K00728	EC:2.4.1.109	COG1928	O	protein O-mannosyltransferase 2 [Source:HGNCSymbol;Acc:HGNC:19743]	29954	Q9UKY4
ENSG00000009844	VTA1	7258	1784	16.8569	1653	18.4236	1703	19.2025	3220	33.7688	2711	34.28	2994	35.9142	1584	20.0842	1480	18.9581	2032	22.4626	6	142147162	142224685	+	7258	VTA1	GO:0005515;GO:0005515;GO:0005654;GO:0005737;GO:0005768;GO:0005829;GO:0005829;GO:0005829;GO:0008022;GO:0010008;GO:0015031;GO:0016020;GO:0016197;GO:0016236;GO:0019058;GO:0036258;GO:0043231;GO:0046755;GO:0070062;GO:0071985;GO:1904903;GO:0005654;GO:0005829;GO:0043231;GO:0005654;GO:0005829;GO:0043231;GO:0005515;GO:0005515;GO:0005654;GO:0005737;GO:0005737;GO:0005768;GO:0005829;GO:0005829;GO:0005829;GO:…	K12199	-	NOG127441	R	vesicle trafficking 1 [Source:HGNCSymbol;Acc:HGNC:20954]	51534	Q9NP79
ENSG00000009950	MLXIPL	4815	314	4.47233	260	4.36814	225	3.82424	234	3.69911	210	4.00268	205	3.70671	200	3.82253	231	4.46031	231	3.84919	7	73593194	73624543	-	4815	MLXIPL	GO:0000981;GO:0003677;GO:0003677;GO:0003700;GO:0003700;GO:0005634;GO:0005634;GO:0005634;GO:0005634;GO:0005654;GO:0005667;GO:0005737;GO:0005829;GO:0005829;GO:0006355;GO:0006357;GO:0008134;GO:0008284;GO:0009653;GO:0010255;GO:0033137;GO:0035538;GO:0035556;GO:0042593;GO:0045723;GO:0045821;GO:0045892;GO:0045893;GO:0045944;GO:0046889;GO:0046982;GO:0046983;GO:0055089;GO:0070328;GO:0071157;GO:0090324;GO:…	K09113	-	NOG276702	-	MLX interacting protein like [Source:HGNCSymbol;Acc:HGNC:12744]	51085	Q9NP71
ENSG00000009954	BAZ1B	7060	4735	45.9956	4084	46.7951	4110	47.6427	4398	47.4163	3420	44.458	3618	44.6164	3637	47.4084	3402	44.8001	3932	44.685	7	73440406	73522293	-	7060	BAZ1B	GO:0000166;GO:0000793;GO:0004713;GO:0004713;GO:0004713;GO:0004715;GO:0005515;GO:0005515;GO:0005515;GO:0005524;GO:0005634;GO:0005634;GO:0005654;GO:0005721;GO:0006333;GO:0006338;GO:0006338;GO:0006338;GO:0006338;GO:0006357;GO:0006974;GO:0008270;GO:0016301;GO:0016310;GO:0016572;GO:0016604;GO:0016740;GO:0018108;GO:0035173;GO:0042393;GO:0043596;GO:0045815;GO:0046872;GO:0000166;GO:0004713;GO:0004713;GO:…	K11658	-	COG5076	BK	bromodomain adjacent to zinc finger domain 1B[Source:HGNC Symbol;Acc:HGNC:961]	9031	Q9UIG0
ENSG00000010017	RANBP9	3618	918	17.401	727	16.2549	781	17.6661	1065	22.4057	801	20.3185	859	20.6707	711	18.085	615	15.8036	741	16.4325	6	13621498	13711835	-	3618	RANBP9	GO:0000151;GO:0000165;GO:0005515;GO:0005515;GO:0005515;GO:0005634;GO:0005737;GO:0005829;GO:0005875;GO:0005886;GO:0007020;GO:0007020;GO:0007411;GO:0008536;GO:0016020;GO:0019899;GO:0065003;GO:0070373;	K23334	-	NOG316575	-	RAN binding protein 9 [Source:HGNCSymbol;Acc:HGNC:13727]	10048	Q96S59;A0A024QZW3
ENSG00000010030	ETV7	2374	2	0.0577763	1	0.0340752	4	0.137892	6	0.192375	8	0.30927	3	0.11002	3	0.116294	4	0.156649	2	0.0675931	6	36354091	36387800	-	2374	ETV7	GO:0000122;GO:0000977;GO:0000981;GO:0000981;GO:0001227;GO:0003677;GO:0003700;GO:0003700;GO:0005515;GO:0005634;GO:0005634;GO:0005634;GO:0005634;GO:0005634;GO:0005654;GO:0006355;GO:0006355;GO:0006357;GO:0006366;GO:0009887;GO:0030154;GO:0043565;GO:0043565;GO:0000122;GO:0000977;GO:0000981;GO:0000981;GO:0001227;GO:0003677;GO:0003700;GO:0003700;GO:0005515;GO:0005634;GO:0005634;GO:0005634;GO:0005634;GO:…	K03211	-	NOG247179	-	ETS variant 7 [Source:HGNC Symbol;Acc:HGNC:18160]"	51513	Q9Y603
ENSG00000010072	SPRTN	5906	1485	17.2438	1271	17.4089	1288	17.8477	1491	19.2159	1202	18.6784	1300	19.1638	1237	19.2749	1113	17.5207	1358	18.4484	1	231337104	231355023	+	5906	SPRTN	GO:0003677;GO:0005515;GO:0005634;GO:0005634;GO:0005654;GO:0005654;GO:0005694;GO:0006281;GO:0006281;GO:0006974;GO:0006974;GO:0009411;GO:0016607;GO:0019985;GO:0031398;GO:0043130;GO:0046872;GO:0070530;GO:0070987;GO:0003677;GO:0005515;GO:0005634;GO:0005634;GO:0005654;GO:0005654;GO:0005694;GO:0006281;GO:0006281;GO:0006974;GO:0006974;GO:0009411;GO:0016607;GO:0019985;GO:0031398;GO:0043130;GO:0046872;GO:…	-	-	NOG308710	-	SprT-like N-terminal domain [Source:HGNCSymbol;Acc:HGNC:25356]	83932	Q9H040;A0A024R3U2
ENSG00000010165	EEF1AKNMT	3831	1342	24.0238	1171	24.7266	1201	25.6561	1689	33.5579	1291	30.9273	1424	32.3615	1081	25.9675	1202	29.1704	1252	26.2208	1	171781660	171814023	+	3831	EEF1AKNMT	GO:0003824;GO:0005515;GO:0005515;GO:0008152;GO:0008168;GO:0008168;GO:0008168;GO:0016740;GO:0032259;GO:0032259;GO:0003824;GO:0005515;GO:0005515;GO:0008152;GO:0008168;GO:0008168;GO:0008168;GO:0016740;GO:0032259;GO:0003824;GO:0005515;GO:0005515;GO:0008152;GO:0008168;GO:0008168;GO:0008168;GO:0016740;GO:0032259;	-	-	NOG331905	-	eEF1A lysine and N-terminal methyltransferase[Source:HGNC Symbol;Acc:HGNC:24248]	51603	Q8N6R0;C4B4C6
ENSG00000010219	DYRK4	7054	214	2.08055	149	1.70872	177	2.05351	190	2.0502	115	1.4962	163	2.01179	151	1.96996	132	1.73975	172	1.95635	12	4562204	4615302	+	7054	DYRK4	GO:0004672;GO:0004672;GO:0005524;GO:0005524;GO:0006468;GO:0006468;GO:0043231;GO:0000166;GO:0004672;GO:0004672;GO:0004674;GO:0004712;GO:0004713;GO:0005515;GO:0005524;GO:0005524;GO:0005524;GO:0005634;GO:0005737;GO:0006468;GO:0006468;GO:0016301;GO:0016310;GO:0016740;GO:0018108;GO:0043231;GO:0046872;GO:0000166;GO:0004672;GO:0004672;GO:0004674;GO:0004712;GO:0004713;GO:0005515;GO:0005524;GO:0005524;GO:…	K18669	EC:2.7.12.1	COG0515	T	dual specificity tyrosine phosphorylation regulatedkinase 4 [Source:HGNC Symbol;Acc:HGNC:3095]	8798	Q9NR20
ENSG00000010244	ZNF207	15834	3654	15.8263	3040	15.5311	2916	15.0715	3673	17.6566	3254	18.8606	3353	18.4363	3041	17.6743	2620	15.3837	3466	17.5627	17	32350117	32381886	+	15834	ZNF207	GO:0000070;GO:0000775;GO:0000776;GO:0000776;GO:0000777;GO:0001578;GO:0003676;GO:0003676;GO:0003677;GO:0003700;GO:0003723;GO:0005515;GO:0005634;GO:0005634;GO:0005634;GO:0005634;GO:0005654;GO:0005694;GO:0005730;GO:0005737;GO:0005819;GO:0005856;GO:0005874;GO:0006355;GO:0007049;GO:0007059;GO:0007094;GO:0007094;GO:0008017;GO:0008017;GO:0008017;GO:0008201;GO:0008270;GO:0008608;GO:0008608;GO:0046785;GO:…	-	-	NOG247182	-	zinc finger protein 207 [Source:HGNCSymbol;Acc:HGNC:12998]	7756	O43670
ENSG00000010256	UQCRC1	3204	4348	93.0674	3573	90.2111	3582	91.4939	3334	79.2046	2855	81.779	2871	78.0138	3312	95.1294	3369	97.7593	3658	91.6019	3	48599002	48610976	-	3204	UQCRC1	GO:0003824;GO:0003824;GO:0005739;GO:0005739;GO:0005739;GO:0005739;GO:0005739;GO:0005743;GO:0005743;GO:0005743;GO:0005746;GO:0005750;GO:0005829;GO:0006119;GO:0006122;GO:0006122;GO:0006122;GO:0008121;GO:0009060;GO:0014823;GO:0016020;GO:0031625;GO:0043279;GO:0044877;GO:0046872;GO:0046872;GO:0055114;GO:0055114;GO:0070469;	K00414	-	COG0612	O	ubiquinol-cytochrome c reductase core protein 1[Source:HGNC Symbol;Acc:HGNC:12585]	7384	P31930
ENSG00000010270	STARD3NL	4348	760	11.9874	644	11.9816	607	11.4251	539	9.43575	531	11.2081	498	9.97173	572	12.1066	652	13.9414	657	12.1235	7	38178222	38230671	+	4348	STARD3NL	GO:0005515;GO:0005765;GO:0005768;GO:0005789;GO:0005829;GO:0006700;GO:0015485;GO:0016020;GO:0016021;GO:0031902;GO:0042803;GO:0043231;GO:0044232;GO:0099044;GO:0140284;GO:0016020;GO:0016021;GO:0043231;GO:0005515;GO:0005765;GO:0005768;GO:0005789;GO:0005829;GO:0006700;GO:0015485;GO:0016020;GO:0016021;GO:0031902;GO:0042803;GO:0043231;GO:0044232;GO:0099044;GO:0140284;GO:0016020;GO:0016021;GO:0043231;GO:…	-	-	NOG242039	-	STARD3 N-terminal like [Source:HGNCSymbol;Acc:HGNC:19169]	83930	O95772;A0A024RA89
ENSG00000010278	CD9	4165	610	10.0442	465	9.03145	490	9.62809	501	9.15588	465	10.2463	446	9.32289	496	10.9593	464	10.3574	479	9.22728	12	6199715	6238271	+	4165	CD9	GO:0002576;GO:0005178;GO:0005178;GO:0005178;GO:0005515;GO:0005515;GO:0005576;GO:0005615;GO:0005886;GO:0005886;GO:0005886;GO:0005886;GO:0005887;GO:0005887;GO:0005887;GO:0005925;GO:0007155;GO:0007155;GO:0007166;GO:0007338;GO:0007338;GO:0007342;GO:0007342;GO:0007342;GO:0007342;GO:0007420;GO:0008285;GO:0009414;GO:0009897;GO:0009986;GO:0014003;GO:0014905;GO:0014905;GO:0016020;GO:0016020;GO:0016021;GO:…	K06460	-	NOG242618	-	CD9 molecule [Source:HGNC Symbol;Acc:HGNC:1709]"	928	P21926
ENSG00000010282	HHATL	2891	0	0	6	0.167889	2	0.0566163	4	0.105315	1	0.0317453	0	0	0	0	0	0	2	0.0555054	3	42692663	42702827	-	2891	HHATL	GO:0016020;GO:0016021;GO:0060262;GO:0060262;GO:0005783;GO:0005789;GO:0016020;GO:0016021;GO:0048471;GO:0060262;GO:0060262;GO:0060262;GO:0005783;GO:0005783;GO:0005789;GO:0016020;GO:0016021;GO:0048471;GO:0060262;GO:0060262;GO:0060262;GO:0060262;GO:0016020;GO:0016021;GO:0060262;GO:0060262;GO:0016020;GO:0016021;GO:0060262;GO:0060262;GO:0016020;GO:0016021;GO:0060262;GO:0060262;GO:0016020;GO:0016021;GO:…	-	-	COG1696	M	hedgehog acyltransferase like [Source:HGNCSymbol;Acc:HGNC:13242]	57467	Q9HCP6;A0A024R2M3;Q5QTR4
ENSG00000010292	NCAPD2	6470	3359	35.6046	2757	34.4709	2795	35.3539	2177	25.6113	1924	27.2916	2101	28.2717	2710	38.5462	2735	39.3009	3033	37.6116	12	6493356	6531955	+	6470	NCAPD2	GO:0000278;GO:0000278;GO:0005634;GO:0005634;GO:0007076;GO:0007076;GO:0030261;GO:0030261;GO:0000278;GO:0000278;GO:0005634;GO:0005634;GO:0005654;GO:0005829;GO:0007076;GO:0007076;GO:0030261;GO:0030261;GO:0000228;GO:0000278;GO:0000278;GO:0000779;GO:0000793;GO:0000796;GO:0000797;GO:0000799;GO:0003682;GO:0005515;GO:0005515;GO:0005634;GO:0005634;GO:0005634;GO:0005654;GO:0005694;GO:0005737;GO:0005829;GO:…	K06677	-	COG5098	BD	non-SMC condensin I complex subunit D2 [Source:HGNCSymbol;Acc:HGNC:24305]	9918	Q15021;B3KY03;B3KMS0
ENSG00000010295	IFFO1	5203	739	9.74073	587	9.12649	624	9.81499	588	8.60203	437	7.70825	489	8.1825	448	7.92394	415	7.41556	445	6.86214	12	6538375	6556083	-	5203	IFFO1	GO:0005198;GO:0005882;GO:0005198;GO:0005882;GO:0005882;GO:0005882;GO:0005882;GO:0005198;GO:0005882;GO:0005882;GO:0005198;GO:0005882;	-	-	NOG45260	S	intermediate filament family orphan 1 [Source:HGNCSymbol;Acc:HGNC:24970]	25900	Q0D2I5
ENSG00000010310	GIPR	5069	100	1.35294	73	1.16498	68	1.09786	50	0.750801	37	0.669896	46	0.790071	64	1.16192	48	0.880377	65	1.02883	19	45668221	45683722	+	5069	GIPR	GO:0004888;GO:0004930;GO:0007166;GO:0007186;GO:0016020;GO:0016021;GO:0016519;GO:0002029;GO:0004888;GO:0004888;GO:0004888;GO:0004930;GO:0004930;GO:0004930;GO:0005515;GO:0005886;GO:0005886;GO:0005886;GO:0005886;GO:0006091;GO:0007165;GO:0007166;GO:0007166;GO:0007166;GO:0007186;GO:0007186;GO:0007186;GO:0007186;GO:0007190;GO:0007204;GO:0007584;GO:0008528;GO:0009749;GO:0016020;GO:0016020;GO:0016020;GO:…	K04580	-	NOG239460	-	gastric inhibitory polypeptide receptor[Source:HGNC Symbol;Acc:HGNC:4271]	2696	P48546
ENSG00000010318	PHF7	3364	218	4.44428	182	4.37658	157	3.81947	133	3.00935	137	3.7376	132	3.41624	156	4.26762	124	3.42701	174	4.14998	3	52410660	52423641	+	3364	PHF7	GO:0005515;GO:0005634;GO:0005654;GO:0005794;GO:0005829;GO:0005886;GO:0016607;GO:0046872;GO:0005515;GO:0005634;GO:0005654;GO:0005794;GO:0005829;GO:0005886;GO:0016607;GO:0046872;GO:0005515;GO:0005634;GO:0005654;GO:0005794;GO:0005829;GO:0005886;GO:0016607;GO:0046872;GO:0005794;GO:0016607;GO:0046872;	-	-	NOG304942	-	PHD finger protein 7 [Source:HGNCSymbol;Acc:HGNC:18458]	51533	Q9BWX1;A0A024R336;A8K856
ENSG00000010319	SEMA3G	5011	115	1.57389	87	1.40448	105	1.71484	100	1.51898	87	1.59339	79	1.37257	74	1.35901	63	1.16887	69	1.10479	3	52433053	52445085	-	5011	SEMA3G	GO:0001755;GO:0005102;GO:0005102;GO:0005515;GO:0005576;GO:0005615;GO:0005887;GO:0030215;GO:0030335;GO:0030517;GO:0030517;GO:0038191;GO:0045499;GO:0048843;GO:0050919;GO:0070062;GO:0071526;GO:0005515;	K06840	-	NOG265742	-	semaphorin 3G [Source:HGNC Symbol;Acc:HGNC:30400]"	56920	Q9NS98
ENSG00000010322	NISCH	9062	2087	15.7943	1823	16.2735	1660	14.9914	2256	18.9493	1782	18.0473	2137	20.5311	1624	16.4922	1677	17.2052	1786	15.8129	3	52455118	52493068	+	9062	NISCH	GO:0005178;GO:0005178;GO:0005178;GO:0005515;GO:0005515;GO:0005737;GO:0005737;GO:0005768;GO:0005769;GO:0005829;GO:0005829;GO:0005886;GO:0005886;GO:0006006;GO:0006915;GO:0008217;GO:0016020;GO:0016601;GO:0019901;GO:0030036;GO:0030336;GO:0032228;GO:0035091;GO:0035091;GO:0042802;GO:0048243;GO:0055037;GO:0005178;GO:0005178;GO:0005515;GO:0005515;GO:0005737;GO:0005737;GO:0005768;GO:0005769;GO:0005829;GO:…	-	-	NOG269110	-	nischarin [Source:HGNC Symbol;Acc:HGNC:18006]"	11188	Q9Y2I1
ENSG00000010327	STAB1	10588	14	0.0906807	7	0.0534815	13	0.100482	5	0.0359446	3	0.0260037	6	0.0493365	5	0.0434583	12	0.10537	13	0.0985105	3	52495338	52524495	+	10588	STAB1	GO:0005041;GO:0005044;GO:0005509;GO:0005509;GO:0005515;GO:0005540;GO:0005540;GO:0005886;GO:0005887;GO:0006898;GO:0006898;GO:0006954;GO:0007155;GO:0007155;GO:0007155;GO:0007267;GO:0015035;GO:0016020;GO:0016021;GO:0016525;GO:0030169;GO:0030666;GO:0042742;GO:0055114;GO:0016020;GO:0016021;	K19020	-	COG2335	M	stabilin 1 [Source:HGNC Symbol;Acc:HGNC:18628]"	23166	Q9NY15
ENSG00000010361	FUZ	2950	470	10.9264	424	11.6269	369	10.2368	343	8.85013	288	8.9598	304	8.97186	278	8.67241	287	9.04502	355	9.65516	19	49806869	49817376	-	2950	FUZ	GO:0001736;GO:0001843;GO:0001942;GO:0005515;GO:0005737;GO:0005856;GO:0007275;GO:0008285;GO:0008589;GO:0010172;GO:0015031;GO:0030030;GO:0030336;GO:0042995;GO:0045724;GO:0048704;GO:0060271;GO:0070062;GO:0090090;GO:0090301;GO:1905515;GO:2000314;GO:0001736;GO:0001843;GO:0001942;GO:0005515;GO:0005737;GO:0005856;GO:0007275;GO:0008285;GO:0008589;GO:0010172;GO:0015031;GO:0030030;GO:0030336;GO:0042995;GO:…	K22861	-	NOG68092	-	fuzzy planar cell polarity protein [Source:HGNCSymbol;Acc:HGNC:26219]	80199	Q9BT04;A0A024QZF7
ENSG00000010379	SLC6A13	4243	10	0.161632	10	0.190654	6	0.115728	12	0.215271	15	0.324449	12	0.246229	8	0.173514	8	0.175294	5	0.0945475	12	220621	262873	-	4243	SLC6A13	GO:0005328;GO:0005328;GO:0005332;GO:0005332;GO:0005332;GO:0005886;GO:0005886;GO:0005886;GO:0005887;GO:0005887;GO:0006836;GO:0006836;GO:0006836;GO:0015293;GO:0015812;GO:0016020;GO:0016020;GO:0016020;GO:0016021;GO:0016021;GO:0016021;GO:0042165;GO:0043005;GO:0055085;GO:0070062;GO:0005328;GO:0005328;GO:0005332;GO:0005332;GO:0005332;GO:0005886;GO:0005886;GO:0005886;GO:0005887;GO:0005887;GO:0006836;GO:…	K05046	-	COG0733	P	solute carrier family 6 member 13 [Source:HGNCSymbol;Acc:HGNC:11046]	6540	Q9NSD5
ENSG00000010404	IDS	9294	161	1.18802	149	1.29689	141	1.24158	193	1.58064	172	1.69845	129	1.20842	119	1.17831	144	1.44049	133	1.14816	X	149476988	149521096	-	9294	IDS	GO:0003824;GO:0003824;GO:0004423;GO:0004423;GO:0004423;GO:0004423;GO:0004423;GO:0005764;GO:0006027;GO:0008484;GO:0008484;GO:0008484;GO:0016787;GO:0030207;GO:0043202;GO:0046872;GO:0003824;GO:0004423;GO:0004423;GO:0004423;GO:0004423;GO:0005764;GO:0006027;GO:0008484;GO:0008484;GO:0016787;GO:0030207;GO:0043202;GO:0046872;GO:0003824;GO:0003824;GO:0004423;GO:0004423;GO:0004423;GO:0004423;GO:0004423;GO:…	K01136	EC:3.1.6.13	COG3119	P	iduronate 2-sulfatase [Source:HGNCSymbol;Acc:HGNC:5389]	3423	P22304
ENSG00000010438	PRSS3	1664	1	0.0412143	1	0.0486145	1	0.049182	2	0.0914859	0	0	1	0.0523212	0	0	0	0	0	0	9	33750466	33799231	+	1664	PRSS3	GO:0004252;GO:0004252;GO:0004252;GO:0004252;GO:0005509;GO:0005515;GO:0005576;GO:0005576;GO:0005615;GO:0005615;GO:0006508;GO:0006508;GO:0006508;GO:0006508;GO:0006508;GO:0007586;GO:0007586;GO:0008233;GO:0008236;GO:0009235;GO:0016787;GO:0019730;GO:0031638;GO:0043312;GO:0043542;GO:0046872;GO:1904724;GO:0004252;GO:0004252;GO:0004252;GO:0004252;GO:0005509;GO:0005515;GO:0005576;GO:0005576;GO:0005615;GO:…	K01312	EC:3.4.21.4	COG5640	O	serine protease 3 [Source:HGNCSymbol;Acc:HGNC:9486]	5646	P35030
ENSG00000010539	ZNF200	7498	305	2.78968	211	2.27644	212	2.31393	383	3.88804	265	3.24361	327	3.79693	245	3.00703	209	2.5915	251	2.68585	16	3222325	3236221	-	7498	ZNF200	GO:0000981;GO:0003674;GO:0003676;GO:0003676;GO:0005634;GO:0006357;GO:0008150;GO:0046872;GO:0000981;GO:0003674;GO:0003676;GO:0003676;GO:0005634;GO:0006357;GO:0008150;GO:0046872;GO:0000981;GO:0003674;GO:0003676;GO:0003676;GO:0005634;GO:0006357;GO:0008150;GO:0046872;GO:0000981;GO:0003674;GO:0003676;GO:0003676;GO:0005634;GO:0006357;GO:0008150;GO:0046872;GO:0000981;GO:0003674;GO:0003676;GO:0003676;GO:…	K09228	-	COG5048	R	zinc finger protein 200 [Source:HGNCSymbol;Acc:HGNC:12993]	7752	P98182;B3KP91
ENSG00000010610	CD4	4557	5	0.0752474	6	0.10651	9	0.16163	4	0.0668126	2	0.040279	4	0.0764208	7	0.141363	2	0.0408038	6	0.105639	12	6786858	6820799	+	4557	CD4	GO:0001618;GO:0001816;GO:0001934;GO:0002250;GO:0002376;GO:0004888;GO:0005102;GO:0005201;GO:0005515;GO:0005515;GO:0005769;GO:0005788;GO:0005789;GO:0005789;GO:0005886;GO:0005886;GO:0005886;GO:0005886;GO:0005886;GO:0005887;GO:0006948;GO:0006955;GO:0006955;GO:0006955;GO:0007155;GO:0007155;GO:0007165;GO:0007166;GO:0007166;GO:0007167;GO:0007169;GO:0008270;GO:0009897;GO:0009897;GO:0009897;GO:0009897;GO:…	K06454	-	NOG47205	S	CD4 molecule [Source:HGNC Symbol;Acc:HGNC:1678]"	920	P01730;B4DT49
ENSG00000010626	LRRC23	3052	85	1.91001	74	1.9614	60	1.60889	31	0.773134	31	0.932192	21	0.599053	61	1.83934	65	1.98006	72	1.89278	12	6873569	6914241	+	3052	LRRC23	GO:0005515;GO:0003674;GO:0005515;GO:0005575;GO:0005737;GO:0005829;GO:0008150;GO:0005515;GO:0003674;GO:0005515;GO:0005575;GO:0005737;GO:0005829;GO:0008150;GO:0003674;GO:0005515;GO:0005575;GO:0005737;GO:0005829;GO:0008150;GO:0005515;GO:0005515;	-	-	COG4886	S	leucine rich repeat containing 23 [Source:HGNCSymbol;Acc:HGNC:19138]	10233	Q53EV4;A8K8K2
ENSG00000010671	BTK	4575	8	0.119922	14	0.247546	9	0.160994	12	0.199649	7	0.140422	5	0.0951502	13	0.261498	13	0.264181	6	0.105224	X	101349447	101390796	-	4575	BTK	GO:0000166;GO:0001805;GO:0001812;GO:0001818;GO:0002250;GO:0002250;GO:0002344;GO:0002376;GO:0002553;GO:0002721;GO:0002755;GO:0002902;GO:0004672;GO:0004672;GO:0004713;GO:0004713;GO:0004713;GO:0004713;GO:0004713;GO:0004713;GO:0004713;GO:0004715;GO:0004715;GO:0005515;GO:0005515;GO:0005515;GO:0005515;GO:0005515;GO:0005524;GO:0005524;GO:0005524;GO:0005524;GO:0005547;GO:0005634;GO:0005634;GO:0005737;GO:…	K07370	EC:2.7.10.2	COG0515	T	Bruton tyrosine kinase [Source:HGNCSymbol;Acc:HGNC:1133]	695	Q06187;Q5JY90
ENSG00000010704	HFE	5675	13	0.157101	16	0.228073	7	0.100947	17	0.228013	13	0.210235	9	0.138073	15	0.243244	15	0.245739	7	0.0989659	6	26087281	26098343	+	5675	HFE	GO:0002626;GO:0002626;GO:0002725;GO:0005102;GO:0005102;GO:0005515;GO:0005515;GO:0005615;GO:0005615;GO:0005769;GO:0005886;GO:0005886;GO:0005886;GO:0005886;GO:0005887;GO:0006811;GO:0006879;GO:0006879;GO:0006879;GO:0009897;GO:0009897;GO:0010039;GO:0010628;GO:0010862;GO:0016020;GO:0016021;GO:0030509;GO:0030881;GO:0031410;GO:0031410;GO:0032092;GO:0032435;GO:0033572;GO:0034756;GO:0039706;GO:0045177;GO:…	-	-	NOG41118	-	homeostatic iron regulator [Source:HGNCSymbol;Acc:HGNC:4886]	3077	Q30201
ENSG00000010803	SCMH1	4447	783	12.0752	650	11.824	622	11.4468	742	12.7003	643	13.27	733	14.3505	628	12.996	684	14.3001	684	12.3408	1	41027200	41242154	-	4447	SCMH1	GO:0005515;GO:0005515;GO:0005634;GO:0005634;GO:0005634;GO:0005654;GO:0006355;GO:0006355;GO:0007275;GO:0016458;GO:0045892;GO:0005515;GO:0005515;GO:0005634;GO:0005634;GO:0005634;GO:0005654;GO:0006355;GO:0006355;GO:0007275;GO:0016458;GO:0045892;GO:0005515;GO:0005515;GO:0005634;GO:0005634;GO:0005634;GO:0005654;GO:0006355;GO:0006355;GO:0007275;GO:0016458;GO:0045892;GO:0005515;GO:0005515;GO:0005634;GO:…	K11461	-	NOG315447	-	Scm polycomb group protein homolog 1 [Source:HGNCSymbol;Acc:HGNC:19003]	22955	Q96GD3
ENSG00000010810	FYN	7411	1537	14.2232	1297	14.1574	1255	13.8588	1734	17.8094	1378	17.0648	1501	17.6333	1194	14.8267	1094	13.7243	1397	15.1242	6	111660332	111873452	-	7411	FYN	GO:0000165;GO:0000166;GO:0000304;GO:0002223;GO:0002250;GO:0002376;GO:0003015;GO:0004672;GO:0004672;GO:0004713;GO:0004713;GO:0004713;GO:0004713;GO:0004713;GO:0004713;GO:0004715;GO:0004715;GO:0005102;GO:0005515;GO:0005515;GO:0005515;GO:0005515;GO:0005524;GO:0005524;GO:0005524;GO:0005634;GO:0005634;GO:0005737;GO:0005739;GO:0005768;GO:0005829;GO:0005829;GO:0005886;GO:0005886;GO:0005886;GO:0005886;GO:…	K05703	EC:2.7.10.2	COG0515	T	FYN proto-oncogene, Src family tyrosine kinase[Source:HGNC Symbol;Acc:HGNC:4037]	2534	P06241
ENSG00000010818	HIVEP2	10655	676	4.35105	544	4.13014	503	3.86344	980	7.00084	687	5.91741	814	6.65123	490	4.23213	454	3.96143	544	4.09637	6	142751469	142956698	-	10655	HIVEP2	GO:0000981;GO:0003676;GO:0003676;GO:0003677;GO:0005634;GO:0005654;GO:0006357;GO:0046872;GO:0000981;GO:0003676;GO:0003676;GO:0003677;GO:0005634;GO:0005654;GO:0006357;GO:0046872;GO:0000981;GO:0003676;GO:0003676;GO:0003677;GO:0005634;GO:0005654;GO:0006357;GO:0046872;	K09239	-	NOG296349	-	human immunodeficiency virus type I enhancerbinding protein 2 [Source:HGNC Symbol;Acc:HGNC:4921]	3097	P31629
ENSG00000010932	FMO1	3602	4	0.0761583	0	0	0	0	2	0.0422633	0	0	7	0.169194	4	0.102196	2	0.0516221	0	0	1	171248471	171285978	+	3602	FMO1	GO:0004497;GO:0004497;GO:0004497;GO:0004497;GO:0004499;GO:0004499;GO:0004499;GO:0004499;GO:0005515;GO:0005783;GO:0005788;GO:0005789;GO:0006082;GO:0006805;GO:0009404;GO:0016020;GO:0016021;GO:0016491;GO:0031090;GO:0043231;GO:0050660;GO:0050660;GO:0050661;GO:0050661;GO:0055114;GO:0055114;GO:0055114;GO:0070995;GO:0004497;GO:0004497;GO:0004497;GO:0004497;GO:0004499;GO:0004499;GO:0004499;GO:0004499;GO:…	K00485	EC:1.14.13.8	COG2072	P	flavin containing monooxygenase 1 [Source:HGNCSymbol;Acc:HGNC:3769]	2326	Q01740;A0A024R934;B2RCG5
ENSG00000011007	ELOA	5391	1344	17.0974	1136	17.0462	1164	17.6703	1771	25.005	1416	24.1058	1499	24.2082	985	16.8145	1028	17.7286	1083	16.118	1	23743155	23762059	+	5391	ELOA	GO:0005515;GO:0005515;GO:0005615;GO:0005634;GO:0005634;GO:0005634;GO:0005654;GO:0006357;GO:0006357;GO:0006357;GO:0006366;GO:0006368;GO:0070449;GO:0070449;GO:0005515;GO:0005515;GO:0005615;GO:0005634;GO:0005634;GO:0005634;GO:0005654;GO:0006357;GO:0006357;GO:0006357;GO:0006366;GO:0006368;GO:0070449;GO:0070449;GO:0003746;GO:0005515;GO:0005634;GO:0005634;GO:0005634;GO:0006357;GO:0006357;GO:0006414;GO:…	K15076	-	NOG114994	S	elongin A [Source:HGNC Symbol;Acc:HGNC:11620]"	6924	Q14241
ENSG00000011009	LYPLA2	2021	881	29.8958	728	29.1397	795	32.1929	891	33.5574	602	27.3375	718	30.9306	626	28.5052	613	28.1996	697	27.6707	1	23791145	23795539	+	2021	LYPLA2	GO:0002084;GO:0002084;GO:0002084;GO:0005737;GO:0005737;GO:0005737;GO:0005737;GO:0005795;GO:0005829;GO:0006629;GO:0006631;GO:0007411;GO:0008474;GO:0008474;GO:0008474;GO:0008474;GO:0016787;GO:0016787;GO:0016787;GO:0045296;GO:0052689;GO:0070062;GO:0016787;GO:0016787;GO:0016787;GO:0016787;GO:0016787;GO:0016787;GO:0016787;GO:0016787;GO:0016787;GO:0016787;GO:0016787;GO:0016787;	K06130	EC:3.1.1.5	COG0400	R	lysophospholipase 2 [Source:HGNCSymbol;Acc:HGNC:6738]	11313	O95372;A0A140VJC9
ENSG00000011021	CLCN6	8173	408	3.42357	387	3.83044	415	4.15552	518	4.8242	373	4.18847	392	4.17576	351	3.95223	342	3.8904	354	3.47516	1	11806096	11848079	+	8173	CLCN6	GO:0000166;GO:0005247;GO:0005247;GO:0005247;GO:0005247;GO:0005515;GO:0005524;GO:0005765;GO:0005768;GO:0006811;GO:0006821;GO:0006821;GO:0006821;GO:0006884;GO:0007165;GO:0009612;GO:0010008;GO:0010008;GO:0015297;GO:0016020;GO:0016020;GO:0016020;GO:0016021;GO:0034220;GO:0055085;GO:0055085;GO:1902476;GO:0000166;GO:0005247;GO:0005247;GO:0005247;GO:0005247;GO:0005515;GO:0005524;GO:0005765;GO:0005768;GO:…	K05015	-	COG0038	P	chloride voltage-gated channel 6 [Source:HGNCSymbol;Acc:HGNC:2024]	1185	P51797
ENSG00000011028	AC080038.1	6591	442	4.59909	397	4.87258	362	4.49486	257	2.96797	263	3.66212	205	2.7079	288	4.02122	322	4.54207	312	3.79801	17	62627670	62693597	+	6591	AC080038.1	GO:0001649;GO:0004888;GO:0005515;GO:0005515;GO:0005518;GO:0005925;GO:0006897;GO:0016020;GO:0016021;GO:0030246;GO:0030574;GO:0016020;GO:0016021;	K06560	-	NOG288621	-	mannose receptor C type 2 [Source:NCBIgene;Acc:9902]	9902	Q9UBG0
ENSG00000011052	NME1-NME2	1241	0	0	0	0	0	0	0	0	0	0	0	0	0	0	0	0	0	0	17	51153590	51171744	+	1241	NME1-NME2	GO:0004550;GO:0006165;GO:0006183;GO:0006228;GO:0006241;GO:0004550;GO:0004550;GO:0006165;GO:0006165;GO:0006183;GO:0006183;GO:0006228;GO:0006228;GO:0006241;GO:0006241;GO:0000166;GO:0004550;GO:0004550;GO:0004550;GO:0005524;GO:0005829;GO:0006165;GO:0006165;GO:0006183;GO:0006183;GO:0006228;GO:0006228;GO:0006241;GO:0006241;GO:0016301;GO:0016310;GO:0016740;	K00940	EC:2.7.4.6	-	-	NME1-NME2 readthrough [Source:HGNCSymbol;Acc:HGNC:33531]	654364	P22392
ENSG00000011083	SLC6A7	4277	0	0	0	0	0	0	0	0	0	0	0	0	0	0	0	0	0	0	5	150190062	150222788	+	4277	SLC6A7	GO:0005298;GO:0005328;GO:0005328;GO:0005886;GO:0005886;GO:0005887;GO:0006836;GO:0006865;GO:0015193;GO:0015193;GO:0015293;GO:0015824;GO:0016020;GO:0016020;GO:0016021;GO:0016021;GO:0016021;GO:0035524;GO:0005328;GO:0005328;GO:0006836;GO:0015293;GO:0016020;GO:0016021;GO:0016021;GO:0016021;GO:0055085;	K05040	-	COG0733	P	solute carrier family 6 member 7 [Source:HGNCSymbol;Acc:HGNC:11054]	6534	Q99884
ENSG00000011105	TSPAN9	6905	474	4.70777	410	4.8033	363	4.30231	430	4.74004	348	4.62534	338	4.26171	321	4.27817	374	5.03567	378	4.39219	12	3077355	3286564	+	6905	TSPAN9	GO:0003674;GO:0005886;GO:0005887;GO:0005925;GO:0007166;GO:0008150;GO:0016020;GO:0016021;GO:0016021;GO:0016021;GO:0097197;GO:0003674;GO:0005886;GO:0005887;GO:0005925;GO:0007166;GO:0008150;GO:0016020;GO:0016020;GO:0016021;GO:0016021;GO:0016021;GO:0097197;GO:0016020;GO:0016021;GO:0016021;GO:0016021;GO:0016020;GO:0016021;GO:0016021;GO:0016021;GO:0016020;GO:0016021;GO:0016021;GO:0016021;	K17350	-	NOG290117	-	tetraspanin 9 [Source:HGNC Symbol;Acc:HGNC:21640]"	10867	O75954
ENSG00000011114	BTBD7	11333	1108	6.70495	1068	7.62335	1008	7.27905	1598	10.7327	1102	8.92411	1309	10.056	922	7.48691	908	7.44887	1104	7.81587	14	93237550	93333092	-	11333	BTBD7	GO:0005515;GO:0005634;GO:0005634;GO:0007275;GO:0060693;GO:0005634;GO:0007275;GO:0005515;GO:0005634;GO:0007275;GO:0005515;	K10479	-	NOG293531	-	BTB domain containing 7 [Source:HGNCSymbol;Acc:HGNC:18269]	55727	Q9P203
ENSG00000011132	APBA3	5596	335	4.10552	253	3.65732	290	4.24111	295	4.01256	221	3.62445	211	3.28273	225	3.70017	214	3.55538	232	3.32632	19	3750772	3761692	-	5596	APBA3	GO:0001540;GO:0001540;GO:0001540;GO:0001540;GO:0001701;GO:0004857;GO:0004857;GO:0004857;GO:0005515;GO:0005515;GO:0005515;GO:0005737;GO:0005737;GO:0005886;GO:0007268;GO:0007268;GO:0010468;GO:0015031;GO:0019899;GO:0043086;GO:0043197;GO:0045202;GO:0048471;GO:0050790;GO:0050790;	-	-	NOG283022	-	amyloid beta precursor protein binding family Amember 3 [Source:HGNC Symbol;Acc:HGNC:580]	9546	O96018
ENSG00000011143	MKS1	4078	532	8.94675	437	8.6687	439	8.81001	452	8.43662	442	9.94725	432	9.2229	461	10.4033	433	9.87166	568	11.1752	17	58205437	58219605	-	4078	MKS1	GO:0001843;GO:0003271;GO:0003279;GO:0005515;GO:0005515;GO:0005737;GO:0005813;GO:0005813;GO:0005814;GO:0005815;GO:0005829;GO:0005856;GO:0005929;GO:0007224;GO:0007368;GO:0008589;GO:0010669;GO:0016020;GO:0030030;GO:0035869;GO:0036038;GO:0036038;GO:0036064;GO:0042733;GO:0042995;GO:0044458;GO:0048706;GO:0048754;GO:0060122;GO:0060271;GO:0060271;GO:0060322;GO:0060411;GO:0060828;GO:0061009;GO:0097711;GO:…	K19332	-	NOG306467	-	Meckel syndrome, type 1 [Source:HGNCSymbol;Acc:HGNC:7121]	54903	Q9NXB0
ENSG00000011198	ABHD5	7549	472	4.28799	456	4.88647	444	4.81341	796	8.02603	646	7.85364	714	8.23454	381	4.64464	345	4.24893	459	4.87839	3	43690108	43734371	+	7549	ABHD5	GO:0006508;GO:0006508;GO:0008233;GO:0008233;GO:0003841;GO:0005737;GO:0005811;GO:0005811;GO:0005811;GO:0005811;GO:0005829;GO:0005829;GO:0006629;GO:0006629;GO:0006631;GO:0006654;GO:0006654;GO:0008654;GO:0010891;GO:0010891;GO:0010898;GO:0010898;GO:0010898;GO:0016740;GO:0016746;GO:0016787;GO:0030154;GO:0042171;GO:0042171;GO:0050996;GO:0051006;GO:0052689;GO:0055088;GO:0003841;GO:0005737;GO:0005811;GO:…	K13699	EC:2.3.1.51	COG0596	R	abhydrolase domain containing 5 [Source:HGNCSymbol;Acc:HGNC:21396]	51099	Q8WTS1;A0A0S2Z5D6
ENSG00000011201	ANOS1	7082	0	0	0	0	0	0	0	0	0	0	0	0	0	0	0	0	0	0	X	8528874	8732137	-	7082	ANOS1	GO:0004867;GO:0005201;GO:0005515;GO:0005515;GO:0005576;GO:0005576;GO:0005576;GO:0005576;GO:0005615;GO:0005886;GO:0006935;GO:0006935;GO:0007155;GO:0007155;GO:0007411;GO:0008201;GO:0008543;GO:0010466;GO:0010951;GO:0016020;GO:0030414;GO:0030414;GO:0030414;GO:0031012;	-	-	NOG269775	-	anosmin 1 [Source:HGNC Symbol;Acc:HGNC:6211]"	3730	P23352
ENSG00000011243	AKAP8L	5079	640	8.64177	518	8.25033	501	8.0727	751	11.2548	501	9.0529	599	10.2678	476	8.62473	467	8.54847	490	7.74054	19	15380050	15419141	-	5079	AKAP8L	GO:0000785;GO:0003677;GO:0003677;GO:0003723;GO:0005515;GO:0005515;GO:0005521;GO:0005634;GO:0005634;GO:0005634;GO:0005737;GO:0006397;GO:0007076;GO:0008380;GO:0010793;GO:0016363;GO:0016363;GO:0016605;GO:0016607;GO:0016607;GO:0017151;GO:0031065;GO:0033127;GO:0034237;GO:0042826;GO:0044839;GO:0045944;GO:0046872;GO:0051081;GO:1990904;GO:0003677;GO:0005634;GO:0016301;GO:0016310;GO:0000785;GO:0003677;GO:…	K15978	-	NOG47695	S	A-kinase anchoring protein 8 like [Source:HGNCSymbol;Acc:HGNC:29857]	26993	Q9ULX6
ENSG00000011258	MBTD1	7184	1010	9.64175	895	10.078	881	10.0362	977	10.3516	818	10.45	833	10.0951	789	10.1071	771	9.97786	996	11.1236	17	51177425	51260163	-	7184	MBTD1	GO:0005634;GO:0005634;GO:0005634;GO:0006325;GO:0006355;GO:0006355;GO:0008270;GO:0008270;GO:0035064;GO:0046872;GO:0048706;GO:0005634;GO:0005634;GO:0005634;GO:0006325;GO:0006355;GO:0006355;GO:0008270;GO:0008270;GO:0035064;GO:0046872;GO:0005634;GO:0005634;GO:0006325;GO:0006355;GO:0008270;GO:0035064;GO:0046872;GO:0005634;GO:0006355;GO:0005634;GO:0005634;GO:0005634;GO:0006325;GO:0006355;GO:0006355;GO:…	-	-	NOG271713	-	mbt domain containing 1 [Source:HGNCSymbol;Acc:HGNC:19866]	54799	Q05BQ5
ENSG00000011260	UTP18	2703	1860	47.1919	1641	49.1114	1563	47.323	1793	50.4907	1462	49.6397	1534	49.4095	1347	45.8605	1526	52.4878	1662	49.3331	17	51260546	51297936	+	2703	UTP18	GO:0003723;GO:0005515;GO:0005634;GO:0005634;GO:0005654;GO:0005730;GO:0005730;GO:0006364;GO:0006364;GO:0031965;GO:0032040;GO:0034388;GO:0005515;GO:0016020;GO:0016021;GO:0005515;GO:0005515;	K14553	-	COG2319	R	UTP18, small subunit processome component[Source:HGNC Symbol;Acc:HGNC:24274]	51096	Q9Y5J1
ENSG00000011275	RNF216	7619	1266	11.3956	1106	11.7429	1155	12.4063	1732	17.3032	1423	17.141	1511	17.2662	990	11.9579	1088	13.2764	1147	12.0787	7	5620047	5781739	-	7619	RNF216	GO:0005515;GO:0005634;GO:0005654;GO:0005737;GO:0005829;GO:0005829;GO:0006915;GO:0016032;GO:0016567;GO:0016740;GO:0032480;GO:0032648;GO:0043161;GO:0046872;GO:0050691;GO:0061630;GO:0070936;GO:0005515;GO:0005634;GO:0005654;GO:0005737;GO:0005829;GO:0005829;GO:0006915;GO:0016032;GO:0016567;GO:0016740;GO:0032480;GO:0032648;GO:0043161;GO:0046872;GO:0050691;GO:0061630;GO:0070936;GO:0098685;GO:0098843;GO:…	K11976	EC:2.3.2.31	NOG330241	-	ring finger protein 216 [Source:HGNCSymbol;Acc:HGNC:21698]	54476	Q9NWF9;A8K8N1
ENSG00000011295	TTC19	6054	1151	13.0387	958	12.801	826	11.166	1326	16.6716	1125	17.0545	1176	16.912	862	13.1033	889	13.6524	957	12.683	17	15999784	16045015	+	6054	TTC19	GO:0000281;GO:0005515;GO:0005515;GO:0005515;GO:0005739;GO:0005739;GO:0005743;GO:0005743;GO:0005813;GO:0007049;GO:0016020;GO:0030496;GO:0034551;GO:0034551;GO:0034551;GO:0034551;GO:0051301;GO:0055114;GO:0070469;GO:0005515;GO:0005515;	K18169	-	NOG291328	-	tetratricopeptide repeat domain 19 [Source:HGNCSymbol;Acc:HGNC:26006]	54902	Q6DKK2;A0A024RD83
ENSG00000011304	PTBP1	6883	10530	104.918	9020	106.01	9270	110.22	7295	80.6724	6164	82.1889	6284	79.4857	8131	108.713	8426	113.813	9107	106.158	19	797075	812327	+	6883	PTBP1	GO:0003676;GO:0003676;GO:0003723;GO:0003723;GO:0003723;GO:0005634;GO:0005634;GO:0006397;GO:0006397;GO:0003676;GO:0003676;GO:0003723;GO:0003723;GO:0003723;GO:0005634;GO:0005634;GO:0006397;GO:0006397;GO:0000381;GO:0000398;GO:0003676;GO:0003676;GO:0003723;GO:0003723;GO:0003723;GO:0003723;GO:0005515;GO:0005634;GO:0005634;GO:0005634;GO:0005654;GO:0005654;GO:0005730;GO:0006397;GO:0006397;GO:0006397;GO:…	K13218	-	NOG263741	-	polypyrimidine tract binding protein 1 [Source:HGNCSymbol;Acc:HGNC:9583]	5725	P26599
ENSG00000011332	DPF1	4800	265	3.78622	219	3.69082	189	3.2224	371	5.88315	277	5.29623	304	5.51395	193	3.70027	181	3.5058	194	3.24275	19	38211006	38229714	-	4800	DPF1	GO:0000123;GO:0000790;GO:0004402;GO:0005634;GO:0005634;GO:0005737;GO:0006915;GO:0007399;GO:0007399;GO:0008270;GO:0008270;GO:0016573;GO:0042393;GO:0045892;GO:0045944;GO:0046872;GO:0071565;GO:0071565;GO:0071565;GO:0071565;GO:0000123;GO:0000790;GO:0003676;GO:0004402;GO:0005634;GO:0005634;GO:0005737;GO:0006915;GO:0007399;GO:0007399;GO:0008270;GO:0008270;GO:0016573;GO:0042393;GO:0045892;GO:0045944;GO:…	K22198	-	NOG271547	-	double PHD fingers 1 [Source:HGNCSymbol;Acc:HGNC:20225]	8193	Q92782
ENSG00000011347	SYT7	5953	312	3.59434	269	3.65541	278	3.8218	318	4.06601	237	3.65376	247	3.61237	296	4.57586	258	4.02933	249	3.35596	11	61515313	61581148	-	5953	SYT7	GO:0000149;GO:0001778;GO:0001786;GO:0005509;GO:0005515;GO:0005516;GO:0005544;GO:0005544;GO:0005544;GO:0005544;GO:0005544;GO:0005546;GO:0005764;GO:0005765;GO:0005777;GO:0005778;GO:0005829;GO:0005886;GO:0005886;GO:0006887;GO:0006887;GO:0006887;GO:0006909;GO:0008021;GO:0014059;GO:0016020;GO:0016020;GO:0016020;GO:0016021;GO:0016192;GO:0017156;GO:0017158;GO:0030054;GO:0030276;GO:0030424;GO:0030658;GO:…	K19907	-	COG5038	R	synaptotagmin 7 [Source:HGNCSymbol;Acc:HGNC:11514]	9066	O43581
ENSG00000011376	LARS2	12462	1789	9.84517	1509	9.79538	1531	10.0542	2251	13.7488	1879	13.8378	2111	14.7479	1500	11.077	1496	11.1607	1632	10.5072	3	45388506	45554726	+	12462	LARS2	GO:0000166;GO:0002161;GO:0004812;GO:0004823;GO:0005524;GO:0006418;GO:0006429;GO:0000166;GO:0000166;GO:0000166;GO:0002161;GO:0002161;GO:0004812;GO:0004812;GO:0004812;GO:0004823;GO:0004823;GO:0004823;GO:0004823;GO:0004823;GO:0004823;GO:0005524;GO:0005524;GO:0005524;GO:0005739;GO:0005739;GO:0005759;GO:0005759;GO:0006412;GO:0006418;GO:0006418;GO:0006418;GO:0006429;GO:0006429;GO:0006429;GO:0006429;GO:…	K01869	EC:6.1.1.4	COG0495	J	leucyl-tRNA synthetase 2, mitochondrial[Source:HGNC Symbol;Acc:HGNC:17095]	23395	Q15031
ENSG00000011405	PIK3C2A	9204	2752	20.5056	2361	20.751	2357	20.9576	2886	23.867	2360	23.5323	2568	24.2912	2358	23.5768	1991	20.1115	2636	22.9785	11	17077730	17207983	-	9204	PIK3C2A	GO:0000166;GO:0005524;GO:0005634;GO:0005634;GO:0005737;GO:0005737;GO:0005794;GO:0005829;GO:0005886;GO:0005886;GO:0005942;GO:0006661;GO:0006661;GO:0006887;GO:0006897;GO:0007173;GO:0008286;GO:0014065;GO:0014829;GO:0016020;GO:0016020;GO:0016301;GO:0016301;GO:0016301;GO:0016303;GO:0016303;GO:0016310;GO:0016477;GO:0016740;GO:0030136;GO:0031410;GO:0031982;GO:0035004;GO:0035004;GO:0035004;GO:0035005;GO:…	K00923	EC:2.7.1.154	COG5032	BDLTU	phosphatidylinositol-4-phosphate 3-kinase catalyticsubunit type 2 alpha [Source:HGNC Symbol;Acc:HGNC:8971]	5286	O00443;L7RRS0
ENSG00000011422	PLAUR	4457	136	2.09265	137	2.48655	118	2.1667	144	2.45922	126	2.59451	113	2.20733	103	2.12673	92	1.91909	116	2.08818	19	43646095	43670547	-	4457	PLAUR	GO:0001934;GO:0005102;GO:0005515;GO:0005515;GO:0005515;GO:0005576;GO:0005788;GO:0005789;GO:0005886;GO:0005886;GO:0005886;GO:0005886;GO:0005886;GO:0005925;GO:0006935;GO:0007165;GO:0007596;GO:0007596;GO:0009986;GO:0016020;GO:0016021;GO:0019898;GO:0019899;GO:0019899;GO:0019904;GO:0030054;GO:0030162;GO:0030162;GO:0030162;GO:0030377;GO:0030377;GO:0030377;GO:0031225;GO:0035579;GO:0038023;GO:0038023;GO:…	K03985	-	NOG41870	-	plasminogen activator, urokinase receptor[Source:HGNC Symbol;Acc:HGNC:9053]	5329	Q03405
ENSG00000011426	ANLN	5997	2158	24.6785	1843	24.8606	1892	25.8194	1826	23.1763	1620	24.7919	1743	25.3043	1651	25.3355	1592	24.6808	2064	27.614	7	36389821	36453791	+	5997	ANLN	GO:0000281;GO:0000281;GO:0000915;GO:0000921;GO:0003779;GO:0003779;GO:0003779;GO:0005634;GO:0005654;GO:0005737;GO:0005826;GO:0005826;GO:0005856;GO:0005938;GO:0007049;GO:0007096;GO:0015629;GO:0017049;GO:0030496;GO:0030865;GO:0031106;GO:0032059;GO:0042995;GO:0045296;GO:0051301;GO:0090521;GO:0099738;GO:1904172;GO:1904498;GO:0000281;GO:0000281;GO:0000915;GO:0000921;GO:0002244;GO:0003779;GO:0003779;GO:…	K18621	-	NOG247921	-	anillin actin binding protein [Source:HGNCSymbol;Acc:HGNC:14082]	54443	Q9NQW6;A0A024RA49
ENSG00000011451	WIZ	9826	1703	11.8861	1378	11.3447	1418	11.8102	2266	17.5534	1743	16.2798	1878	16.6399	1180	11.0515	1140	10.7864	1324	10.811	19	15419980	15449951	-	9826	WIZ	GO:0000981;GO:0003676;GO:0003676;GO:0003700;GO:0005515;GO:0005634;GO:0005634;GO:0005654;GO:0006355;GO:0006357;GO:0010571;GO:0030496;GO:0046872;GO:0050821;GO:0070062;GO:0070208;GO:0003676;GO:0003676;GO:0005654;GO:0030496;GO:0000981;GO:0003676;GO:0003676;GO:0003700;GO:0005515;GO:0005634;GO:0005634;GO:0005654;GO:0006355;GO:0006357;GO:0010571;GO:0030496;GO:0046872;GO:0050821;GO:0070062;GO:0070208;GO:…	-	-	NOG307318	-	WIZ zinc finger [Source:HGNCSymbol;Acc:HGNC:30917]	58525	O95785
ENSG00000011454	RABGAP1	9151	1014	7.59924	862	7.62006	811	7.2529	1249	10.3889	970	9.72817	1017	9.67572	793	7.97483	812	8.24968	931	8.16271	9	122940833	123104866	+	9151	RABGAP1	GO:0005096;GO:0005096;GO:0005096;GO:0005096;GO:0005515;GO:0005515;GO:0005737;GO:0005813;GO:0005815;GO:0005829;GO:0005829;GO:0005829;GO:0005829;GO:0005856;GO:0005875;GO:0006886;GO:0007049;GO:0015631;GO:0017137;GO:0017137;GO:0043087;GO:0043547;GO:0090630;GO:0005096;GO:0005096;GO:0005096;GO:0005096;GO:0005096;GO:0005515;GO:0005515;GO:0005515;GO:0005737;GO:0005813;GO:0005815;GO:0005829;GO:0005829;GO:…	K20284	-	COG5210	R	RAB GTPase activating protein 1 [Source:HGNCSymbol;Acc:HGNC:17155]	23637	Q9Y3P9
ENSG00000011465	DCN	12548	6	0.0327927	0	0	0	0	0	0	1	0.00731398	2	0.0138767	0	0	0	0	1	0.00639409	12	91140484	91182824	-	12548	DCN	GO:0001822;GO:0001890;GO:0003723;GO:0005515;GO:0005515;GO:0005518;GO:0005518;GO:0005518;GO:0005539;GO:0005576;GO:0005576;GO:0005576;GO:0005589;GO:0005615;GO:0005796;GO:0007519;GO:0007568;GO:0009612;GO:0009887;GO:0010508;GO:0010596;GO:0014068;GO:0016239;GO:0016525;GO:0019800;GO:0030021;GO:0030198;GO:0030206;GO:0030207;GO:0030208;GO:0031012;GO:0032496;GO:0042060;GO:0043202;GO:0045944;GO:0047485;GO:…	-	-	COG4886	S	decorin [Source:HGNC Symbol;Acc:HGNC:2705]"	-	-
ENSG00000011478	QPCTL	2213	404	12.5199	313	11.4415	342	12.6475	219	7.53252	166	6.88422	169	6.64869	249	10.3546	275	11.5532	297	10.7678	19	45692666	45703989	+	2213	QPCTL	GO:0000139;GO:0005794;GO:0005794;GO:0005794;GO:0008270;GO:0008270;GO:0016020;GO:0016021;GO:0016603;GO:0016603;GO:0016603;GO:0016603;GO:0016603;GO:0016740;GO:0016746;GO:0017186;GO:0017186;GO:0017186;GO:0046872;GO:0000139;GO:0005794;GO:0005794;GO:0005794;GO:0008270;GO:0008270;GO:0016020;GO:0016021;GO:0016603;GO:0016603;GO:0016603;GO:0016603;GO:0016603;GO:0016740;GO:0016746;GO:0017186;GO:0017186;GO:…	K00683	EC:2.3.2.5	NOG298226	-	glutaminyl-peptide cyclotransferase like[Source:HGNC Symbol;Acc:HGNC:25952]	54814	Q9NXS2
ENSG00000011485	PPP5C	7059	2326	22.5979	1838	21.0631	1835	21.2741	2417	26.0622	2030	26.3925	2211	27.2694	1693	22.0714	1729	22.772	1937	22.0161	19	46346994	46392981	+	7059	PPP5C	GO:0000165;GO:0000278;GO:0001933;GO:0001965;GO:0003723;GO:0004721;GO:0004721;GO:0004721;GO:0004721;GO:0004721;GO:0004721;GO:0004722;GO:0004722;GO:0004722;GO:0004722;GO:0004722;GO:0005515;GO:0005515;GO:0005515;GO:0005524;GO:0005634;GO:0005634;GO:0005634;GO:0005634;GO:0005654;GO:0005737;GO:0005737;GO:0005829;GO:0005829;GO:0005829;GO:0005829;GO:0005829;GO:0005886;GO:0006281;GO:0006351;GO:0006470;GO:…	K04460	EC:3.1.3.16	COG0639	T	protein phosphatase 5 catalytic subunit[Source:HGNC Symbol;Acc:HGNC:9322]	5536	P53041;A0A024R0Q7
ENSG00000011523	CEP68	8623	551	4.38222	464	4.3529	492	4.66945	655	5.78176	544	5.78987	588	5.93676	445	4.74918	409	4.40975	519	4.82906	2	65056366	65087004	+	8623	CEP68	GO:0005515;GO:0005634;GO:0005737;GO:0005813;GO:0005813;GO:0005815;GO:0005815;GO:0005829;GO:0005856;GO:0007098;GO:0010457;GO:0010457;GO:0019901;GO:0019904;GO:0030054;GO:0033365;GO:0005515;GO:0005634;GO:0005737;GO:0005813;GO:0005813;GO:0005815;GO:0005815;GO:0005829;GO:0005856;GO:0007098;GO:0010457;GO:0010457;GO:0019901;GO:0019904;GO:0030054;GO:0033365;	K16764	-	NOG44343	-	centrosomal protein 68 [Source:HGNCSymbol;Acc:HGNC:29076]	23177	Q76N32
ENSG00000011566	MAP4K3	6056	834	9.44454	742	9.91146	679	9.17578	843	10.5954	790	11.9721	831	11.9466	662	10.0598	571	8.76597	775	10.2676	2	39249266	39437301	-	6056	MAP4K3	GO:0000166;GO:0000185;GO:0004672;GO:0004672;GO:0004672;GO:0004674;GO:0004674;GO:0005515;GO:0005524;GO:0005524;GO:0005524;GO:0005737;GO:0006468;GO:0006468;GO:0006468;GO:0007254;GO:0008349;GO:0008349;GO:0008349;GO:0009411;GO:0016301;GO:0016310;GO:0016740;GO:0023014;GO:0031098;GO:0032147;GO:0034612;GO:0035556;GO:0000165;GO:0000166;GO:0000185;GO:0004672;GO:0004672;GO:0004674;GO:0005524;GO:0005524;GO:…	K04406	EC:2.7.11.1	COG0515	T	mitogen-activated protein kinase kinase kinasekinase 3 [Source:HGNC Symbol;Acc:HGNC:6865]	8491	Q8IVH8;B3KMM5;A8K602
ENSG00000011590	ZBTB32	2739	1	0.0250385	2	0.0590687	0	0	1	0.0277898	1	0.033507	0	0	6	0.201593	0	0	1	0.0292928	19	35704558	35717038	+	2739	ZBTB32	GO:0000122;GO:0000981;GO:0003676;GO:0003676;GO:0003677;GO:0003714;GO:0005515;GO:0005515;GO:0005634;GO:0005634;GO:0005654;GO:0006366;GO:0008270;GO:0046872;GO:0003676;GO:0003676;GO:0000122;GO:0000981;GO:0003676;GO:0003676;GO:0003677;GO:0003714;GO:0005515;GO:0005515;GO:0005634;GO:0005634;GO:0005654;GO:0006366;GO:0008270;GO:0046872;GO:0005515;	K10506	-	NOG296621	-	zinc finger and BTB domain containing 32[Source:HGNC Symbol;Acc:HGNC:16763]	27033	Q9Y2Y4
ENSG00000011600	TYROBP	907	0	0	0	0	0	0	0	0	0	0	0	0	0	0	0	0	0	0	19	35904401	35908295	-	907	TYROBP	GO:0016020;GO:0016021;GO:0016020;GO:0016021;GO:0002274;GO:0002282;GO:0002282;GO:0005102;GO:0005102;GO:0005102;GO:0005515;GO:0005515;GO:0005623;GO:0005886;GO:0005887;GO:0006968;GO:0007165;GO:0009986;GO:0010628;GO:0016020;GO:0016021;GO:0016021;GO:0030036;GO:0030316;GO:0030667;GO:0030889;GO:0030900;GO:0032911;GO:0032930;GO:0034241;GO:0035556;GO:0042535;GO:0042802;GO:0043277;GO:0043312;GO:0045081;GO:…	K07992	-	NOG44707	-	TYRO protein tyrosine kinase binding protein[Source:HGNC Symbol;Acc:HGNC:12449]	7305	O43914
ENSG00000011638	TMEM159	2558	131	3.51214	119	3.76328	124	3.96717	126	3.74928	111	3.98245	98	3.33546	81	2.91408	105	3.81626	96	3.01109	16	21158377	21180616	+	2558	TMEM159	GO:0016020;GO:0016021;GO:0005515;GO:0016020;GO:0016021;GO:0016020;GO:0016021;GO:0005515;GO:0016020;GO:0016021;GO:0005515;GO:0016020;GO:0016021;GO:0005515;GO:0016020;GO:0016021;GO:0016020;GO:0016021;	-	-	NOG46325	S	transmembrane protein 159 [Source:HGNCSymbol;Acc:HGNC:30136]	57146	Q96B96
ENSG00000011677	GABRA3	4150	13	0.214831	11	0.214419	7	0.138041	10	0.183413	8	0.176917	7	0.146852	16	0.354804	4	0.089611	17	0.328665	X	152166234	152451315	-	4150	GABRA3	GO:0004888;GO:0004888;GO:0004890;GO:0004890;GO:0004890;GO:0004890;GO:0005216;GO:0005216;GO:0005230;GO:0005230;GO:0005230;GO:0005237;GO:0005254;GO:0005254;GO:0005515;GO:0005886;GO:0005886;GO:0005887;GO:0005887;GO:0006811;GO:0006811;GO:0006811;GO:0006821;GO:0006821;GO:0006821;GO:0007165;GO:0007214;GO:0007214;GO:0007214;GO:0007214;GO:0007268;GO:0007268;GO:0008503;GO:0008503;GO:0016020;GO:0016020;GO:…	K05175	-	NOG238757	-	gamma-aminobutyric acid type A receptor alpha3subunit [Source:HGNC Symbol;Acc:HGNC:4077]	2556	P34903
ENSG00000012048	BRCA1	9306	2054	15.1369	1720	14.9515	1815	15.9615	1959	16.0232	1577	15.5524	1829	17.1112	1648	16.2971	1707	17.0538	1912	16.4846	17	43044295	43170245	-	9306	BRCA1	GO:0000151;GO:0000724;GO:0000724;GO:0000729;GO:0000800;GO:0003677;GO:0003677;GO:0003677;GO:0003677;GO:0003713;GO:0003723;GO:0004842;GO:0004842;GO:0004842;GO:0004842;GO:0004842;GO:0005515;GO:0005515;GO:0005634;GO:0005634;GO:0005634;GO:0005634;GO:0005654;GO:0005694;GO:0005737;GO:0005886;GO:0005886;GO:0006260;GO:0006281;GO:0006281;GO:0006281;GO:0006301;GO:0006302;GO:0006302;GO:0006303;GO:0006310;GO:…	K10605	EC:2.3.2.27	NOG274496	-	BRCA1, DNA repair associated [Source:HGNCSymbol;Acc:HGNC:1100]	672	P38398
ENSG00000012061	ERCC1	5576	567	6.97366	402	5.83207	470	6.89818	332	4.53203	296	4.87189	273	4.26256	379	6.25509	405	6.75277	452	6.50383	19	45407333	45478828	-	5576	ERCC1	GO:0000014;GO:0000014;GO:0000109;GO:0000109;GO:0000110;GO:0000110;GO:0000710;GO:0000784;GO:0003677;GO:0003684;GO:0003684;GO:0003684;GO:0003684;GO:0003697;GO:0003697;GO:0004518;GO:0004519;GO:0004519;GO:0004519;GO:0005515;GO:0005515;GO:0005515;GO:0005634;GO:0005634;GO:0005634;GO:0005654;GO:0005654;GO:0005737;GO:0005829;GO:0006281;GO:0006281;GO:0006281;GO:0006281;GO:0006283;GO:0006289;GO:0006293;GO:…	K10849	-	COG5241	L	ERCC excision repair 1, endonuclease non-catalyticsubunit [Source:HGNC Symbol;Acc:HGNC:3433]	2067	P07992;A0A024R0Q6
ENSG00000012124	CD22	6165	1	0.0111242	2	0.0262432	0	0	2	0.024693	0	0	1	0.014122	1	0.0149274	0	0	0	0	19	35319261	35347361	+	6165	CD22	GO:0001791;GO:0005102;GO:0005515;GO:0005737;GO:0005769;GO:0005886;GO:0005886;GO:0005886;GO:0007155;GO:0007155;GO:0009986;GO:0016020;GO:0016021;GO:0016021;GO:0019903;GO:0030100;GO:0030246;GO:0030888;GO:0032809;GO:0033691;GO:0042113;GO:0042609;GO:0050776;GO:0050849;GO:0050859;GO:0051025;GO:0055037;GO:0070062;GO:0001791;GO:0005102;GO:0005515;GO:0005737;GO:0005769;GO:0005886;GO:0005886;GO:0005886;GO:…	K06467	-	NOG287433	-	CD22 molecule [Source:HGNC Symbol;Acc:HGNC:1643]"	933	P20273;Q0EAF5
ENSG00000012171	SEMA3B	5768	62	0.737169	62	0.869533	68	0.964812	52	0.686207	44	0.700093	47	0.70942	44	0.702012	32	0.515792	53	0.737231	3	50267558	50277546	+	5768	SEMA3B	GO:0005515;GO:0001755;GO:0005515;GO:0005576;GO:0005615;GO:0005783;GO:0005783;GO:0005887;GO:0007267;GO:0007411;GO:0030215;GO:0030335;GO:0038191;GO:0045499;GO:0045499;GO:0048843;GO:0050919;GO:0061643;GO:0062023;GO:0071526;GO:0001755;GO:0005515;GO:0005576;GO:0005615;GO:0005783;GO:0005783;GO:0005887;GO:0007267;GO:0007411;GO:0030215;GO:0030335;GO:0038191;GO:0045499;GO:0045499;GO:0048843;GO:0050919;GO:…	K06840	-	-	-	semaphorin 3B [Source:HGNC Symbol;Acc:HGNC:10724]"	7869	Q13214
ENSG00000012174	MBTPS2	8945	1250	9.58364	1051	9.50478	971	8.88379	1204	10.2453	1022	10.4857	1121	10.9108	934	9.60911	830	8.62675	1038	9.31044	X	21839617	21885423	+	8945	MBTPS2	GO:0000139;GO:0004222;GO:0004222;GO:0004222;GO:0004222;GO:0004222;GO:0005515;GO:0005737;GO:0005737;GO:0005789;GO:0006508;GO:0006508;GO:0006508;GO:0006629;GO:0008202;GO:0008203;GO:0008203;GO:0008233;GO:0008237;GO:0016020;GO:0016020;GO:0016020;GO:0016021;GO:0016021;GO:0016787;GO:0030968;GO:0031293;GO:0031293;GO:0034976;GO:0036500;GO:0036500;GO:0045540;GO:0046872;GO:0051091;GO:0051091;GO:0070977;GO:…	K07765	EC:3.4.24.85	COG0750	M	membrane bound transcription factor peptidase, site2 [Source:HGNC Symbol;Acc:HGNC:15455]	51360	O43462
ENSG00000012211	PRICKLE3	3656	340	6.37784	302	6.68221	311	6.96167	401	8.34864	366	9.18762	395	9.40636	262	6.59496	235	5.97601	296	6.49589	X	49174802	49186528	-	3656	PRICKLE3	GO:0005515;GO:0005634;GO:0005737;GO:0005813;GO:0005886;GO:0007275;GO:0008150;GO:0008270;GO:0008270;GO:0016020;GO:0030030;GO:0046872;GO:0005634;GO:0005813;GO:0008270;GO:0008270;GO:0046872;GO:0008270;GO:0008270;GO:0046872;GO:0008270;GO:0008270;	K04511	-	NOG314122	-	prickle planar cell polarity protein 3 [Source:HGNCSymbol;Acc:HGNC:6645]	4007	O43900;A0A024QYW5;B7Z8D2;B7Z5U0
ENSG00000012223	LTF	4247	0	0	0	0	0	0	0	0	0	0	2	0.0409995	0	0	0	0	0	0	3	46435645	46485234	-	4247	LTF	GO:0001503;GO:0001530;GO:0001817;GO:0001817;GO:0001817;GO:0001895;GO:0002227;GO:0002376;GO:0003677;GO:0004252;GO:0004252;GO:0004252;GO:0004869;GO:0005506;GO:0005506;GO:0005506;GO:0005515;GO:0005515;GO:0005515;GO:0005576;GO:0005576;GO:0005576;GO:0005576;GO:0005615;GO:0005615;GO:0005615;GO:0005615;GO:0005634;GO:0005737;GO:0005737;GO:0005737;GO:0006508;GO:0006508;GO:0006811;GO:0006959;GO:0008201;GO:…	K17283	EC:3.4.21.-	NOG87503	S	lactotransferrin [Source:HGNCSymbol;Acc:HGNC:6720]	4057	P02788;V9HWI4
ENSG00000012232	EXTL3	13220	1325	6.87361	1051	6.43118	1005	6.22148	1364	7.85345	1122	7.78914	1193	7.85669	1004	6.98907	995	6.99747	1154	7.0037	8	28600469	28755599	+	13220	EXTL3	GO:0006486;GO:0016021;GO:0016021;GO:0016757;GO:0016757;GO:0001888;GO:0005783;GO:0005783;GO:0005789;GO:0005789;GO:0005794;GO:0006486;GO:0006486;GO:0015012;GO:0016020;GO:0016020;GO:0016021;GO:0016021;GO:0016021;GO:0016740;GO:0016757;GO:0016757;GO:0016757;GO:0030307;GO:0036498;GO:0046872;GO:0016021;GO:0016021;GO:0016757;GO:0016757;GO:0006486;GO:0016757;GO:0016021;GO:0016021;GO:0016757;GO:0016757;GO:…	K02370	-	NOG243446	-	exostosin like glycosyltransferase 3 [Source:HGNCSymbol;Acc:HGNC:3518]	2137	O43909;A0A384NPY9
ENSG00000012504	NR1H4	3628	0	0	0	0	0	0	0	0	0	0	0	0	0	0	0	0	0	0	12	100473708	100564414	+	3628	NR1H4	GO:0000122;GO:0000122;GO:0000976;GO:0000977;GO:0000977;GO:0000980;GO:0000981;GO:0000981;GO:0000981;GO:0001080;GO:0001228;GO:0001228;GO:0002376;GO:0003677;GO:0003677;GO:0003677;GO:0003700;GO:0003700;GO:0003700;GO:0003707;GO:0003707;GO:0003713;GO:0003714;GO:0004879;GO:0004879;GO:0004879;GO:0004879;GO:0004879;GO:0005515;GO:0005515;GO:0005634;GO:0005634;GO:0005634;GO:0005634;GO:0005654;GO:0005719;GO:…	K08537	-	NOG302915	-	nuclear receptor subfamily 1 group H member 4[Source:HGNC Symbol;Acc:HGNC:7967]	9971	Q96RI1
ENSG00000012660	ELOVL5	3813	2719	48.9039	2301	48.8168	2179	46.7681	1599	31.9197	1546	37.211	1600	36.5329	1971	47.5704	1933	47.1319	2441	51.3635	6	53267398	53349179	-	3813	ELOVL5	GO:0005515;GO:0005783;GO:0005783;GO:0005783;GO:0005783;GO:0005789;GO:0005789;GO:0006629;GO:0006631;GO:0006633;GO:0006636;GO:0009922;GO:0009922;GO:0009922;GO:0009922;GO:0009922;GO:0016020;GO:0016021;GO:0016021;GO:0016021;GO:0016740;GO:0019367;GO:0019367;GO:0019367;GO:0030148;GO:0030176;GO:0030425;GO:0034625;GO:0034625;GO:0034626;GO:0034626;GO:0034626;GO:0035338;GO:0035338;GO:0036109;GO:0042761;GO:…	K10244	EC:2.3.1.199	NOG305096	-	ELOVL fatty acid elongase 5 [Source:HGNCSymbol;Acc:HGNC:21308]	60481	Q9NYP7;A0A024RD35;B3KWH9
ENSG00000012779	ALOX5	3730	20	0.367724	14	0.303626	13	0.285229	13	0.265284	11	0.270652	16	0.373458	14	0.345411	10	0.249253	9	0.193592	10	45374176	45446119	+	3730	ALOX5	GO:0004051;GO:0004051;GO:0004051;GO:0005506;GO:0005506;GO:0005506;GO:0005515;GO:0005515;GO:0005515;GO:0005576;GO:0005615;GO:0005634;GO:0005635;GO:0005635;GO:0005641;GO:0005654;GO:0005737;GO:0005829;GO:0005829;GO:0006691;GO:0006691;GO:0016020;GO:0016363;GO:0016491;GO:0016702;GO:0016702;GO:0019221;GO:0019370;GO:0019372;GO:0031965;GO:0034774;GO:0035655;GO:0042759;GO:0043312;GO:0046872;GO:0046872;GO:…	K00461	EC:1.13.11.34	NOG69653	-	arachidonate 5-lipoxygenase [Source:HGNCSymbol;Acc:HGNC:435]	240	P09917
ENSG00000012817	KDM5D	9463	0	0	0	0	0	0	0	0	0	0	0	0	0	0	0	0	0	0	Y	16922386	16963460	-	9463	KDM5D	GO:0000981;GO:0001650;GO:0003677;GO:0003677;GO:0005515;GO:0005634;GO:0005634;GO:0005654;GO:0006325;GO:0006338;GO:0006357;GO:0016491;GO:0032452;GO:0032453;GO:0034647;GO:0034720;GO:0034721;GO:0035097;GO:0046872;GO:0050681;GO:0051213;GO:0055114;GO:0060765;GO:0060765;GO:0000981;GO:0001650;GO:0003677;GO:0003677;GO:0005515;GO:0005634;GO:0005634;GO:0005654;GO:0006325;GO:0006338;GO:0006357;GO:0016491;GO:…	K11446	EC:1.14.11.-	NOG327026	-	lysine demethylase 5D [Source:HGNCSymbol;Acc:HGNC:11115]	8284	Q9BY66;A0A384MR42
ENSG00000012822	CALCOCO1	8898	684	5.27187	621	5.64571	585	5.3805	779	6.66381	585	6.03381	676	6.61432	472	4.88165	495	5.17205	538	4.85113	12	53708517	53727745	-	8898	CALCOCO1	GO:0000980;GO:0003712;GO:0003713;GO:0003713;GO:0005515;GO:0005515;GO:0005634;GO:0005634;GO:0005737;GO:0005829;GO:0007165;GO:0008013;GO:0008022;GO:0010628;GO:0016055;GO:0030374;GO:0030518;GO:0043231;GO:0043565;GO:0044212;GO:0044212;GO:0045893;GO:0045944;GO:0070016;GO:0000790;GO:0000980;GO:0003682;GO:0003712;GO:0003713;GO:0003713;GO:0003713;GO:0005515;GO:0005515;GO:0005634;GO:0005634;GO:0005737;GO:…	-	-	NOG114876	R	calcium binding and coiled-coil domain 1[Source:HGNC Symbol;Acc:HGNC:29306]	57658	Q9P1Z2;A0A024RAZ1
ENSG00000012963	UBR7	3509	896	17.5116	821	18.9269	777	18.1216	1063	23.0583	982	25.6836	940	23.3225	761	19.9581	796	21.0901	856	19.5724	14	93207241	93229215	+	3509	UBR7	GO:0008270;GO:0008270;GO:0016567;GO:0061630;GO:0061630;GO:0008270;GO:0008270;GO:0016567;GO:0061630;GO:0061630;GO:0003674;GO:0005737;GO:0008150;GO:0008270;GO:0008270;GO:0016567;GO:0016740;GO:0046872;GO:0061630;GO:0061630;GO:0008270;GO:0008270;GO:0016567;GO:0061630;GO:0061630;GO:0008270;GO:0008270;GO:0016567;GO:0061630;GO:0061630;GO:0008270;GO:0008270;GO:0016567;GO:0061630;GO:0061630;	K11979	EC:2.3.2.27	NOG130848	U	ubiquitin protein ligase E3 component n-recognin 7(putative) [Source:HGNC Symbol;Acc:HGNC:20344]	55148	Q8N806
ENSG00000012983	MAP4K5	7620	1515	13.6351	1234	13.1003	1189	12.7699	1654	16.5218	1307	15.7416	1445	16.5099	1188	14.3476	1066	13.0062	1463	15.4043	14	50418501	50561126	-	7620	MAP4K5	GO:0000166;GO:0000185;GO:0004672;GO:0004672;GO:0004672;GO:0004674;GO:0004674;GO:0005515;GO:0005524;GO:0005524;GO:0005524;GO:0005737;GO:0005737;GO:0006468;GO:0006468;GO:0006468;GO:0007257;GO:0008349;GO:0008349;GO:0008349;GO:0016301;GO:0016310;GO:0016740;GO:0023014;GO:0031098;GO:0032147;GO:0035556;GO:0004672;GO:0005524;GO:0006468;GO:0004672;GO:0004672;GO:0005524;GO:0005524;GO:0006468;GO:0006468;GO:…	K08833	EC:2.7.11.1	COG0515	T	mitogen-activated protein kinase kinase kinasekinase 5 [Source:HGNC Symbol;Acc:HGNC:6867]	11183	Q9Y4K4;B3KWC4
ENSG00000013016	EHD3	4825	393	5.58594	335	5.61652	323	5.47853	332	5.23743	290	5.51606	297	5.35908	348	6.63741	351	6.76331	363	6.03618	2	31234152	31269451	+	4825	EHD3	GO:0000166;GO:0001881;GO:0003676;GO:0005509;GO:0005509;GO:0005515;GO:0005515;GO:0005515;GO:0005524;GO:0005525;GO:0005525;GO:0005634;GO:0005737;GO:0005737;GO:0005768;GO:0005829;GO:0005886;GO:0005925;GO:0005929;GO:0007596;GO:0010008;GO:0015031;GO:0016020;GO:0020018;GO:0030030;GO:0030139;GO:0032456;GO:0032456;GO:0032456;GO:0034498;GO:0042995;GO:0046872;GO:0048471;GO:0051260;GO:0055038;GO:0055117;GO:…	K12476	-	NOG136252	T	EH domain containing 3 [Source:HGNCSymbol;Acc:HGNC:3244]	30845	Q9NZN3
ENSG00000013275	PSMC4	2387	1533	44.0444	1278	43.311	1270	43.5422	1056	33.6735	881	33.8728	909	33.1545	1296	49.9654	1364	53.1265	1524	51.2254	19	39971005	39981441	+	2387	PSMC4	GO:0000165;GO:0000166;GO:0000209;GO:0000502;GO:0000502;GO:0001824;GO:0002223;GO:0002479;GO:0005515;GO:0005515;GO:0005524;GO:0005524;GO:0005524;GO:0005634;GO:0005634;GO:0005654;GO:0005737;GO:0005737;GO:0005737;GO:0005829;GO:0005829;GO:0006508;GO:0006521;GO:0008540;GO:0010972;GO:0016020;GO:0016234;GO:0016579;GO:0016787;GO:0016787;GO:0016887;GO:0022624;GO:0022624;GO:0030163;GO:0030163;GO:0031145;GO:…	K03063	-	COG1222	O	proteasome 26S subunit, ATPase 4 [Source:HGNCSymbol;Acc:HGNC:9551]	5704	P43686;A8K2M0
ENSG00000013288	MAN2B2	8898	485	3.73809	429	3.90018	387	3.55941	418	3.5757	287	2.96018	336	3.28759	403	4.16802	380	3.97046	388	3.49859	4	6575175	6623362	+	8898	MAN2B2	GO:0003824;GO:0003824;GO:0004559;GO:0004559;GO:0004559;GO:0004559;GO:0005576;GO:0005774;GO:0005975;GO:0005975;GO:0006013;GO:0006013;GO:0006013;GO:0006517;GO:0008152;GO:0009313;GO:0016787;GO:0016798;GO:0030246;GO:0030246;GO:0043202;GO:0046872;GO:0070062;GO:0003824;GO:0003824;GO:0004559;GO:0004559;GO:0005975;GO:0005975;GO:0006013;GO:0006013;GO:0030246;GO:0030246;GO:0003824;GO:0003824;GO:0004559;GO:…	K12312	EC:3.2.1.24	NOG306356	-	mannosidase alpha class 2B member 2 [Source:HGNCSymbol;Acc:HGNC:29623]	23324	Q9Y2E5
ENSG00000013293	SLC7A14	10496	0	0	0	0	0	0	1	0.00725193	0	0	0	0	0	0	0	0	0	0	3	170459548	170586075	-	10496	SLC7A14	GO:0005764;GO:0005765;GO:0006865;GO:0010923;GO:0016020;GO:0016020;GO:0016020;GO:0016021;GO:0022857;GO:0022857;GO:0055085;GO:0055085;	K13871	-	COG0531	E	solute carrier family 7 member 14 [Source:HGNCSymbol;Acc:HGNC:29326]	57709	Q8TBB6
ENSG00000013297	CLDN11	3732	3	0.055129	0	0	2	0.0438579	0	0	0	0	2	0.0466572	3	0.073977	0	0	0	0	3	170418865	170454733	+	3732	CLDN11	GO:0005198;GO:0005198;GO:0005515;GO:0005886;GO:0005923;GO:0005923;GO:0005923;GO:0016020;GO:0016021;GO:0016021;GO:0016021;GO:0016338;GO:0030054;GO:0042802;	K06087	-	NOG41563	-	claudin 11 [Source:HGNC Symbol;Acc:HGNC:8514]"	5010	O75508
ENSG00000013306	SLC25A39	3526	2574	50.0642	2079	47.6971	2114	49.0661	2204	47.578	1857	48.3345	1760	43.4571	1761	45.9615	1826	48.1469	2056	46.7836	17	44319625	44324870	-	3526	SLC25A39	GO:0005739;GO:0005743;GO:0006783;GO:0016020;GO:0016021;GO:0022857;GO:0022857;GO:0055085;GO:0005739;GO:0005743;GO:0006783;GO:0016020;GO:0016021;GO:0022857;GO:0022857;GO:0055085;GO:0005739;GO:0005743;GO:0006783;GO:0016020;GO:0016021;GO:0022857;GO:0022857;GO:0055085;GO:0016020;GO:0016021;GO:0022857;GO:0022857;GO:0055085;GO:0016020;GO:0016021;GO:0022857;GO:0022857;GO:0055085;GO:0055085;GO:0016020;GO:…	K15119	-	NOG276989	-	solute carrier family 25 member 39 [Source:HGNCSymbol;Acc:HGNC:24279]	51629	Q9BZJ4
ENSG00000013364	MVP	6141	46	0.513712	50	0.658644	45	0.599698	22	0.272685	16	0.239116	21	0.297722	33	0.494529	35	0.529881	44	0.574866	16	29820394	29848039	+	6141	MVP	GO:0005515;GO:0005576;GO:0005634;GO:0005634;GO:0005643;GO:0005737;GO:0005737;GO:0005829;GO:0005856;GO:0015031;GO:0016020;GO:0019901;GO:0019903;GO:0023057;GO:0031953;GO:0034774;GO:0038127;GO:0042802;GO:0043312;GO:0048471;GO:0051028;GO:0061099;GO:0070062;GO:1904813;GO:0005515;GO:0005576;GO:0005634;GO:0005634;GO:0005643;GO:0005737;GO:0005737;GO:0005829;GO:0005856;GO:0015031;GO:0016020;GO:0019901;GO:…	K17266	-	NOG70525	M	major vault protein [Source:HGNCSymbol;Acc:HGNC:7531]	9961	Q14764;X5D2M8
ENSG00000013374	NUB1	5411	1473	18.6692	1251	18.7025	1171	17.7108	1709	24.0404	1392	23.6097	1487	23.9257	1115	18.9633	1172	20.1372	1316	19.5133	7	151341699	151378449	+	5411	NUB1	GO:0005515;GO:0005634;GO:0005730;GO:0005829;GO:0005515;GO:0005634;GO:0005730;GO:0005829;GO:0005515;GO:0005515;GO:0005515;GO:0005634;GO:0005634;GO:0005730;GO:0005829;GO:0005829;GO:0006511;GO:0016567;GO:0032436;GO:0034341;GO:0034612;GO:0043687;GO:0005634;GO:0005730;GO:0005829;GO:0005515;	-	-	NOG302480	-	negative regulator of ubiquitin like proteins 1[Source:HGNC Symbol;Acc:HGNC:17623]	51667	Q9Y5A7;H3BM14
ENSG00000013375	PGM3	7478	848	7.77698	734	7.94018	665	7.27772	839	8.53992	738	9.0573	789	9.18591	752	9.25442	707	8.78989	800	8.58337	6	83161150	83193936	-	7478	PGM3	GO:0016868;GO:0071704;GO:0000287;GO:0000287;GO:0004610;GO:0004610;GO:0004610;GO:0004610;GO:0004610;GO:0005575;GO:0005829;GO:0005975;GO:0005975;GO:0005975;GO:0006041;GO:0006048;GO:0006048;GO:0006048;GO:0006487;GO:0006493;GO:0016853;GO:0016868;GO:0016868;GO:0030097;GO:0046872;GO:0071704;GO:0071704;GO:0000287;GO:0000287;GO:0004610;GO:0004610;GO:0004610;GO:0004610;GO:0004610;GO:0005575;GO:0005829;GO:…	K01836	EC:5.4.2.3	COG1109	G	phosphoglucomutase 3 [Source:HGNCSymbol;Acc:HGNC:8907]	5238	O95394
ENSG00000013392	RWDD2A	3769	114	2.07434	104	2.23217	133	2.88792	191	3.85731	131	3.18987	154	3.55734	122	2.97886	107	2.63941	115	2.44808	6	83193357	83198935	+	3769	RWDD2A	GO:0005515;	-	-	NOG41494	L	RWD domain containing 2A [Source:HGNCSymbol;Acc:HGNC:21385]	112611	Q9UIY3;B2R7R2
ENSG00000013441	CLK1	5170	1076	14.2732	886	13.8632	911	14.4207	1366	20.1112	1069	18.9765	1181	19.888	839	14.9344	806	14.4942	1015	15.7517	2	200853009	200864744	-	5170	CLK1	GO:0000166;GO:0004672;GO:0004672;GO:0004674;GO:0004674;GO:0004712;GO:0004713;GO:0004715;GO:0005515;GO:0005524;GO:0005524;GO:0005524;GO:0005634;GO:0006468;GO:0006468;GO:0008283;GO:0016301;GO:0016310;GO:0016740;GO:0043484;GO:0000166;GO:0004672;GO:0004672;GO:0004674;GO:0005524;GO:0005524;GO:0005524;GO:0006468;GO:0006468;GO:0000166;GO:0004672;GO:0004674;GO:0004674;GO:0004712;GO:0004713;GO:0004715;GO:…	K08823	EC:2.7.12.1	COG0515	T	CDC like kinase 1 [Source:HGNCSymbol;Acc:HGNC:2068]	1195	P49759
ENSG00000013503	POLR3B	4768	779	11.2047	593	10.0609	615	10.556	546	8.71633	516	9.93211	499	9.11161	649	12.5264	625	12.1869	773	13.0076	12	106357748	106510198	+	4768	POLR3B	GO:0001056;GO:0002376;GO:0003677;GO:0003677;GO:0003899;GO:0003899;GO:0003899;GO:0003899;GO:0005634;GO:0005654;GO:0005666;GO:0005666;GO:0005829;GO:0006351;GO:0006351;GO:0006383;GO:0016740;GO:0016779;GO:0032481;GO:0032549;GO:0032549;GO:0032728;GO:0045087;GO:0045089;GO:0046872;GO:0051607;GO:0001056;GO:0002376;GO:0003677;GO:0003677;GO:0003899;GO:0003899;GO:0003899;GO:0003899;GO:0005634;GO:0005654;GO:…	K03021	EC:2.7.7.6	COG0085	K	RNA polymerase III subunit B [Source:HGNCSymbol;Acc:HGNC:30348]	55703	Q9NW08;Q7Z3R8
ENSG00000013523	ANGEL1	6414	1158	12.3817	984	12.4104	989	12.619	1247	14.7984	967	13.8365	1069	14.5104	952	13.6592	1020	14.785	1022	12.7842	14	76786178	76826246	-	6414	ANGEL1	GO:0005634;GO:0005783;GO:0005801;GO:0005829;GO:0008190;GO:0019904;GO:0048471;	K18729	-	COG5239	A	angel homolog 1 [Source:HGNCSymbol;Acc:HGNC:19961]	23357	Q9UNK9;A0A024R6B2
ENSG00000013561	RNF14	4988	744	10.2293	644	10.4443	767	12.5843	1042	15.9008	915	16.8354	981	17.1227	575	10.6086	624	11.6307	825	13.2703	5	141958328	141990292	+	4988	RNF14	GO:0004842;GO:0004842;GO:0005515;GO:0016567;GO:0016567;GO:0004842;GO:0004842;GO:0005515;GO:0016567;GO:0016567;GO:0004842;GO:0004842;GO:0005515;GO:0016567;GO:0016567;GO:0000151;GO:0000209;GO:0003713;GO:0004842;GO:0004842;GO:0005515;GO:0005515;GO:0005515;GO:0005634;GO:0005737;GO:0005737;GO:0005829;GO:0006355;GO:0006357;GO:0006511;GO:0007165;GO:0016567;GO:0016567;GO:0016567;GO:0016740;GO:0019787;GO:…	K11971	EC:2.3.2.31	NOG266709	-	ring finger protein 14 [Source:HGNCSymbol;Acc:HGNC:10058]	9604	Q9UBS8
ENSG00000013563	DNASE1L1	4132	106	1.75933	93	1.82072	75	1.48546	56	1.03159	53	1.17718	44	0.927093	57	1.2695	61	1.37252	58	1.12621	X	154401236	154412112	-	4132	DNASE1L1	GO:0000737;GO:0003677;GO:0003677;GO:0004518;GO:0004519;GO:0004530;GO:0004536;GO:0004536;GO:0004536;GO:0004536;GO:0005576;GO:0005634;GO:0005783;GO:0005783;GO:0006259;GO:0006308;GO:0006308;GO:0006308;GO:0016787;GO:0035580;GO:0043312;GO:0000737;GO:0003677;GO:0003677;GO:0004518;GO:0004519;GO:0004530;GO:0004536;GO:0004536;GO:0004536;GO:0004536;GO:0005576;GO:0005634;GO:0005783;GO:0005783;GO:0006259;GO:…	K11995	EC:3.1.21.-	NOG39448	-	deoxyribonuclease 1 like 1 [Source:HGNCSymbol;Acc:HGNC:2957]	1774	P49184
ENSG00000013573	DDX11	8367	2037	16.6964	1846	17.8477	1702	16.6475	2011	18.2945	1720	18.8663	1815	18.8859	1487	16.3553	1722	19.1343	1768	16.9537	12	31073860	31104799	+	8367	DDX11	GO:0000166;GO:0000790;GO:0000922;GO:0001650;GO:0003676;GO:0003676;GO:0003677;GO:0003677;GO:0003677;GO:0003682;GO:0003688;GO:0003690;GO:0003697;GO:0003723;GO:0003727;GO:0004003;GO:0004003;GO:0004003;GO:0004003;GO:0004386;GO:0004386;GO:0005515;GO:0005524;GO:0005524;GO:0005524;GO:0005634;GO:0005634;GO:0005634;GO:0005654;GO:0005694;GO:0005730;GO:0005737;GO:0005813;GO:0005813;GO:0005815;GO:0005856;GO:…	K11273	EC:3.6.4.13	COG1199	L	DEAD/H-box helicase 11 [Source:HGNCSymbol;Acc:HGNC:2736]	1663	Q96FC9
ENSG00000013583	HEBP1	3428	471	9.42282	407	9.60447	396	9.45396	213	4.72951	224	5.99702	197	5.0033	384	10.3088	322	8.73302	354	8.28544	12	12974870	13000265	-	3428	HEBP1	GO:0005576;GO:0005737;GO:0007186;GO:0007623;GO:0020037;GO:0020037;GO:0070062;	-	-	NOG80843	K	heme binding protein 1 [Source:HGNCSymbol;Acc:HGNC:17176]	50865	Q9NRV9;A0A024RAS8
ENSG00000013588	GPRC5A	8440	102	0.828817	96	0.920128	117	1.1345	114	1.02811	102	1.10914	98	1.01091	79	0.861393	72	0.793121	107	1.01717	12	12890782	12917937	+	8440	GPRC5A	GO:0004930;GO:0004930;GO:0004930;GO:0004930;GO:0005515;GO:0005730;GO:0005886;GO:0005886;GO:0005886;GO:0005887;GO:0007165;GO:0007165;GO:0007175;GO:0007175;GO:0007186;GO:0007186;GO:0007186;GO:0016020;GO:0016021;GO:0016021;GO:0016021;GO:0030295;GO:0030659;GO:0031410;GO:0031982;GO:0032147;GO:0043231;GO:0043235;GO:0045296;GO:0070062;GO:0004930;GO:0004930;GO:0005886;GO:0007186;GO:0007186;GO:0016020;GO:…	K08468	-	NOG44023	R	G protein-coupled receptor class C group 5 member A[Source:HGNC Symbol;Acc:HGNC:9836]	9052	Q8NFJ5
ENSG00000013619	MAMLD1	5958	182	2.09494	185	2.51183	174	2.39006	155	1.9802	201	3.09616	176	2.57183	165	2.54859	157	2.4499	173	2.32969	X	150361422	150514178	+	5958	MAMLD1	GO:0003674;GO:0005634;GO:0005654;GO:0005794;GO:0005813;GO:0008584;GO:0016604;GO:0003674;GO:0005634;GO:0005654;GO:0005794;GO:0005813;GO:0006357;GO:0008584;GO:0016604;GO:0003674;GO:0005634;GO:0005654;GO:0005794;GO:0005813;GO:0008584;GO:0016604;GO:0003674;GO:0005634;GO:0005654;GO:0005794;GO:0005813;GO:0008584;GO:0016604;	K19512	-	NOG44898	-	mastermind like domain containing 1 [Source:HGNCSymbol;Acc:HGNC:2568]	10046	Q13495
ENSG00000013725	CD6	5958	0	0	0	0	0	0	0	0	0	0	4	0.0584508	0	0	0	0	0	0	11	60971680	61020377	+	5958	CD6	GO:0001530;GO:0001771;GO:0001772;GO:0002250;GO:0002376;GO:0002438;GO:0005044;GO:0005044;GO:0005515;GO:0005576;GO:0005886;GO:0005887;GO:0006898;GO:0007155;GO:0007157;GO:0009897;GO:0016020;GO:0016020;GO:0016020;GO:0016021;GO:0031226;GO:0031663;GO:0032496;GO:0042101;GO:0042102;GO:0042802;GO:0045087;GO:0070891;GO:1900017;GO:0005044;GO:0006898;GO:0016020;GO:0016020;GO:0016021;GO:0005044;GO:0005044;GO:…	K06456	-	NOG76003	-	CD6 molecule [Source:HGNC Symbol;Acc:HGNC:1691]"	923	P30203;Q6AZ88;Q8N4Q7
ENSG00000013810	TACC3	8202	2557	21.3802	2142	21.1261	2179	21.7419	2163	20.0731	1725	19.3018	1881	19.9664	1815	20.3645	1763	19.984	2023	19.7893	4	1712891	1745176	+	8202	TACC3	GO:0007052;GO:0007052;GO:0007052;GO:0007052;GO:0007052;GO:0007052;GO:0007052;GO:0000226;GO:0000922;GO:0005515;GO:0005737;GO:0005737;GO:0005815;GO:0005815;GO:0005819;GO:0005829;GO:0005856;GO:0007049;GO:0007052;GO:0007052;GO:0007091;GO:0008283;GO:0021987;GO:0051301;GO:0060236;GO:0072686;GO:1902850;GO:0007052;GO:0007052;GO:0007052;GO:0007052;GO:0007052;GO:0007052;GO:0007052;GO:0007052;	K14283	-	NOG68914	S	transforming acidic coiled-coil containing protein3 [Source:HGNC Symbol;Acc:HGNC:11524]	10460	Q9Y6A5
ENSG00000014123	UFL1	4539	885	13.3716	778	13.8656	692	12.4769	652	10.9336	533	10.7769	587	11.2592	630	12.7731	609	12.474	849	15.0072	6	96521595	96555276	+	4539	UFL1	GO:0001649;GO:0005515;GO:0005737;GO:0005737;GO:0005783;GO:0005783;GO:0005783;GO:0005789;GO:0005829;GO:0008284;GO:0010468;GO:0016020;GO:0016740;GO:0031397;GO:0032088;GO:0032434;GO:0032880;GO:0032991;GO:0033146;GO:0034976;GO:0043005;GO:0043066;GO:0060252;GO:0071568;GO:0071569;GO:0071569;GO:1902065;GO:1990592;	K22755	EC:2.3.2.-	NOG277822	-	UFM1 specific ligase 1 [Source:HGNCSymbol;Acc:HGNC:23039]	23376	O94874
ENSG00000014138	POLA2	5568	178	2.19241	150	2.17927	137	2.01363	149	2.03688	143	2.35703	127	1.9858	94	1.55362	140	2.33764	131	1.88767	11	65261920	65305589	+	5568	POLA2	GO:0000082;GO:0003674;GO:0003677;GO:0003677;GO:0003887;GO:0003887;GO:0005634;GO:0005654;GO:0005654;GO:0005658;GO:0005829;GO:0006260;GO:0006260;GO:0006260;GO:0006270;GO:0006270;GO:0032201;GO:0046982;GO:0071897;GO:0003677;GO:0003677;GO:0003887;GO:0003887;GO:0006260;GO:0006260;GO:0071897;	K02321	-	COG5214	L	DNA polymerase alpha 2, accessory subunit[Source:HGNC Symbol;Acc:HGNC:30073]	23649	Q14181
ENSG00000014164	ZC3H3	3721	364	6.70876	302	6.56549	305	6.7081	411	8.40736	303	7.47328	327	7.65101	258	6.38083	257	6.4213	222	4.78681	8	143437659	143541447	-	3721	ZC3H3	GO:0000981;GO:0003674;GO:0003677;GO:0005634;GO:0005634;GO:0005847;GO:0006357;GO:0006378;GO:0010793;GO:0016973;GO:0016973;GO:0031124;GO:0032927;GO:0046332;GO:0046872;GO:0046872;GO:0046872;GO:0051028;GO:0070412;	-	-	COG5084	R	zinc finger CCCH-type containing 3 [Source:HGNCSymbol;Acc:HGNC:28972]	23144	Q8IXZ2
ENSG00000014216	CAPN1	7553	997	9.05266	871	9.32864	931	10.0876	749	7.54814	665	8.08035	649	7.48094	742	9.04068	762	9.37962	767	8.14759	11	65180566	65212006	+	7553	CAPN1	GO:0004198;GO:0004198;GO:0005509;GO:0005509;GO:0005622;GO:0006508;GO:0006508;GO:0004198;GO:0004198;GO:0005509;GO:0005509;GO:0005622;GO:0006508;GO:0006508;GO:0006508;GO:0008233;GO:0008234;GO:0016787;GO:0004198;GO:0004198;GO:0004198;GO:0004198;GO:0004198;GO:0004198;GO:0005509;GO:0005509;GO:0005509;GO:0005515;GO:0005576;GO:0005622;GO:0005737;GO:0005737;GO:0005829;GO:0005829;GO:0005829;GO:0005829;GO:…	K01367	EC:3.4.22.52	NOG327523	-	calpain 1 [Source:HGNC Symbol;Acc:HGNC:1476]"	823	P07384;B2RDI5
ENSG00000014257	ACPP	4280	31	0.496728	35	0.661521	31	0.592758	28	0.497957	14	0.300201	21	0.427175	11	0.236519	21	0.456168	17	0.318683	3	132317369	132368298	+	4280	ACPP	GO:0003993;GO:0005515;GO:0005576;GO:0005615;GO:0005615;GO:0005634;GO:0005764;GO:0005765;GO:0005886;GO:0005886;GO:0006772;GO:0008253;GO:0012506;GO:0016020;GO:0016311;GO:0016787;GO:0016791;GO:0035577;GO:0042131;GO:0042802;GO:0042803;GO:0043312;GO:0046085;GO:0051289;GO:0051930;GO:0052642;GO:0060168;GO:0070062;GO:0003993;GO:0005515;GO:0005576;GO:0005615;GO:0005615;GO:0005634;GO:0005764;GO:0005765;GO:…	K19283	-	NOG85977	S	acid phosphatase, prostate [Source:HGNCSymbol;Acc:HGNC:125]	55	P15309
ENSG00000014641	MDH1	4990	2739	37.6437	2312	37.4806	2380	39.0333	1414	21.5688	1307	24.0383	1307	22.8037	2159	39.817	2188	40.7658	2595	41.7244	2	63588609	63607197	+	4990	MDH1	GO:0003824;GO:0003824;GO:0005975;GO:0005975;GO:0006108;GO:0006108;GO:0016615;GO:0016615;GO:0016616;GO:0016616;GO:0055114;GO:0055114;GO:0003824;GO:0003824;GO:0004470;GO:0005515;GO:0005615;GO:0005737;GO:0005829;GO:0005829;GO:0005829;GO:0005975;GO:0005975;GO:0006094;GO:0006099;GO:0006099;GO:0006107;GO:0006108;GO:0006108;GO:0006108;GO:0006734;GO:0016491;GO:0016491;GO:0016491;GO:0016615;GO:0016615;GO:…	K00025	EC:1.1.1.37	COG0039	C	malate dehydrogenase 1 [Source:HGNCSymbol;Acc:HGNC:6970]	4190	P40925;V9HWF2
ENSG00000014824	SLC30A9	7199	2584	24.6162	2124	23.8672	2183	24.8165	1738	18.3762	1588	20.2445	1614	19.5192	2067	26.4232	1760	22.7295	2292	25.5444	4	41990502	42090461	+	7199	SLC30A9	GO:0000981;GO:0003682;GO:0003682;GO:0003700;GO:0005634;GO:0005634;GO:0005737;GO:0005783;GO:0005783;GO:0005856;GO:0005856;GO:0006289;GO:0006811;GO:0006812;GO:0006812;GO:0006829;GO:0006829;GO:0006882;GO:0006882;GO:0008324;GO:0008324;GO:0016020;GO:0016021;GO:0016021;GO:0016021;GO:0016922;GO:0016922;GO:0030374;GO:0030374;GO:0031410;GO:0031410;GO:0045944;GO:0045944;GO:0055085;GO:0055085;GO:0098655;	K14696	-	COG0053	P	solute carrier family 30 member 9 [Source:HGNCSymbol;Acc:HGNC:1329]	10463	Q6PML9;A0A0S2Z514
ENSG00000014914	MTMR11	4572	67	1.00501	59	1.04392	59	1.0561	58	0.965604	32	0.64235	40	0.761701	45	0.905781	39	0.793063	59	1.03538	1	149928651	149936879	-	4572	MTMR11	GO:0005737;GO:0070062;GO:0005737;GO:0070062;	K18085	-	NOG299000	-	myotubularin related protein 11 [Source:HGNCSymbol;Acc:HGNC:24307]	10903	A4FU01
ENSG00000014919	COX15	4177	678	11.1318	567	10.9809	583	11.4226	551	10.0407	498	10.9419	475	9.90056	545	12.0074	510	11.3516	689	13.2345	10	99711844	99732100	-	4177	COX15	GO:0004129;GO:0004129;GO:0004129;GO:0005515;GO:0005634;GO:0005739;GO:0005739;GO:0005739;GO:0005743;GO:0005743;GO:0005746;GO:0006123;GO:0006783;GO:0006784;GO:0006784;GO:0006784;GO:0006784;GO:0006784;GO:0007585;GO:0008535;GO:0008535;GO:0016020;GO:0016020;GO:0016020;GO:0016021;GO:0016021;GO:0016021;GO:0016627;GO:0016627;GO:0016627;GO:0016653;GO:0031966;GO:0045333;GO:0055114;GO:0055114;GO:0055114;GO:…	K02259	-	COG1612	O	cytochrome c oxidase assembly homolog COX15[Source:HGNC Symbol;Acc:HGNC:2263]	1355	Q7KZN9
ENSG00000015133	CCDC88C	12426	535	2.95273	416	2.70821	421	2.77275	638	3.90811	431	3.18327	463	3.244	405	2.99944	384	2.87309	428	2.76354	14	91271323	91417844	-	12426	CCDC88C	GO:0016055;GO:0016055;GO:0001932;GO:0001932;GO:0005515;GO:0005737;GO:0005737;GO:0005813;GO:0008017;GO:0016055;GO:0016055;GO:0016055;GO:0030165;GO:0030165;GO:0030705;GO:0031098;GO:0031122;GO:0031648;GO:0031648;GO:0043621;GO:0043621;GO:0051260;GO:0051260;GO:0051959;GO:0016055;GO:0016055;GO:0016055;GO:0016055;GO:0016055;GO:0016055;	-	-	NOG12793	-	coiled-coil domain containing 88C [Source:HGNCSymbol;Acc:HGNC:19967]	440193	Q9P219;B4DZB8
ENSG00000015153	YAF2	10839	444	2.80928	381	2.84351	439	3.31463	318	2.23314	306	2.59096	314	2.52215	363	3.08201	316	2.71049	421	3.11635	12	42157104	42238349	-	10839	YAF2	GO:0003713;GO:0003713;GO:0003713;GO:0003714;GO:0003714;GO:0003714;GO:0005515;GO:0005515;GO:0005634;GO:0005634;GO:0005654;GO:0005654;GO:0005829;GO:0045892;GO:0045893;GO:0045893;GO:0045893;GO:0046872;GO:0070317;GO:0003713;GO:0003713;GO:0003713;GO:0003714;GO:0003714;GO:0003714;GO:0005515;GO:0005515;GO:0005634;GO:0005654;GO:0005654;GO:0005829;GO:0045892;GO:0045893;GO:0045893;GO:0045893;GO:0046872;GO:…	K11468	-	NOG268430	-	YY1 associated factor 2 [Source:HGNCSymbol;Acc:HGNC:17363]	10138	Q8IY57
ENSG00000015171	ZMYND11	5300	745	9.64009	623	9.50893	592	9.14124	920	13.2126	724	12.5369	767	12.5994	584	10.1404	557	9.77077	654	9.90045	10	134465	254637	+	5300	ZMYND11	GO:0003677;GO:0003690;GO:0003714;GO:0005515;GO:0005515;GO:0005515;GO:0005634;GO:0005654;GO:0005694;GO:0006325;GO:0007049;GO:0008270;GO:0008283;GO:0016032;GO:0034243;GO:0035064;GO:0043124;GO:0046329;GO:0046872;GO:0051607;GO:1903507;GO:2001237;GO:0005515;GO:0005654;GO:0003677;GO:0003690;GO:0003714;GO:0005515;GO:0005515;GO:0005515;GO:0005634;GO:0005654;GO:0005694;GO:0006325;GO:0007049;GO:0008270;GO:…	K23218	-	NOG265768	-	zinc finger MYND-type containing 11 [Source:HGNCSymbol;Acc:HGNC:16966]	10771	Q15326;Q5BJG6;Q5UGI2
ENSG00000015285	WAS	2381	21	0.604868	24	0.815401	18	0.618689	26	0.831173	18	0.693811	16	0.585048	22	0.850316	11	0.429519	9	0.303275	X	48676596	48691427	+	2381	WAS	GO:0003779;GO:0003779;GO:0007015;GO:0007015;GO:2000601;GO:2000601;GO:0000147;GO:0002625;GO:0003779;GO:0003779;GO:0005515;GO:0005634;GO:0005737;GO:0005829;GO:0005829;GO:0005856;GO:0005884;GO:0005884;GO:0005911;GO:0006897;GO:0006952;GO:0006955;GO:0007015;GO:0007015;GO:0007596;GO:0008064;GO:0008154;GO:0008154;GO:0008544;GO:0010591;GO:0012506;GO:0015629;GO:0016197;GO:0017124;GO:0017124;GO:0019901;GO:…	K05747	-	NOG270974	-	Wiskott-Aldrich syndrome [Source:HGNCSymbol;Acc:HGNC:12731]	7454	P42768;A0A024QYX8
ENSG00000015413	DPEP1	2737	8	0.200455	4	0.118224	12	0.358811	7	0.194671	5	0.167658	5	0.159047	8	0.268987	7	0.237779	9	0.263828	16	89613308	89638456	+	2737	DPEP1	GO:0006508;GO:0006508;GO:0006508;GO:0008233;GO:0008237;GO:0016020;GO:0016787;GO:0016805;GO:0016805;GO:0016805;GO:0031225;GO:0046872;GO:0005515;GO:0005615;GO:0005634;GO:0005886;GO:0005886;GO:0005886;GO:0006508;GO:0006508;GO:0006508;GO:0006691;GO:0006749;GO:0006805;GO:0006915;GO:0008233;GO:0008235;GO:0008235;GO:0008235;GO:0008237;GO:0008239;GO:0008239;GO:0008270;GO:0016020;GO:0016324;GO:0016787;GO:…	K01273	EC:3.4.13.19	COG2355	E	dipeptidase 1 [Source:HGNC Symbol;Acc:HGNC:3002]"	1800	P16444;A0A140VJI3
ENSG00000015475	BID	4446	390	6.01583	331	6.02252	392	7.21566	517	8.85112	371	7.6583	416	8.14619	303	6.27177	300	6.27338	296	5.34165	22	17734138	17774770	-	4446	BID	GO:0001836;GO:0001836;GO:0005123;GO:0005515;GO:0005515;GO:0005515;GO:0005515;GO:0005737;GO:0005737;GO:0005737;GO:0005739;GO:0005739;GO:0005739;GO:0005739;GO:0005741;GO:0005741;GO:0005829;GO:0005829;GO:0005829;GO:0005829;GO:0005829;GO:0006626;GO:0006915;GO:0006919;GO:0006919;GO:0008625;GO:0008637;GO:0008637;GO:0010918;GO:0016020;GO:0016020;GO:0016020;GO:0031625;GO:0031966;GO:0032459;GO:0032461;GO:…	K04726	-	NOG78659	-	BH3 interacting domain death agonist [Source:HGNCSymbol;Acc:HGNC:1050]	637	P55957;A8ASI8;B3KT21
ENSG00000015479	MATR3	12090	96	0.54456	59	0.394771	69	0.46707	94	0.591805	73	0.554147	83	0.597699	64	0.487159	45	0.346048	107	0.710086	5	139293648	139331677	+	12090	MATR3	GO:0002218;GO:0002376;GO:0003170;GO:0003281;GO:0003676;GO:0003676;GO:0003723;GO:0005198;GO:0005515;GO:0005515;GO:0005634;GO:0005634;GO:0005634;GO:0005637;GO:0008270;GO:0008270;GO:0010608;GO:0016020;GO:0016363;GO:0035198;GO:0042802;GO:0045087;GO:0046872;GO:0003676;GO:0003676;GO:0003676;GO:0003676;GO:0008270;GO:0008270;GO:0003676;GO:0003676;GO:0003676;GO:0003676;GO:0003723;GO:0005634;GO:0005634;GO:…	K13213	-	NOG80010	S	matrin 3 [Source:HGNC Symbol;Acc:HGNC:6912]"	9782	P43243;A0A0R4J2E8
ENSG00000015520	NPC1L1	5252	23	0.300334	16	0.246442	28	0.436307	28	0.405799	26	0.454336	25	0.414425	18	0.315402	18	0.318638	19	0.290257	7	44512535	44541315	-	5252	NPC1L1	GO:0005515;GO:0005886;GO:0005886;GO:0006629;GO:0006695;GO:0008144;GO:0008202;GO:0008203;GO:0016020;GO:0016021;GO:0016021;GO:0016021;GO:0016324;GO:0017137;GO:0030299;GO:0030301;GO:0030659;GO:0031410;GO:0031489;GO:0031526;GO:0042157;GO:0042493;GO:0044214;GO:0071501;GO:0098856;GO:0016020;GO:0016021;GO:0016021;GO:0016021;GO:0005319;GO:0005319;GO:0006869;GO:0016020;GO:0016021;GO:0016021;GO:0016021;GO:…	K14461	-	NOG149152	S	NPC1 like intracellular cholesterol transporter 1[Source:HGNC Symbol;Acc:HGNC:7898]	29881	Q9UHC9
ENSG00000015532	XYLT2	5472	641	8.03365	555	8.20477	554	8.28558	854	11.8793	670	11.2372	759	12.0761	469	7.88758	548	9.31074	567	8.31362	17	50346092	50363138	+	5472	XYLT2	GO:0000139;GO:0000139;GO:0000287;GO:0005576;GO:0005615;GO:0005794;GO:0006024;GO:0006024;GO:0006024;GO:0006024;GO:0008375;GO:0008375;GO:0015012;GO:0016020;GO:0016020;GO:0016020;GO:0016021;GO:0016740;GO:0016757;GO:0030145;GO:0030158;GO:0030158;GO:0030158;GO:0030166;GO:0030203;GO:0030206;GO:0030210;GO:0046872;GO:0050650;GO:0006024;GO:0006024;GO:0008375;GO:0008375;GO:0016020;GO:0016020;GO:0016740;GO:…	K00771	EC:2.4.2.26	NOG314872	-	xylosyltransferase 2 [Source:HGNCSymbol;Acc:HGNC:15517]	64132	Q9H1B5;B4DT06
ENSG00000015568	RGPD5	14185	61	0.294918	62	0.353575	55	0.317316	113	0.606354	120	0.77639	148	0.908371	103	0.668228	117	0.766842	113	0.639149	2	109792758	109857705	+	14185	RGPD5	GO:0005096;GO:0005515;GO:0005634;GO:0005643;GO:0005737;GO:0005737;GO:0006607;GO:0008536;GO:0043547;GO:0046907;GO:0005096;GO:0005515;GO:0005634;GO:0005643;GO:0005737;GO:0005737;GO:0006607;GO:0008536;GO:0043547;GO:0046907;GO:0005515;GO:0005096;GO:0005515;GO:0005623;GO:0005634;GO:0005643;GO:0005737;GO:0005737;GO:0006607;GO:0008536;GO:0043547;GO:0046907;GO:0046907;GO:0005515;GO:0005515;	-	-	COG5171	U	RANBP2-like and GRIP domain containing 5[Source:HGNC Symbol;Acc:HGNC:32418]	84220	Q99666;V9HWE4
ENSG00000015592	STMN4	3294	1	0.0208198	1	0.0245582	0	0	0	0	0	0	1	0.0264306	0	0	0	0	1	0.0243573	8	27235323	27258420	-	3294	STMN4	GO:0005737;GO:0005794;GO:0007019;GO:0015631;GO:0030424;GO:0030426;GO:0031110;GO:0031110;GO:0031110;GO:0031175;GO:0042995;GO:0043005;GO:0051493;GO:0005737;GO:0005794;GO:0007019;GO:0015631;GO:0030424;GO:0030426;GO:0031110;GO:0031110;GO:0031110;GO:0031175;GO:0042995;GO:0043005;GO:0051493;GO:0005737;GO:0005794;GO:0007019;GO:0015631;GO:0030424;GO:0030426;GO:0031110;GO:0031110;GO:0031110;GO:0031175;GO:…	-	-	NOG70176	S	stathmin 4 [Source:HGNC Symbol;Acc:HGNC:16078]"	81551	Q9H169
ENSG00000015676	NUDCD3	9893	1200	8.31867	1029	8.41409	974	8.05731	1141	8.7788	930	8.62746	962	8.46599	917	8.53018	980	9.20974	1085	8.79944	7	44379119	44490658	-	9893	NUDCD3	GO:0005515;GO:0005737;GO:0005868;GO:0006457;GO:0032502;GO:0051082;GO:0060271;GO:1905793;	-	-	NOG245384	-	NudC domain containing 3 [Source:HGNCSymbol;Acc:HGNC:22208]	23386	Q8IVD9
ENSG00000016082	ISL1	2817	287	6.98708	238	6.83455	232	6.74001	328	8.86267	246	8.0145	259	8.00467	219	7.15441	193	6.36971	285	8.11729	5	51383448	51394730	+	2817	ISL1	GO:0000122;GO:0000122;GO:0000978;GO:0000981;GO:0000981;GO:0000981;GO:0001102;GO:0001158;GO:0001228;GO:0001755;GO:0003007;GO:0003139;GO:0003148;GO:0003148;GO:0003151;GO:0003151;GO:0003203;GO:0003203;GO:0003215;GO:0003215;GO:0003266;GO:0003677;GO:0003677;GO:0003677;GO:0003677;GO:0003682;GO:0003713;GO:0005515;GO:0005634;GO:0005634;GO:0005634;GO:0005634;GO:0005634;GO:0005654;GO:0005737;GO:0006355;GO:…	K09370	-	COG5576	K	ISL LIM homeobox 1 [Source:HGNCSymbol;Acc:HGNC:6132]	3670	P61371
ENSG00000016391	CHDH	7787	642	5.65413	579	6.01489	511	5.37044	586	5.72802	459	5.40967	594	6.64121	448	5.2945	451	5.38463	542	5.58447	3	53812335	53846419	-	7787	CHDH	GO:0005515;GO:0005739;GO:0005743;GO:0005743;GO:0005743;GO:0008812;GO:0008812;GO:0008812;GO:0016020;GO:0016491;GO:0016614;GO:0016614;GO:0019285;GO:0042426;GO:0050660;GO:0050660;GO:0055114;GO:0055114;GO:0055114;GO:0016614;GO:0016614;GO:0050660;GO:0050660;GO:0055114;GO:0055114;GO:0016614;GO:0016614;GO:0050660;GO:0050660;GO:0055114;GO:0055114;	K00108	EC:1.1.99.1	COG2303	E	choline dehydrogenase [Source:HGNCSymbol;Acc:HGNC:24288]	55349	Q8NE62
ENSG00000016402	IL20RA	4730	0	0	0	0	0	0	0	0	0	0	0	0	0	0	0	0	0	0	6	136999971	137045180	-	4730	IL20RA	GO:0004896;GO:0005515;GO:0005515;GO:0005886;GO:0005886;GO:0016020;GO:0016021;GO:0019221;GO:0019221;GO:0019221;GO:0042015;GO:0042015;GO:0045124;GO:2001244;GO:0004896;GO:0005515;GO:0005515;GO:0005886;GO:0005886;GO:0016020;GO:0016021;GO:0019221;GO:0019221;GO:0042015;GO:0004896;GO:0005515;GO:0005515;GO:0005886;GO:0005886;GO:0016020;GO:0016021;GO:0019221;GO:0019221;GO:0042015;GO:0005515;GO:0016020;GO:…	K05136	-	NOG25594	-	interleukin 20 receptor subunit alpha [Source:HGNCSymbol;Acc:HGNC:6003]	53832	Q9UHF4
ENSG00000016490	CLCA1	3340	0	0	0	0	0	0	0	0	0	0	0	0	0	0	0	0	0	0	1	86468368	86500289	+	3340	CLCA1	GO:0005229;GO:0005229;GO:0005229;GO:0005254;GO:0005576;GO:0005615;GO:0005886;GO:0005886;GO:0005887;GO:0005902;GO:0006508;GO:0006811;GO:0006816;GO:0006821;GO:0006821;GO:0008233;GO:0008237;GO:0016020;GO:0016021;GO:0016787;GO:0030141;GO:0034220;GO:0042589;GO:0046872;GO:0071456;GO:1902476;GO:0005229;GO:0005229;GO:0005229;GO:0005254;GO:0005576;GO:0005615;GO:0005886;GO:0005886;GO:0005887;GO:0006508;GO:…	K05027	-	NOG42884	R	chloride channel accessory 1 [Source:HGNCSymbol;Acc:HGNC:2015]	1179	A8K7I4
ENSG00000016602	CLCA4	3447	0	0	0	0	0	0	0	0	0	0	0	0	0	0	0	0	0	0	1	86547078	86580754	+	3447	CLCA4	GO:0005229;GO:0005229;GO:0005229;GO:0005254;GO:0005576;GO:0005886;GO:0005886;GO:0005887;GO:0005887;GO:0006508;GO:0006821;GO:0006821;GO:0008233;GO:0008237;GO:0016020;GO:0016021;GO:0016324;GO:0016787;GO:0034220;GO:0046872;GO:1902476;	K05030	-	NOG42884	R	chloride channel accessory 4 [Source:HGNCSymbol;Acc:HGNC:2018]	22802	Q14CN2
ENSG00000016864	GLT8D1	3783	1008	18.2736	832	17.7913	791	17.1119	925	18.6116	801	19.4323	848	19.516	805	19.5829	803	19.7346	871	18.4729	3	52694488	52706032	-	3783	GLT8D1	GO:0005794;GO:0016020;GO:0016021;GO:0016740;GO:0016757;GO:0016757;GO:0016757;GO:0005794;GO:0016020;GO:0016021;GO:0016740;GO:0016757;GO:0016757;GO:0016757;GO:0005794;GO:0016020;GO:0016021;GO:0016740;GO:0016757;GO:0016757;GO:0016757;GO:0005794;GO:0016020;GO:0016021;GO:0016740;GO:0016757;GO:0016757;GO:0016757;GO:0016740;GO:0016757;GO:0016757;GO:0016020;GO:0016021;	-	-	NOG74598	-	glycosyltransferase 8 domain containing 1[Source:HGNC Symbol;Acc:HGNC:24870]	55830	Q68CQ7;A0A024R313
ENSG00000017260	ATP2C1	8533	1951	15.6804	1626	15.4148	1523	14.6069	1510	13.4695	1296	13.939	1340	13.6721	1374	14.8184	1412	15.3845	1609	15.1289	3	130850595	131016712	+	8533	ATP2C1	GO:0000166;GO:0000166;GO:0000166;GO:0005388;GO:0005388;GO:0005388;GO:0005524;GO:0005524;GO:0005524;GO:0005794;GO:0006811;GO:0006816;GO:0006816;GO:0006816;GO:0016020;GO:0016021;GO:0016021;GO:0016021;GO:0016787;GO:0070588;GO:0070588;GO:0099132;GO:0000139;GO:0000139;GO:0000139;GO:0000166;GO:0000166;GO:0000166;GO:0005388;GO:0005388;GO:0005388;GO:0005388;GO:0005524;GO:0005524;GO:0005524;GO:0005794;GO:…	K01537	EC:7.2.2.10	COG0474	P	ATPase secretory pathway Ca2+ transporting 1[Source:HGNC Symbol;Acc:HGNC:13211]	27032	P98194
ENSG00000017427	IGF1	8122	0	0	1	0.00995994	0	0	1	0.00937161	0	0	0	0	0	0	0	0	1	0.00987848	12	102395874	102481744	-	8122	IGF1	GO:0000187;GO:0001501;GO:0001775;GO:0002576;GO:0005158;GO:0005159;GO:0005159;GO:0005159;GO:0005178;GO:0005178;GO:0005179;GO:0005179;GO:0005179;GO:0005179;GO:0005515;GO:0005515;GO:0005576;GO:0005576;GO:0005576;GO:0005576;GO:0005615;GO:0005615;GO:0005615;GO:0005615;GO:0005615;GO:0007165;GO:0007265;GO:0007517;GO:0008083;GO:0008083;GO:0008083;GO:0008283;GO:0008284;GO:0008284;GO:0009408;GO:0009441;GO:…	K05459	-	NOG39886	-	insulin like growth factor 1 [Source:HGNCSymbol;Acc:HGNC:5464]	3479	P05019
ENSG00000017483	SLC38A5	4018	8	0.136547	8	0.161064	6	0.122208	7	0.132607	6	0.137047	4	0.0866724	5	0.114519	8	0.18511	10	0.199684	X	48458537	48470260	-	4018	SLC38A5	GO:0003333;GO:0005886;GO:0005886;GO:0005887;GO:0006865;GO:0015171;GO:0015171;GO:0015187;GO:0015816;GO:0016020;GO:0016021;GO:0003333;GO:0005886;GO:0005886;GO:0005887;GO:0006865;GO:0015171;GO:0015171;GO:0015187;GO:0015816;GO:0016020;GO:0016021;GO:0016020;GO:0016021;GO:0003333;GO:0005886;GO:0005886;GO:0005887;GO:0006865;GO:0015171;GO:0015171;GO:0015187;GO:0015816;GO:0016020;GO:0016021;GO:0016020;GO:…	K14992	-	NOG236441	-	solute carrier family 38 member 5 [Source:HGNCSymbol;Acc:HGNC:18070]	92745	Q8WUX1;A0A024QYY0
ENSG00000017797	RALBP1	8041	1461	12.4607	1294	13.018	1324	13.4753	1215	11.5012	1006	11.482	1040	11.2604	1139	13.0356	1093	12.6375	1280	12.7718	18	9475009	9538114	+	8041	RALBP1	GO:0005096;GO:0005096;GO:0005096;GO:0005096;GO:0005096;GO:0005515;GO:0005515;GO:0005829;GO:0006855;GO:0006897;GO:0006935;GO:0007165;GO:0007165;GO:0007165;GO:0007264;GO:0007264;GO:0007264;GO:0007264;GO:0015238;GO:0016020;GO:0016020;GO:0017160;GO:0017160;GO:0017160;GO:0017160;GO:0022857;GO:0022857;GO:0042626;GO:0043087;GO:0043547;GO:0043547;GO:0048365;GO:0051056;GO:0055085;GO:1900753;GO:0005096;GO:…	K08773	-	NOG295787	-	ralA binding protein 1 [Source:HGNCSymbol;Acc:HGNC:9841]	10928	Q15311
ENSG00000018189	RUFY3	9405	1237	9.02011	1133	9.7452	1071	9.31944	1075	8.70016	1000	9.75819	996	9.22001	843	8.2487	747	7.38433	988	8.42852	4	70704204	70808619	+	9405	RUFY3	GO:0005515;GO:0005737;GO:0005737;GO:0005829;GO:0007015;GO:0007275;GO:0007399;GO:0012505;GO:0016020;GO:0030027;GO:0030054;GO:0030154;GO:0030175;GO:0030175;GO:0030335;GO:0030424;GO:0030424;GO:0030425;GO:0030425;GO:0030426;GO:0030426;GO:0042995;GO:0043025;GO:0043204;GO:0045773;GO:0050770;GO:0050771;GO:0071437;GO:0090316;GO:2000114;GO:0005515;GO:0005737;GO:0005737;GO:0005829;GO:0007015;GO:0007275;GO:…	-	-	NOG270133	-	RUN and FYVE domain containing 3 [Source:HGNCSymbol;Acc:HGNC:30285]	22902	Q7L099;A0A024RDD7;B4DKC2;B4DG59
ENSG00000018236	CNTN1	7492	380	3.47846	311	3.35801	298	3.2552	238	2.418	186	2.27847	182	2.11497	336	4.12723	249	3.08995	321	3.43764	12	40692439	41072415	+	7492	CNTN1	GO:0005515;GO:0005515;GO:0005886;GO:0007155;GO:0007155;GO:0007219;GO:0007399;GO:0007399;GO:0010628;GO:0010765;GO:0010976;GO:0016020;GO:0016020;GO:0021549;GO:0030246;GO:0031175;GO:0031175;GO:0031175;GO:0031225;GO:0045121;GO:0050731;GO:0070062;GO:0099025;GO:0099026;GO:0005515;GO:0005886;GO:0007155;GO:0007155;GO:0007219;GO:0007399;GO:0007399;GO:0016020;GO:0016020;GO:0031175;GO:0031175;GO:0031225;GO:…	K06759	-	NOG293951	-	contactin 1 [Source:HGNC Symbol;Acc:HGNC:2171]"	1272	Q12860;A0A024R104
ENSG00000018280	SLC11A1	8676	2	0.0158092	3	0.0279719	3	0.0282983	3	0.0263196	0	0	1	0.0100349	3	0.0318213	1	0.0107159	8	0.0739816	2	218382029	218396894	+	8676	SLC11A1	GO:0003674;GO:0005575;GO:0006955;GO:0016020;GO:0030001;GO:0046873;GO:0001818;GO:0001818;GO:0001819;GO:0001819;GO:0002309;GO:0002309;GO:0002369;GO:0002369;GO:0002606;GO:0002606;GO:0002827;GO:0002827;GO:0005384;GO:0005384;GO:0005384;GO:0005764;GO:0005764;GO:0005770;GO:0005770;GO:0005886;GO:0005886;GO:0005886;GO:0005887;GO:0006811;GO:0006826;GO:0006826;GO:0006828;GO:0006828;GO:0006876;GO:0006876;GO:…	K12347	-	COG1914	P	solute carrier family 11 member 1 [Source:HGNCSymbol;Acc:HGNC:10907]	6556	P49279;A0A024R474
ENSG00000018408	WWTR1	8413	668	5.44536	612	5.88464	597	5.80741	655	5.92608	593	6.46892	597	6.17809	503	5.50217	553	6.11116	623	5.94142	3	149517235	149736714	-	8413	WWTR1	GO:0000122;GO:0001649;GO:0001894;GO:0001933;GO:0003015;GO:0003713;GO:0003713;GO:0003714;GO:0005515;GO:0005515;GO:0005515;GO:0005515;GO:0005634;GO:0005634;GO:0005634;GO:0005654;GO:0005654;GO:0005667;GO:0005737;GO:0005737;GO:0005737;GO:0005829;GO:0005829;GO:0006355;GO:0006355;GO:0006367;GO:0006469;GO:0008284;GO:0010718;GO:0016567;GO:0016604;GO:0017145;GO:0031146;GO:0032835;GO:0035264;GO:0035329;GO:…	K16820	-	NOG247722	-	WW domain containing transcription regulator 1[Source:HGNC Symbol;Acc:HGNC:24042]	25937	Q9GZV5
ENSG00000018510	AGPS	8839	2836	22.0041	2377	21.7543	2413	22.3416	2234	19.2379	2060	21.3891	2101	20.6944	2169	22.5826	2054	21.6046	2591	23.5189	2	177392768	177559299	+	8839	AGPS	GO:0003824;GO:0003824;GO:0005777;GO:0006629;GO:0008609;GO:0008609;GO:0008609;GO:0008610;GO:0008610;GO:0008611;GO:0016740;GO:0050660;GO:0050660;GO:0003824;GO:0003824;GO:0005515;GO:0005730;GO:0005739;GO:0005777;GO:0005777;GO:0005777;GO:0005778;GO:0005782;GO:0005829;GO:0006625;GO:0006629;GO:0008609;GO:0008609;GO:0008609;GO:0008609;GO:0008610;GO:0008610;GO:0008610;GO:0008611;GO:0008611;GO:0016020;GO:…	K00803	EC:2.5.1.26	COG0277	C	alkylglycerone phosphate synthase [Source:HGNCSymbol;Acc:HGNC:327]	8540	O00116
ENSG00000018610	CXorf56	2580	1097	29.16	904	28.3445	883	28.0092	908	26.7882	671	23.8688	790	26.6587	720	25.682	713	25.6933	881	27.3974	X	119538149	119565408	-	2580	CXorf56	GO:0005634;GO:0005737;GO:0044297;GO:0005634;GO:0005634;GO:0005737;GO:0044297;GO:0044297;GO:0005634;GO:0005737;GO:0044297;	-	-	NOG271379	-	chromosome X open reading frame 56 [Source:HGNCSymbol;Acc:HGNC:26239]	63932	Q9H5V9
ENSG00000018625	ATP1A2	6298	0	0	3	0.0385335	3	0.0389832	1	0.0120858	5	0.0728611	1	0.0138238	2	0.0292243	2	0.0295241	2	0.0254789	1	160115759	160143591	+	6298	ATP1A2	GO:0000166;GO:0000166;GO:0000166;GO:0001504;GO:0002026;GO:0002087;GO:0005391;GO:0005391;GO:0005391;GO:0005391;GO:0005515;GO:0005524;GO:0005524;GO:0005524;GO:0005524;GO:0005524;GO:0005737;GO:0005768;GO:0005886;GO:0005886;GO:0005890;GO:0005890;GO:0005890;GO:0005901;GO:0006811;GO:0006813;GO:0006813;GO:0006813;GO:0006813;GO:0006814;GO:0006814;GO:0006883;GO:0006883;GO:0006937;GO:0006940;GO:0006942;GO:…	K01539	EC:7.2.2.13	COG0474	P	ATPase Na+/K+ transporting subunit alpha 2[Source:HGNC Symbol;Acc:HGNC:800]	477	P50993;A0A0S2Z3W6
ENSG00000018699	TTC27	3443	770	15.3375	567	13.3219	592	14.0716	484	10.7	449	11.9684	478	12.0871	642	17.1599	618	16.6879	714	16.6385	2	32628032	32821051	+	3443	TTC27	GO:0003674;GO:0005515;GO:0005575;GO:0008150;	-	-	COG0457	R	tetratricopeptide repeat domain 27 [Source:HGNCSymbol;Acc:HGNC:25986]	55622	Q6P3X3
ENSG00000018869	ZNF582	3350	38	0.777928	39	0.941758	31	0.757314	35	0.795244	27	0.739685	23	0.597742	43	1.18125	33	0.915838	52	1.24541	19	56375846	56393545	-	3350	ZNF582	GO:0003676;GO:0003676;GO:0005622;GO:0006355;GO:0006355;GO:0000981;GO:0003676;GO:0003676;GO:0003677;GO:0005622;GO:0005634;GO:0005634;GO:0006355;GO:0006355;GO:0006357;GO:0046872;GO:0000981;GO:0003676;GO:0003676;GO:0003677;GO:0005622;GO:0005634;GO:0005634;GO:0006355;GO:0006355;GO:0006357;GO:0046872;GO:0000981;GO:0003676;GO:0003676;GO:0003677;GO:0005622;GO:0005634;GO:0005634;GO:0006355;GO:0006355;GO:…	K09228	-	COG5048	R	zinc finger protein 582 [Source:HGNCSymbol;Acc:HGNC:26421]	147948	Q96NG8;A0A024R4P7
ENSG00000019102	VSIG2	1447	17	0.805714	18	1.00629	14	0.791806	18	0.94685	24	1.5222	16	0.962681	13	0.826783	14	0.899516	13	0.720822	11	124747474	124752255	-	1447	VSIG2	GO:0005887;GO:0016020;GO:0016020;GO:0016021;GO:0005887;GO:0016020;GO:0016020;GO:0016021;	-	-	NOG145333	S	V-set and immunoglobulin domain containing 2[Source:HGNC Symbol;Acc:HGNC:17149]	23584	Q96IQ7
ENSG00000019144	PHLDB1	21715	450	1.42119	351	1.30758	335	1.26254	490	1.71757	360	1.5215	374	1.49949	278	1.17815	275	1.1774	347	1.2821	11	118606440	118658031	+	21715	PHLDB1	GO:0005515;GO:0010470;GO:0010717;GO:0045180;GO:0070507;GO:1904261;GO:0005515;GO:0010470;GO:0010717;GO:0045180;GO:0070507;GO:1904261;GO:0005515;GO:0010470;GO:0010717;GO:0045180;GO:0070507;GO:1904261;GO:0010470;GO:0010717;GO:0045180;GO:0070507;GO:1904261;GO:0005515;GO:0010470;GO:0010717;GO:0045180;GO:0070507;GO:1904261;GO:0005515;	-	-	NOG86245	S	pleckstrin homology like domain family B member 1[Source:HGNC Symbol;Acc:HGNC:23697]	23187	Q86UU1;A0A024R3H6;Q8NC75;Q6ZUD6
ENSG00000019169	MARCO	2079	0	0	0	0	0	0	0	0	0	0	0	0	0	0	0	0	0	0	2	118942166	118994660	+	2079	MARCO	GO:0001540;GO:0001540;GO:0001664;GO:0001664;GO:0001664;GO:0001934;GO:0001934;GO:0002221;GO:0002376;GO:0004888;GO:0005044;GO:0005044;GO:0005581;GO:0005737;GO:0005737;GO:0005886;GO:0005886;GO:0005886;GO:0005886;GO:0005886;GO:0005887;GO:0006897;GO:0006897;GO:0006898;GO:0006898;GO:0006898;GO:0006911;GO:0006911;GO:0007166;GO:0007193;GO:0007193;GO:0008329;GO:0016020;GO:0016020;GO:0016020;GO:0016021;GO:…	K13884	-	NOG297041	-	macrophage receptor with collagenous structure[Source:HGNC Symbol;Acc:HGNC:6895]	8685	Q9UEW3;Q4ZG40
ENSG00000019186	CYP24A1	3988	2	0.0343934	3	0.0608535	2	0.0410425	8	0.152691	3	0.069039	5	0.109156	3	0.0692282	2	0.0466256	3	0.0603558	20	54153446	54173986	-	3988	CYP24A1	GO:0001649;GO:0004497;GO:0005506;GO:0005506;GO:0005634;GO:0005654;GO:0005739;GO:0005739;GO:0005741;GO:0005886;GO:0006766;GO:0008403;GO:0008403;GO:0016491;GO:0016705;GO:0016705;GO:0020037;GO:0020037;GO:0020037;GO:0030342;GO:0030342;GO:0033280;GO:0042359;GO:0042359;GO:0042359;GO:0042369;GO:0046872;GO:0055114;GO:0055114;GO:0055114;GO:0070561;GO:0001649;GO:0004497;GO:0005506;GO:0005506;GO:0005634;GO:…	K07436	EC:1.14.15.16	COG2124	Q	cytochrome P450 family 24 subfamily A member 1[Source:HGNC Symbol;Acc:HGNC:2602]	1591	Q07973
ENSG00000019485	PRDM11	13940	164	0.80683	91	0.528078	104	0.610562	158	0.862724	102	0.67153	147	0.91809	98	0.646964	142	0.947055	130	0.748228	11	45095806	45235110	+	13940	PRDM11	GO:0000977;GO:0001047;GO:0003682;GO:0003700;GO:0005515;GO:0005634;GO:0005634;GO:0005737;GO:0005829;GO:0008168;GO:0016740;GO:0030308;GO:0031490;GO:0032259;GO:0043408;GO:0043565;GO:0045892;GO:0045893;GO:0051726;GO:2000271;GO:0000977;GO:0001047;GO:0003682;GO:0003700;GO:0005515;GO:0005634;GO:0005634;GO:0005737;GO:0005829;GO:0008168;GO:0016740;GO:0030308;GO:0031490;GO:0032259;GO:0043408;GO:0043565;GO:…	-	-	NOG279614	-	PR/SET domain 11 [Source:HGNCSymbol;Acc:HGNC:13996]	56981	Q9NQV5
ENSG00000019505	SYT13	5445	15	0.188927	30	0.4457	17	0.255511	14	0.195708	17	0.286536	16	0.255831	15	0.253519	16	0.273194	27	0.39785	11	45240302	45286341	-	5445	SYT13	GO:0000149;GO:0001786;GO:0005509;GO:0005544;GO:0005886;GO:0005887;GO:0014059;GO:0016020;GO:0016021;GO:0016192;GO:0016192;GO:0017156;GO:0017158;GO:0019905;GO:0030133;GO:0030276;GO:0043231;GO:0070382;GO:0071277;	K19913	-	NOG277582	-	synaptotagmin 13 [Source:HGNCSymbol;Acc:HGNC:14962]	57586	Q7L8C5
ENSG00000019549	SNAI2	3398	1053	21.2523	970	23.0923	875	21.0739	1121	25.1107	1123	30.3308	1028	26.3391	710	19.2288	890	24.351	996	23.5174	8	48917598	48921740	-	3398	SNAI2	GO:0000122;GO:0000790;GO:0000977;GO:0000981;GO:0001227;GO:0001649;GO:0001837;GO:0003180;GO:0003198;GO:0003273;GO:0003676;GO:0003676;GO:0003677;GO:0003677;GO:0003700;GO:0005515;GO:0005634;GO:0005634;GO:0005634;GO:0005654;GO:0005737;GO:0006355;GO:0007219;GO:0007275;GO:0007605;GO:0010839;GO:0010957;GO:0014032;GO:0030335;GO:0032331;GO:0032642;GO:0033629;GO:0035921;GO:0043473;GO:0043518;GO:0043565;GO:…	K05706	-	COG5048	R	snail family transcriptional repressor 2[Source:HGNC Symbol;Acc:HGNC:11094]	6591	O43623
ENSG00000019582	CD74	4780	6	0.0860843	15	0.253853	8	0.136969	11	0.175163	2	0.0383999	3	0.0546417	4	0.0770103	8	0.155601	3	0.0503555	5	150400041	150412929	-	4780	CD74	GO:0000139;GO:0000187;GO:0001516;GO:0001540;GO:0001934;GO:0001961;GO:0001961;GO:0002250;GO:0002376;GO:0002606;GO:0002792;GO:0002830;GO:0002906;GO:0004896;GO:0004896;GO:0005515;GO:0005764;GO:0005764;GO:0005765;GO:0005768;GO:0005770;GO:0005771;GO:0005773;GO:0005783;GO:0005783;GO:0005789;GO:0005794;GO:0005794;GO:0005886;GO:0005886;GO:0005886;GO:0006886;GO:0006886;GO:0006886;GO:0006886;GO:0006952;GO:…	K06505	-	NOG248215	-	CD74 molecule [Source:HGNC Symbol;Acc:HGNC:1697]"	972	P04233
ENSG00000019991	HGF	9755	1	0.00703029	1	0.00829263	4	0.0335577	2	0.0156056	3	0.0282242	1	0.0089249	1	0.00943386	2	0.0190613	3	0.0246744	7	81699008	81770438	-	9755	HGF	GO:0000165;GO:0000187;GO:0000278;GO:0000902;GO:0001837;GO:0001889;GO:0001934;GO:0002576;GO:0004252;GO:0004252;GO:0005515;GO:0005515;GO:0005576;GO:0005615;GO:0006508;GO:0006508;GO:0008083;GO:0008083;GO:0010469;GO:0010507;GO:0014068;GO:0016020;GO:0019221;GO:0030212;GO:0030335;GO:0030335;GO:0031093;GO:0031100;GO:0031643;GO:0032715;GO:0032733;GO:0033137;GO:0035729;GO:0035729;GO:0042056;GO:0042802;GO:…	K05460	-	COG5640	O	hepatocyte growth factor [Source:HGNCSymbol;Acc:HGNC:4893]	3082	P14210
ENSG00000019995	ZRANB1	5993	380	4.34851	365	4.92684	349	4.76585	551	6.99817	424	6.49306	466	6.76975	317	4.86779	272	4.21963	351	4.69911	10	124942123	124988189	+	5993	ZRANB1	GO:0004843;GO:0004843;GO:0004843;GO:0005515;GO:0005515;GO:0005515;GO:0005634;GO:0005634;GO:0005634;GO:0005634;GO:0005654;GO:0005737;GO:0005737;GO:0005737;GO:0005737;GO:0005829;GO:0005829;GO:0006508;GO:0007010;GO:0007010;GO:0008233;GO:0008234;GO:0016055;GO:0016477;GO:0016477;GO:0016579;GO:0016787;GO:0022604;GO:0030177;GO:0030177;GO:0035523;GO:0035523;GO:0036459;GO:0043231;GO:0046872;GO:0070530;GO:…	K11862	EC:3.4.19.12	NOG253754	-	zinc finger RANBP2-type containing 1 [Source:HGNCSymbol;Acc:HGNC:18224]	54764	Q9UGI0
ENSG00000020129	NCDN	4917	1187	16.5558	1057	17.3898	1062	17.676	1288	19.9385	1148	21.4274	1145	20.2738	882	16.5076	974	18.4166	974	15.8932	1	35557473	35567274	+	4917	NCDN	GO:0005515;GO:0005737;GO:0005829;GO:0005829;GO:0016020;GO:0030425;GO:0031175;GO:0042995;GO:0043025;GO:0005515;GO:0005737;GO:0005829;GO:0005829;GO:0016020;GO:0030425;GO:0031175;GO:0042995;GO:0043025;GO:0005515;GO:0005737;GO:0005829;GO:0005829;GO:0005829;GO:0016020;GO:0030425;GO:0030425;GO:0031175;GO:0031175;GO:0031175;GO:0042995;GO:0043005;GO:0043025;GO:0043025;GO:0045453;GO:0048168;	-	-	NOG240612	-	neurochondrin [Source:HGNC Symbol;Acc:HGNC:17597]"	23154	Q9UBB6
ENSG00000020181	ADGRA2	7061	819	7.9546	654	7.49258	656	7.60321	462	4.98027	344	4.47116	421	5.19095	462	6.02133	543	7.14962	582	6.61317	8	37784191	37844896	+	7061	ADGRA2	GO:0005515;GO:0001525;GO:0002040;GO:0002040;GO:0004888;GO:0004888;GO:0004930;GO:0004930;GO:0004930;GO:0004930;GO:0005515;GO:0005515;GO:0005886;GO:0007165;GO:0007166;GO:0007166;GO:0007186;GO:0007186;GO:0007186;GO:0007186;GO:0007417;GO:0016020;GO:0016020;GO:0016020;GO:0016021;GO:0016021;GO:0016021;GO:0016021;GO:0016055;GO:0030175;GO:0042995;GO:0043542;GO:0045765;GO:0050920;GO:0090210;GO:0090263;GO:…	K08461	-	NOG307919	-	adhesion G protein-coupled receptor A2 [Source:HGNCSymbol;Acc:HGNC:17849]	25960	Q96PE1;Q6YN44
ENSG00000020256	ZFP64	6790	927	9.36291	830	9.88844	833	10.04	1105	12.3871	818	11.0563	911	11.681	760	10.3006	817	11.1867	877	10.3629	20	52051663	52204308	-	6790	ZFP64	GO:0003676;GO:0003676;GO:0003677;GO:0005515;GO:0005634;GO:0046872;GO:0003676;GO:0003676;GO:0003677;GO:0005515;GO:0005634;GO:0046872;GO:0003676;GO:0003676;GO:0003677;GO:0005515;GO:0005634;GO:0046872;GO:0003676;GO:0003676;GO:0003676;GO:0003676;GO:0000979;GO:0000981;GO:0003676;GO:0003676;GO:0003677;GO:0005515;GO:0005634;GO:0005634;GO:0006357;GO:0010468;GO:0035097;GO:0046872;GO:0003676;GO:0003676;GO:…	-	-	COG5048	R	ZFP64 zinc finger protein [Source:HGNCSymbol;Acc:HGNC:15940]	55734	Q9NTW7
ENSG00000020426	MNAT1	3877	377	6.66878	344	7.17765	312	6.58594	200	3.92655	165	3.90586	176	3.95228	255	6.05287	239	5.73128	293	6.06352	14	60734742	60969965	+	3877	MNAT1	GO:0000079;GO:0000079;GO:0000082;GO:0000082;GO:0000086;GO:0005515;GO:0005515;GO:0005634;GO:0005654;GO:0005654;GO:0005675;GO:0005675;GO:0005675;GO:0005675;GO:0005829;GO:0006281;GO:0006283;GO:0006289;GO:0006289;GO:0006294;GO:0006355;GO:0006357;GO:0006357;GO:0006357;GO:0006361;GO:0006362;GO:0006363;GO:0006366;GO:0006366;GO:0006367;GO:0006368;GO:0006370;GO:0006468;GO:0007049;GO:0007512;GO:0008094;GO:…	K10842	-	COG5220	K	MNAT1, CDK activating kinase assembly factor[Source:HGNC Symbol;Acc:HGNC:7181]	4331	P51948;A0A024R688
ENSG00000020577	SAMD4A	12170	418	2.35552	405	2.69206	388	2.60916	503	3.14597	370	2.79023	393	2.81147	376	2.84324	333	2.54392	485	3.19745	14	54567097	54793315	+	12170	SAMD4A	GO:0000289;GO:0000932;GO:0001650;GO:0003723;GO:0003723;GO:0003723;GO:0003729;GO:0005515;GO:0005515;GO:0005737;GO:0005829;GO:0006417;GO:0017148;GO:0017148;GO:0017148;GO:0030054;GO:0030054;GO:0030371;GO:0030371;GO:0030371;GO:0030371;GO:0030425;GO:0042995;GO:0043005;GO:0043488;GO:0043488;GO:0043488;GO:0045202;GO:0045727;GO:0000289;GO:0000932;GO:0001650;GO:0003723;GO:0003723;GO:0003723;GO:0003729;GO:…	-	-	NOG300236	-	sterile alpha motif domain containing 4A[Source:HGNC Symbol;Acc:HGNC:23023]	23034	Q9UPU9
ENSG00000020633	RUNX3	4523	8	0.121301	3	0.0536555	7	0.126657	4	0.0673148	2	0.0405818	1	0.0192488	4	0.0813861	3	0.0616658	4	0.0709556	1	24899511	24965121	-	4523	RUNX3	GO:0000122;GO:0000790;GO:0000977;GO:0000981;GO:0000981;GO:0000981;GO:0002062;GO:0003677;GO:0003677;GO:0003677;GO:0003700;GO:0003700;GO:0003700;GO:0005515;GO:0005515;GO:0005524;GO:0005524;GO:0005524;GO:0005634;GO:0005634;GO:0005634;GO:0005634;GO:0005634;GO:0005654;GO:0005730;GO:0005737;GO:0005829;GO:0005829;GO:0006355;GO:0006355;GO:0006355;GO:0006366;GO:0006468;GO:0016513;GO:0030097;GO:0030182;GO:…	K09279	-	NOG123889	U	runt related transcription factor 3 [Source:HGNCSymbol;Acc:HGNC:10473]	864	Q13761
ENSG00000020922	MRE11	7689	1250	11.1491	1172	12.3304	1040	11.0694	1015	10.0479	856	10.2172	900	10.1907	939	11.2386	962	11.632	1157	12.073	11	94415578	94493908	-	7689	MRE11	GO:0000014;GO:0000014;GO:0000019;GO:0000723;GO:0000724;GO:0000724;GO:0000724;GO:0000729;GO:0000781;GO:0000781;GO:0000784;GO:0000784;GO:0000784;GO:0003677;GO:0003690;GO:0004003;GO:0004518;GO:0004518;GO:0004519;GO:0004519;GO:0004519;GO:0004520;GO:0004520;GO:0004520;GO:0004527;GO:0005515;GO:0005515;GO:0005515;GO:0005634;GO:0005634;GO:0005634;GO:0005634;GO:0005634;GO:0005654;GO:0005654;GO:0005654;GO:…	K10865	-	COG0420	L	MRE11 homolog, double strand break repair nuclease[Source:HGNC Symbol;Acc:HGNC:7230]	4361	P49959;A0A024R395
ENSG00000021300	PLEKHB1	4933	163	2.26609	100	1.63987	136	2.25625	48	0.740641	74	1.37673	72	1.27073	140	2.61176	146	2.75164	117	1.90295	11	73646178	73662819	+	4933	PLEKHB1	GO:0005515;GO:0005737;GO:0007275;GO:0007602;GO:0016020;GO:0016021;GO:0016021;GO:0016021;GO:0016021;GO:0045595;GO:0016021;GO:0016021;GO:0005515;GO:0005737;GO:0007275;GO:0007602;GO:0016020;GO:0016021;GO:0016021;GO:0016021;GO:0016021;GO:0045595;GO:0045595;GO:0005515;GO:0005737;GO:0007275;GO:0007602;GO:0016020;GO:0016021;GO:0016021;GO:0016021;GO:0016021;GO:0045595;GO:0005515;GO:0005737;GO:0007275;GO:…	-	-	NOG44470	-	pleckstrin homology domain containing B1[Source:HGNC Symbol;Acc:HGNC:19079]	58473	Q9UF11;A0A024R5H9
ENSG00000021355	SERPINB1	3047	390	8.77795	397	10.5399	316	8.48738	226	5.64564	192	5.78305	192	5.48605	287	8.66815	280	8.54349	292	7.68889	6	2832332	2841959	-	3047	SERPINB1	GO:0004867;GO:0004867;GO:0004867;GO:0004867;GO:0005576;GO:0005576;GO:0005615;GO:0005615;GO:0005615;GO:0005615;GO:0005615;GO:0005737;GO:0010466;GO:0010951;GO:0010951;GO:0016020;GO:0030414;GO:0034774;GO:0043312;GO:0062023;GO:0070062;	K13963	-	COG4826	O	serpin family B member 1 [Source:HGNCSymbol;Acc:HGNC:3311]	1992	P30740;V9HWH1
ENSG00000021461	CYP3A43	2637	0	0	0	0	2	0.0620696	1	0.0288647	0	0	1	0.0330157	1	0.0348985	1	0.0352565	1	0.0304259	7	99828013	99866102	+	2637	CYP3A43	GO:0004497;GO:0004497;GO:0004497;GO:0004497;GO:0005506;GO:0005506;GO:0005783;GO:0005789;GO:0005789;GO:0016020;GO:0016491;GO:0016705;GO:0016705;GO:0016712;GO:0016712;GO:0020037;GO:0020037;GO:0031090;GO:0043231;GO:0046872;GO:0055114;GO:0055114;GO:0055114;GO:0070330;GO:0005506;GO:0005506;GO:0016020;GO:0016021;GO:0016705;GO:0016705;GO:0020037;GO:0020037;GO:0055114;GO:0055114;GO:0005506;GO:0005506;GO:…	K17692	EC:1.14.14.1	COG2124	Q	cytochrome P450 family 3 subfamily A member 43[Source:HGNC Symbol;Acc:HGNC:17450]	64816	Q9HB55
ENSG00000021488	SLC7A9	2598	4	0.10559	2	0.0622745	4	0.126003	4	0.117192	3	0.105977	5	0.167557	5	0.177112	2	0.0715715	5	0.154413	19	32830509	32869767	-	2598	SLC7A9	GO:0003333;GO:0005515;GO:0005515;GO:0005886;GO:0005886;GO:0005887;GO:0006865;GO:0006865;GO:0015175;GO:0015175;GO:0015179;GO:0015184;GO:0015184;GO:0015804;GO:0015804;GO:0015811;GO:0015811;GO:0016020;GO:0016020;GO:0016020;GO:0016021;GO:0016324;GO:0022857;GO:0022857;GO:0031526;GO:0042605;GO:0050900;GO:0055085;GO:0055085;GO:0065003;GO:1902475;GO:0003333;GO:0005515;GO:0005515;GO:0005886;GO:0005886;GO:…	K13868	-	COG0531	E	solute carrier family 7 member 9 [Source:HGNCSymbol;Acc:HGNC:11067]	11136	P82251
ENSG00000021574	SPAST	9490	866	6.25824	731	6.23119	704	6.07108	802	6.43258	695	6.7212	668	6.12831	678	6.57477	545	5.33924	732	6.18868	2	32063547	32157637	+	9490	SPAST	GO:0000166;GO:0000281;GO:0000815;GO:0001578;GO:0003824;GO:0005515;GO:0005515;GO:0005524;GO:0005524;GO:0005524;GO:0005634;GO:0005634;GO:0005634;GO:0005654;GO:0005737;GO:0005737;GO:0005768;GO:0005783;GO:0005789;GO:0005811;GO:0005813;GO:0005815;GO:0005819;GO:0005829;GO:0005856;GO:0005874;GO:0006888;GO:0007049;GO:0007275;GO:0007399;GO:0007409;GO:0008017;GO:0008089;GO:0008089;GO:0008152;GO:0008568;GO:…	K13254	EC:5.6.1.1	COG0464	O	spastin [Source:HGNC Symbol;Acc:HGNC:11233]"	6683	Q9UBP0;E5KRP5
ENSG00000021645	NRXN3	15535	365	1.61132	315	1.64028	356	1.87542	289	1.416	273	1.6128	256	1.43469	307	1.81863	287	1.71759	391	2.01938	14	78170373	79868290	+	15535	NRXN3	GO:0016020;GO:0016021;GO:0016021;GO:0016021;GO:0005886;GO:0005887;GO:0007155;GO:0007158;GO:0007411;GO:0007612;GO:0016020;GO:0016021;GO:0016021;GO:0030534;GO:0035176;GO:0038023;GO:0046872;GO:0050839;GO:0071625;GO:0097109;GO:0005246;GO:0007268;GO:0007269;GO:0007416;GO:0016020;GO:0016021;GO:0016021;GO:0016021;GO:0032991;GO:0098793;GO:0098982;GO:2000300;GO:0016021;GO:0016021;GO:0016021;GO:0016021;GO:…	K07377	-	NOG302266	-	neurexin 3 [Source:HGNC Symbol;Acc:HGNC:8010]"	9369	Q9HDB5
ENSG00000021762	OSBPL5	7473	302	2.77149	286	3.09593	237	2.59545	188	1.91487	177	2.17373	175	2.0388	195	2.40136	211	2.62505	211	2.26538	11	3087107	3166739	-	7473	OSBPL5	GO:0001786;GO:0005548;GO:0005548;GO:0005783;GO:0005789;GO:0005829;GO:0005829;GO:0005829;GO:0006869;GO:0006893;GO:0008142;GO:0008203;GO:0008289;GO:0008289;GO:0015248;GO:0015485;GO:0015485;GO:0015914;GO:0015914;GO:0016020;GO:0016020;GO:0016021;GO:0030301;GO:0032934;GO:0036150;GO:0043231;GO:0043231;GO:0070273;GO:0140268;GO:0001786;GO:0005548;GO:0005548;GO:0005783;GO:0005789;GO:0005829;GO:0005829;GO:…	K20464	-	NOG262374	-	oxysterol binding protein like 5 [Source:HGNCSymbol;Acc:HGNC:16392]	114879	Q9H0X9
ENSG00000021776	AQR	13431	1078	5.50441	911	5.48693	987	6.01406	1283	7.27103	1010	6.90146	1119	7.25358	870	5.96112	886	6.13303	992	5.92593	15	34851782	34969742	-	13431	AQR	GO:0000166;GO:0000398;GO:0000398;GO:0000398;GO:0000398;GO:0003723;GO:0003723;GO:0003729;GO:0004386;GO:0005515;GO:0005524;GO:0005634;GO:0005634;GO:0005654;GO:0005654;GO:0005654;GO:0005681;GO:0005681;GO:0005681;GO:0005681;GO:0006283;GO:0006397;GO:0008380;GO:0016020;GO:0016787;GO:0071007;GO:0071013;GO:0071013;GO:0000398;GO:0005681;GO:0000398;GO:0000398;GO:0005681;GO:0005681;	K12874	-	COG1112	L	aquarius intron-binding spliceosomal factor[Source:HGNC Symbol;Acc:HGNC:29513]	9716	O60306;A0A024R9L1
ENSG00000021826	CPS1	10775	365	2.32315	253	1.89943	261	1.98236	231	1.63182	214	1.82274	227	1.83417	260	2.22061	219	1.88963	291	2.16685	2	210477682	210679107	+	10775	CPS1	GO:0000050;GO:0000050;GO:0000050;GO:0000050;GO:0000166;GO:0001889;GO:0003824;GO:0004087;GO:0004087;GO:0004087;GO:0004087;GO:0004087;GO:0004087;GO:0004088;GO:0004088;GO:0004175;GO:0005509;GO:0005515;GO:0005524;GO:0005524;GO:0005524;GO:0005524;GO:0005543;GO:0005634;GO:0005730;GO:0005730;GO:0005737;GO:0005737;GO:0005739;GO:0005739;GO:0005739;GO:0005743;GO:0005759;GO:0006207;GO:0006207;GO:0006508;GO:…	K01948	EC:6.3.4.16	COG0458	F	carbamoyl-phosphate synthase 1 [Source:HGNCSymbol;Acc:HGNC:2323]	1373	P31327;A0A024R454;Q6PEK7
ENSG00000021852	C8B	2732	0	0	0	0	0	0	0	0	0	0	0	0	0	0	0	0	0	0	1	56929207	56966140	-	2732	C8B	GO:0002376;GO:0005515;GO:0005576;GO:0005576;GO:0005576;GO:0005579;GO:0005579;GO:0005579;GO:0005615;GO:0006955;GO:0006955;GO:0006955;GO:0006956;GO:0006956;GO:0006956;GO:0006957;GO:0006958;GO:0016020;GO:0019835;GO:0030449;GO:0044877;GO:0045087;GO:0070062;GO:1903561;GO:0005515;GO:0005579;GO:0005579;GO:0006955;GO:0006955;GO:0006956;GO:0006956;GO:0005515;GO:0005579;GO:0005579;GO:0006955;GO:0006955;GO:…	K03998	-	NOG146647	K	complement C8 beta chain [Source:HGNCSymbol;Acc:HGNC:1353]	732	P07358
ENSG00000022267	FHL1	6089	6132	69.0648	5130	68.1539	5390	72.4439	4022	50.2775	3440	51.849	3498	50.0155	4740	71.6389	5042	76.9851	5401	71.1675	X	136146702	136211359	+	6089	FHL1	GO:0003254;GO:0003674;GO:0005515;GO:0005634;GO:0005737;GO:0005829;GO:0005829;GO:0005886;GO:0005886;GO:0005925;GO:0007275;GO:0007517;GO:0009887;GO:0010972;GO:0030154;GO:0030308;GO:0043268;GO:0044325;GO:0046872;GO:1901016;GO:2000134;GO:0003254;GO:0003674;GO:0005515;GO:0005634;GO:0005737;GO:0005829;GO:0005829;GO:0005886;GO:0005886;GO:0005925;GO:0007275;GO:0007517;GO:0009887;GO:0010972;GO:0030154;GO:…	K14365	-	NOG314122	-	four and a half LIM domains 1 [Source:HGNCSymbol;Acc:HGNC:3702]	2273	Q13642
ENSG00000022277	RTF2	4063	877	14.8031	674	13.4194	703	14.1601	726	13.6009	558	12.6042	651	13.9497	525	11.8913	573	13.1116	616	12.1643	20	56468585	56519449	+	4063	RTF2	GO:0005634;GO:1902979;GO:1902979;GO:0003674;GO:0003677;GO:0005515;GO:0005634;GO:0005657;GO:0008150;GO:0071171;GO:0072711;GO:0097752;GO:1902979;GO:1902979;GO:0005634;GO:1902979;GO:1902979;GO:0005634;GO:1902979;GO:1902979;	-	-	NOG307139	-	replication termination factor 2 [Source:HGNCSymbol;Acc:HGNC:15890]	51507	Q9BY42
ENSG00000022355	GABRA1	6602	0	0	0	0	0	0	0	0	0	0	0	0	0	0	0	0	0	0	5	161847063	161899981	+	6602	GABRA1	GO:0004888;GO:0004888;GO:0004890;GO:0004890;GO:0004890;GO:0004890;GO:0005216;GO:0005216;GO:0005230;GO:0005230;GO:0005230;GO:0005237;GO:0005254;GO:0005254;GO:0005886;GO:0005886;GO:0005887;GO:0005887;GO:0005887;GO:0006811;GO:0006811;GO:0006811;GO:0006821;GO:0006821;GO:0006821;GO:0007165;GO:0007214;GO:0007214;GO:0007214;GO:0007214;GO:0007268;GO:0008144;GO:0008503;GO:0016020;GO:0016020;GO:0016020;GO:…	K05175	-	NOG238757	-	gamma-aminobutyric acid type A receptor alpha1subunit [Source:HGNC Symbol;Acc:HGNC:4075]	2554	P14867;A8K177
ENSG00000022556	NLRP2	6313	0	0	0	0	0	0	0	0	0	0	0	0	0	0	0	0	0	0	19	54953130	55001142	+	6313	NLRP2	GO:0000166;GO:0000784;GO:0002376;GO:0005515;GO:0005515;GO:0005515;GO:0005524;GO:0005737;GO:0005737;GO:0005794;GO:0005829;GO:0006915;GO:0006954;GO:0032088;GO:0032090;GO:0043231;GO:0043280;GO:0045087;GO:0050718;GO:0050718;GO:0000166;GO:0000784;GO:0002376;GO:0005515;GO:0005515;GO:0005515;GO:0005524;GO:0005737;GO:0005737;GO:0005794;GO:0005829;GO:0006915;GO:0006954;GO:0032088;GO:0032090;GO:0043231;GO:…	K19409	-	NOG146691	S	NLR family pyrin domain containing 2 [Source:HGNCSymbol;Acc:HGNC:22948]	55655	Q9NX02
ENSG00000022567	SLC45A4	8608	149	1.18709	161	1.51301	187	1.77786	194	1.71545	195	2.07903	181	1.83066	122	1.30429	132	1.42568	126	1.17441	8	141207166	141308305	-	8608	SLC45A4	GO:0008506;GO:0008506;GO:0015770;GO:0016020;GO:0016020;GO:0016021;GO:0008506;GO:0015770;GO:0016020;GO:0016021;GO:0008506;GO:0008506;GO:0015770;GO:0016020;GO:0016020;GO:0016021;GO:0016020;GO:0016021;GO:0016020;GO:0016021;	K15378	-	NOG317436	-	solute carrier family 45 member 4 [Source:HGNCSymbol;Acc:HGNC:29196]	57210	Q5BKX6
ENSG00000022840	RNF10	5900	2200	25.5724	1805	24.7483	1902	26.3826	2609	33.6589	2094	32.5726	2127	31.3867	1453	22.6637	1403	22.1083	1588	21.5949	12	120533480	120577588	+	5900	RNF10	GO:0003677;GO:0004842;GO:0005515;GO:0005515;GO:0005634;GO:0005737;GO:0010626;GO:0031643;GO:0044212;GO:0045893;GO:0045944;GO:0046872;GO:0051865;GO:0003677;GO:0004842;GO:0005515;GO:0005515;GO:0005634;GO:0005737;GO:0010626;GO:0031643;GO:0044212;GO:0045893;GO:0045944;GO:0046872;GO:0051865;	-	-	NOG330884	-	ring finger protein 10 [Source:HGNCSymbol;Acc:HGNC:10055]	9921	Q8N5U6;A0A024RBP0
ENSG00000022976	ZNF839	5590	185	2.26966	160	2.31541	118	1.72755	170	2.31481	185	3.0373	157	2.44522	163	2.68344	119	1.97918	179	2.56918	14	102317377	102342702	+	5590	ZNF839	GO:0003676;GO:0003676;GO:0046872;GO:0003676;GO:0003676;GO:0046872;GO:0003676;GO:0003676;GO:0046872;GO:0003676;	-	-	NOG40891	G	zinc finger protein 839 [Source:HGNCSymbol;Acc:HGNC:20345]	55778	A8K0R7
ENSG00000023041	ZDHHC6	3748	976	17.8587	761	16.425	811	17.7084	797	16.1859	624	15.2796	668	15.517	706	17.3349	672	16.6694	821	17.5751	10	112424428	112446917	-	3748	ZDHHC6	GO:0005515;GO:0016020;GO:0016021;GO:0016740;GO:0016746;GO:0019706;GO:0005515;GO:0005515;GO:0005783;GO:0005783;GO:0005789;GO:0005794;GO:0006612;GO:0016020;GO:0016021;GO:0016409;GO:0016740;GO:0016746;GO:0018230;GO:0018345;GO:0018345;GO:0019706;GO:0019706;GO:0005515;GO:0005515;GO:0005783;GO:0005783;GO:0005789;GO:0005794;GO:0006612;GO:0016020;GO:0016021;GO:0016409;GO:0016740;GO:0016746;GO:0018230;GO:…	K20031	EC:2.3.1.225	COG5273	R	zinc finger DHHC-type containing 6 [Source:HGNCSymbol;Acc:HGNC:19160]	64429	Q9H6R6
ENSG00000023171	GRAMD1B	14944	269	1.23449	263	1.42367	255	1.39647	269	1.37013	208	1.27739	249	1.45065	165	1.01609	235	1.46201	201	1.07915	11	123358428	123627774	+	14944	GRAMD1B	GO:0016020;GO:0016021;GO:0016020;GO:0016021;GO:0016020;GO:0016021;GO:0001786;GO:0001786;GO:0005783;GO:0005789;GO:0005789;GO:0005886;GO:0005886;GO:0006869;GO:0008289;GO:0015485;GO:0015485;GO:0016020;GO:0016021;GO:0030301;GO:0042632;GO:0042632;GO:0070300;GO:0070300;GO:0071397;GO:0071397;GO:0120011;GO:0120020;GO:0120020;GO:0140268;GO:0140268;GO:0001786;GO:0005783;GO:0005789;GO:0005886;GO:0006869;GO:…	-	-	NOG304071	-	GRAM domain containing 1B [Source:HGNCSymbol;Acc:HGNC:29214]	57476	Q3KR37
ENSG00000023191	RNH1	7374	1608	14.9549	1337	14.6672	1280	14.2058	1370	14.1415	1168	14.5368	1168	13.7902	1253	15.6374	1263	15.9239	1382	15.0369	11	494512	507300	-	7374	RNH1	GO:0005515;GO:0005515;GO:0005515;GO:0005654;GO:0005737;GO:0005829;GO:0006402;GO:0008428;GO:0032311;GO:0043086;GO:0045765;GO:0070062;GO:0005515;GO:0005515;GO:0005515;GO:0005654;GO:0005737;GO:0005829;GO:0006402;GO:0008428;GO:0032311;GO:0043086;GO:0045765;GO:0070062;GO:0005515;GO:0005515;GO:0005515;GO:0005654;GO:0005737;GO:0005829;GO:0006402;GO:0008428;GO:0032311;GO:0043086;GO:0045765;GO:0070062;GO:…	K16634	-	NOG308334	-	ribonuclease/angiogenin inhibitor 1 [Source:HGNCSymbol;Acc:HGNC:10074]	6050	P13489;A0A140VJT8
ENSG00000023228	NDUFS1	12174	2372	13.3623	1947	12.9376	2048	13.7675	2073	12.9611	1696	12.7856	1958	14.0026	1952	14.7558	1910	14.5864	2268	14.9473	2	206114817	206159509	-	12174	NDUFS1	GO:0003954;GO:0003954;GO:0005515;GO:0005739;GO:0005739;GO:0005743;GO:0005747;GO:0005747;GO:0005758;GO:0005759;GO:0006120;GO:0006120;GO:0008137;GO:0008137;GO:0008137;GO:0008137;GO:0008637;GO:0009055;GO:0009055;GO:0009055;GO:0016020;GO:0016020;GO:0016020;GO:0016491;GO:0016491;GO:0016491;GO:0016651;GO:0016651;GO:0032981;GO:0042773;GO:0042773;GO:0045272;GO:0045333;GO:0045333;GO:0046034;GO:0046872;GO:…	K03934	-	COG1034	C	NADH:ubiquinone oxidoreductase core subunit S1[Source:HGNC Symbol;Acc:HGNC:7707]	4719	P28331;E5KRK5
ENSG00000023287	RB1CC1	7613	2896	26.0882	2494	26.5009	2633	28.3044	2788	27.875	2385	28.7515	2470	28.247	2204	26.6424	1934	23.6184	2465	25.9785	8	52622458	52745843	-	7613	RB1CC1	GO:0000045;GO:0000045;GO:0000045;GO:0000045;GO:0000407;GO:0000407;GO:0000422;GO:0000422;GO:0000422;GO:0001889;GO:0001934;GO:0001934;GO:0005515;GO:0005515;GO:0005634;GO:0005634;GO:0005737;GO:0005764;GO:0005789;GO:0005829;GO:0005829;GO:0005829;GO:0006914;GO:0006914;GO:0006914;GO:0007049;GO:0007507;GO:0016236;GO:0016241;GO:0019898;GO:0019901;GO:0019901;GO:0030242;GO:0031965;GO:0032947;GO:0034045;GO:…	K17589	-	NOG280878	-	RB1 inducible coiled-coil 1 [Source:HGNCSymbol;Acc:HGNC:15574]	9821	Q8TDY2
ENSG00000023318	ERP44	4808	927	13.2226	779	13.1067	796	13.549	543	8.59632	502	9.58225	510	9.23499	727	13.9151	673	13.0137	734	12.2486	9	99979185	100099000	-	4808	ERP44	GO:0003756;GO:0005515;GO:0005576;GO:0005623;GO:0005783;GO:0005788;GO:0005789;GO:0005793;GO:0006457;GO:0006986;GO:0009100;GO:0009986;GO:0009986;GO:0034976;GO:0035580;GO:0043312;GO:0045454;GO:0045454;GO:0045454;GO:0070062;	K17264	-	COG0526	O	endoplasmic reticulum protein 44 [Source:HGNCSymbol;Acc:HGNC:18311]	23071	Q9BS26;A0A384MEE7
ENSG00000023330	ALAS1	2536	1599	43.2414	1407	44.8812	1247	40.2417	1829	54.8961	1505	54.4647	1572	53.9677	1293	46.9209	1475	54.0745	1562	49.418	3	52198086	52214327	+	2536	ALAS1	GO:0003824;GO:0003824;GO:0003870;GO:0003870;GO:0003870;GO:0005515;GO:0005654;GO:0005739;GO:0005739;GO:0005759;GO:0005759;GO:0005759;GO:0005759;GO:0005829;GO:0006778;GO:0006778;GO:0006782;GO:0006783;GO:0006783;GO:0006783;GO:0007005;GO:0009058;GO:0009058;GO:0016740;GO:0016740;GO:0016740;GO:0016746;GO:0019216;GO:0030170;GO:0030170;GO:0030170;GO:0033014;GO:0033014;GO:0042802;GO:0003824;GO:0003824;GO:…	K00643	EC:2.3.1.37	COG0156	H	5'-aminolevulinate synthase 1 [Source:HGNCSymbol;Acc:HGNC:396]	211	P13196;Q5JAM2
ENSG00000023445	BIRC3	7518	15	0.136833	16	0.172162	26	0.283029	23	0.232864	19	0.231942	11	0.127386	10	0.122409	9	0.111299	8	0.085377	11	102317450	102339403	+	7518	BIRC3	GO:0002756;GO:0004842;GO:0004842;GO:0005515;GO:0005515;GO:0005634;GO:0005634;GO:0005654;GO:0005737;GO:0005737;GO:0005829;GO:0005829;GO:0006915;GO:0007166;GO:0007249;GO:0010803;GO:0016567;GO:0016579;GO:0016740;GO:0016740;GO:0031398;GO:0033209;GO:0034121;GO:0035666;GO:0038061;GO:0039535;GO:0042981;GO:0042981;GO:0042981;GO:0043027;GO:0043066;GO:0043123;GO:0045088;GO:0046872;GO:0050727;GO:0060544;GO:…	K16060	-	NOG243347	-	baculoviral IAP repeat containing 3 [Source:HGNCSymbol;Acc:HGNC:591]	330	Q13489
ENSG00000023516	AKAP11	9915	2300	15.9087	2081	16.9785	2073	17.1106	3170	24.3357	2680	24.8068	2772	24.3406	1960	18.192	1801	16.8877	2363	19.1216	13	42272152	42323261	+	9915	AKAP11	GO:0005515;GO:0005730;GO:0005737;GO:0005737;GO:0005777;GO:0005815;GO:0005829;GO:0005856;GO:0005886;GO:0008157;GO:0035556;GO:0051018;GO:0051018;	K16527	-	NOG28523	-	A-kinase anchoring protein 11 [Source:HGNCSymbol;Acc:HGNC:369]	11215	Q9UKA4
ENSG00000023572	GLRX2	6210	578	6.38318	536	6.98221	547	7.20867	403	4.93959	367	5.42379	350	4.9069	434	6.43154	432	6.46758	480	6.20159	1	193090866	193106114	-	6210	GLRX2	GO:0003756;GO:0005634;GO:0005634;GO:0005654;GO:0005739;GO:0006355;GO:0006749;GO:0006915;GO:0008794;GO:0009055;GO:0009055;GO:0009266;GO:0009966;GO:0010033;GO:0015035;GO:0015038;GO:0022900;GO:0030154;GO:0042262;GO:0042542;GO:0043231;GO:0045454;GO:0045454;GO:0046872;GO:0051536;GO:0051537;GO:0051775;GO:0055114;GO:0003756;GO:0005634;GO:0005634;GO:0005654;GO:0005739;GO:0006355;GO:0006749;GO:0006915;GO:…	K03676	-	COG0695	O	glutaredoxin 2 [Source:HGNC Symbol;Acc:HGNC:16065]"	51022	Q9NS18
ENSG00000023608	SNAPC1	2593	127	3.35894	129	4.02445	130	4.10299	86	2.52449	83	2.93767	94	3.15614	120	4.25888	100	3.58548	132	4.08437	14	61762420	61796428	+	2593	SNAPC1	GO:0003677;GO:0005634;GO:0005634;GO:0005654;GO:0005730;GO:0019185;GO:0042795;GO:0042795;GO:0042796;GO:0043565;	K15208	-	NOG307105	-	small nuclear RNA activating complex polypeptide 1[Source:HGNC Symbol;Acc:HGNC:11134]	6617	Q16533;B2RC42
ENSG00000023697	DERA	2813	449	10.9466	356	10.2376	347	10.0953	344	9.30821	286	9.33092	313	9.68736	331	10.8287	291	9.61773	305	8.69928	12	15911302	16037381	+	2813	DERA	GO:0003824;GO:0003824;GO:0004139;GO:0004139;GO:0005737;GO:0005737;GO:0009264;GO:0009264;GO:0016829;GO:0016829;GO:0003824;GO:0003824;GO:0004139;GO:0004139;GO:0004139;GO:0004139;GO:0004139;GO:0005576;GO:0005634;GO:0005634;GO:0005737;GO:0005737;GO:0005737;GO:0005829;GO:0006098;GO:0009264;GO:0009264;GO:0009264;GO:0016052;GO:0016829;GO:0016829;GO:0016829;GO:0034774;GO:0043312;GO:0046121;GO:0046386;GO:…	K01619	EC:4.1.2.4	COG0274	F	deoxyribose-phosphate aldolase [Source:HGNCSymbol;Acc:HGNC:24269]	51071	Q9Y315
ENSG00000023734	STRAP	2215	3872	119.884	3297	120.411	3340	123.405	2877	98.8652	2622	108.639	2492	97.9501	2705	112.386	2635	110.6	3318	120.187	12	15882387	15903478	+	2215	STRAP	GO:0000122;GO:0000387;GO:0003723;GO:0005102;GO:0005515;GO:0005515;GO:0005515;GO:0005634;GO:0005654;GO:0005737;GO:0005829;GO:0005829;GO:0005829;GO:0006397;GO:0008380;GO:0010633;GO:0010719;GO:0030277;GO:0030512;GO:0030512;GO:0030512;GO:0032797;GO:0034719;GO:0050680;GO:0060394;GO:0000387;GO:0003723;GO:0005515;GO:0005515;GO:0005515;GO:0005634;GO:0005654;GO:0005737;GO:0005829;GO:0005829;GO:0005829;GO:…	K13137	-	COG2319	R	serine/threonine kinase receptor associated protein[Source:HGNC Symbol;Acc:HGNC:30796]	11171	Q9Y3F4
ENSG00000023839	ABCC2	7837	64	0.560055	59	0.609006	45	0.469918	67	0.650732	44	0.515265	44	0.488803	51	0.598876	56	0.664336	39	0.399271	10	99782640	99852594	+	7837	ABCC2	GO:0005887;GO:0005887;GO:0008514;GO:0008514;GO:0015711;GO:0016020;GO:0016021;GO:0042626;GO:0042626;GO:0055085;GO:0055085;GO:0000166;GO:0005515;GO:0005515;GO:0005524;GO:0005524;GO:0005524;GO:0005886;GO:0005886;GO:0005887;GO:0005887;GO:0005887;GO:0005887;GO:0006855;GO:0006979;GO:0007565;GO:0008514;GO:0008514;GO:0008514;GO:0009408;GO:0009986;GO:0015127;GO:0015694;GO:0015711;GO:0015722;GO:0015723;GO:…	K05666	-	COG1132	V	ATP binding cassette subfamily C member 2[Source:HGNC Symbol;Acc:HGNC:53]	1244	Q92887
ENSG00000023892	DEF6	2579	174	4.62699	139	4.35997	149	4.72818	122	3.60069	108	3.84327	106	3.57837	120	4.282	108	3.89334	123	3.82655	6	35297818	35321771	+	2579	DEF6	GO:0005515;GO:0005634;GO:0005634;GO:0005654;GO:0005737;GO:0005737;GO:0005829;GO:0005856;GO:0005886;GO:0016020;GO:0030175;GO:0042995;GO:0048471;	-	-	NOG117655	S	DEF6, guanine nucleotide exchange factor[Source:HGNC Symbol;Acc:HGNC:2760]	50619	Q9H4E7
ENSG00000023902	PLEKHO1	6629	473	4.89344	384	4.68601	409	5.04934	583	6.69419	421	5.82857	421	5.52923	350	4.85889	312	4.37579	379	4.58717	1	150149183	150164720	+	6629	PLEKHO1	GO:0005515;GO:0005634;GO:0005737;GO:0005886;GO:0007520;GO:0008360;GO:0016020;GO:0032587;GO:0036195;GO:0051451;GO:0072673;	-	-	NOG47463	-	pleckstrin homology domain containing O1[Source:HGNC Symbol;Acc:HGNC:24310]	51177	Q53GL0
ENSG00000023909	GCLM	5426	821	10.3768	722	10.7641	686	10.3467	875	12.2746	644	10.8927	720	11.5527	585	9.92186	509	8.72143	692	10.2324	1	93885199	93909456	-	5426	GCLM	GO:0004357;GO:0004357;GO:0005829;GO:0005829;GO:0006534;GO:0006536;GO:0006749;GO:0006750;GO:0006750;GO:0006750;GO:0006750;GO:0006750;GO:0006750;GO:0006750;GO:0006979;GO:0006979;GO:0006979;GO:0007568;GO:0007584;GO:0008637;GO:0014823;GO:0017109;GO:0017109;GO:0017109;GO:0017109;GO:0030234;GO:0035226;GO:0035226;GO:0035226;GO:0035226;GO:0035226;GO:0035229;GO:0035229;GO:0035229;GO:0035729;GO:0035733;GO:…	K11205	-	COG0656	R	glutamate-cysteine ligase modifier subunit[Source:HGNC Symbol;Acc:HGNC:4312]	2730	P48507
ENSG00000024048	UBR2	8840	1110	8.61135	955	8.73918	993	9.19298	1129	9.72118	933	9.68629	986	9.71081	920	9.57751	968	10.1806	1133	10.2833	6	42564062	42693504	+	8840	UBR2	GO:0000151;GO:0000209;GO:0005515;GO:0005634;GO:0005737;GO:0005829;GO:0006342;GO:0006342;GO:0007131;GO:0007140;GO:0007283;GO:0008270;GO:0008270;GO:0010529;GO:0016567;GO:0016567;GO:0016740;GO:0030163;GO:0030163;GO:0032007;GO:0033522;GO:0033522;GO:0046872;GO:0061630;GO:0061630;GO:0061630;GO:0070728;GO:0071233;GO:0071596;GO:0071596;GO:0071596;GO:0000151;GO:0000151;GO:0000209;GO:0000785;GO:0005515;GO:…	K10626	EC:2.3.2.27	NOG310244	-	ubiquitin protein ligase E3 component n-recognin 2[Source:HGNC Symbol;Acc:HGNC:21289]	23304	Q8IWV8;B3KXG6
ENSG00000024422	EHD2	3844	255	4.54944	244	5.13483	235	5.00315	239	4.73251	164	3.91551	171	3.87296	183	4.38111	200	4.83722	223	4.65452	19	47713422	47743134	+	3844	EHD2	GO:0000166;GO:0003676;GO:0005509;GO:0005509;GO:0005515;GO:0005515;GO:0005524;GO:0005525;GO:0005525;GO:0005634;GO:0005737;GO:0005768;GO:0005829;GO:0005829;GO:0005886;GO:0005886;GO:0005886;GO:0005901;GO:0005901;GO:0005901;GO:0006897;GO:0007596;GO:0010008;GO:0010008;GO:0015630;GO:0016020;GO:0016020;GO:0016787;GO:0019898;GO:0019898;GO:0019904;GO:0030036;GO:0030036;GO:0030866;GO:0032456;GO:0032456;GO:…	K12469	-	COG0699	R	EH domain containing 2 [Source:HGNCSymbol;Acc:HGNC:3243]	30846	Q9NZN4;A0A024R0S6
ENSG00000024526	DEPDC1	5904	2479	28.7959	2024	27.7322	2249	31.1747	1781	22.9612	1676	26.0529	1619	23.8743	2093	32.6242	1734	27.3056	2401	32.6286	1	68474152	68497221	-	5904	DEPDC1	GO:0005096;GO:0005515;GO:0005634;GO:0005634;GO:0007165;GO:0007165;GO:0017053;GO:0017053;GO:0035556;GO:0035556;GO:0043547;GO:0045892;GO:0005096;GO:0005515;GO:0005634;GO:0005634;GO:0007165;GO:0007165;GO:0017053;GO:0017053;GO:0035556;GO:0035556;GO:0043547;GO:0045892;GO:0007165;	-	-	NOG148822	S	DEP domain containing 1 [Source:HGNCSymbol;Acc:HGNC:22949]	55635	Q5TB30
ENSG00000024862	CCDC28A	1507	342	15.5637	343	18.412	297	16.1288	376	18.9912	318	19.3661	321	18.5448	257	15.6941	254	15.67	317	16.8772	6	138773509	138793319	+	1507	CCDC28A	GO:0005515;GO:0005515;	-	-	NOG40385	-	coiled-coil domain containing 28A [Source:HGNCSymbol;Acc:HGNC:21098]	25901	Q8IWP9
ENSG00000025039	RRAGD	5072	956	12.9265	758	12.0895	767	12.3759	612	9.18437	509	9.21015	508	8.71997	670	12.1566	626	11.4748	721	11.4054	6	89364636	89412270	-	5072	RRAGD	GO:0000166;GO:0003924;GO:0003924;GO:0005515;GO:0005515;GO:0005515;GO:0005525;GO:0005525;GO:0005525;GO:0005525;GO:0005634;GO:0005634;GO:0005634;GO:0005654;GO:0005737;GO:0005737;GO:0005764;GO:0005764;GO:0005813;GO:0005829;GO:0007050;GO:0009267;GO:0010506;GO:0016241;GO:0019003;GO:0032008;GO:0032008;GO:0034448;GO:0034613;GO:0046982;GO:0046982;GO:0051020;GO:0071230;GO:0071230;GO:0071233;GO:1904263;GO:…	K16186	-	NOG250062	-	Ras related GTP binding D [Source:HGNCSymbol;Acc:HGNC:19903]	58528	Q9NQL2
ENSG00000025156	HSF2	2702	1036	26.2951	965	28.8909	974	29.5007	1529	43.0724	1244	42.2535	1272	40.9857	851	28.9842	882	30.3482	1033	30.6738	6	122399546	122433119	+	2702	HSF2	GO:0000977;GO:0000978;GO:0000978;GO:0000981;GO:0001162;GO:0001228;GO:0003677;GO:0003677;GO:0003677;GO:0003677;GO:0003700;GO:0003700;GO:0003700;GO:0003700;GO:0003713;GO:0005515;GO:0005634;GO:0005634;GO:0005634;GO:0005634;GO:0005634;GO:0005654;GO:0005737;GO:0005737;GO:0006355;GO:0006355;GO:0006357;GO:0006357;GO:0006366;GO:0007283;GO:0034605;GO:0042803;GO:0043565;GO:0043565;GO:0043565;GO:0043565;GO:…	K09415	-	COG5169	K	heat shock transcription factor 2 [Source:HGNCSymbol;Acc:HGNC:5225]	3298	Q03933
ENSG00000025293	PHF20	8372	1298	10.6328	1022	9.87509	1072	10.4791	1139	10.3555	903	9.89889	958	9.96247	1002	11.0143	1000	11.105	1146	10.9827	20	35771974	35950370	+	8372	PHF20	GO:0000123;GO:0000123;GO:0000981;GO:0003676;GO:0003676;GO:0003677;GO:0005515;GO:0005634;GO:0005654;GO:0005654;GO:0005829;GO:0005829;GO:0006325;GO:0006357;GO:0031965;GO:0043981;GO:0043981;GO:0043982;GO:0043982;GO:0043984;GO:0043984;GO:0043995;GO:0043995;GO:0043996;GO:0043996;GO:0046872;GO:0046972;GO:0046972;GO:0071339;GO:0071339;GO:0071339;GO:1901796;GO:0005634;GO:0006355;GO:0071339;GO:0003676;GO:…	K18402	-	COG2940	R	PHD finger protein 20 [Source:HGNCSymbol;Acc:HGNC:16098]	51230	Q9BVI0
ENSG00000025423	HSD17B6	2272	161	4.8598	100	3.5605	101	3.63808	95	3.18268	81	3.27194	71	2.7207	110	4.45555	105	4.29666	132	4.66143	12	56752161	56787790	+	2272	HSD17B6	GO:0003824;GO:0004303;GO:0004745;GO:0005768;GO:0005783;GO:0006629;GO:0006702;GO:0006710;GO:0008202;GO:0009055;GO:0016020;GO:0016491;GO:0016491;GO:0016491;GO:0022900;GO:0031090;GO:0031901;GO:0043231;GO:0047035;GO:0055114;GO:0055114;GO:0003824;GO:0004303;GO:0004745;GO:0005768;GO:0005783;GO:0006629;GO:0006702;GO:0006710;GO:0008202;GO:0009055;GO:0016020;GO:0016491;GO:0016491;GO:0016491;GO:0022900;GO:…	K13369	-	COG1028	IQ	hydroxysteroid 17-beta dehydrogenase 6 [Source:HGNCSymbol;Acc:HGNC:23316]	8630	O14756;A0A024RB43
ENSG00000025434	NR1H3	4534	191	2.88903	165	2.94389	158	2.8519	130	2.18242	122	2.46949	130	2.49628	140	2.8416	148	3.0348	170	3.0083	11	47248300	47269033	+	4534	NR1H3	GO:0000122;GO:0000978;GO:0001228;GO:0003677;GO:0003677;GO:0003677;GO:0003677;GO:0003700;GO:0003700;GO:0003700;GO:0003707;GO:0003707;GO:0004879;GO:0005634;GO:0005634;GO:0005634;GO:0005634;GO:0005737;GO:0006355;GO:0006355;GO:0006355;GO:0008270;GO:0008270;GO:0010875;GO:0010887;GO:0030522;GO:0042632;GO:0043031;GO:0043401;GO:0043565;GO:0043565;GO:0044212;GO:0044255;GO:0045861;GO:0045892;GO:0045893;GO:…	K08536	-	NOG285805	-	nuclear receptor subfamily 1 group H member 3[Source:HGNC Symbol;Acc:HGNC:7966]	10062	Q13133;B4DXU5;F1D8N1
ENSG00000025708	TYMP	3600	43	0.819156	30	0.674122	26	0.591058	26	0.549728	23	0.586345	22	0.532048	30	0.766894	41	1.05884	36	0.80233	22	50525752	50530032	-	3600	TYMP	GO:0006213;GO:0016763;GO:0000002;GO:0001525;GO:0004645;GO:0004645;GO:0005829;GO:0005829;GO:0006206;GO:0006206;GO:0006213;GO:0006213;GO:0006213;GO:0006213;GO:0006935;GO:0007275;GO:0008083;GO:0009032;GO:0009032;GO:0009032;GO:0010469;GO:0016154;GO:0016154;GO:0016740;GO:0016757;GO:0016757;GO:0016757;GO:0016763;GO:0016763;GO:0030154;GO:0031641;GO:0042803;GO:0043097;GO:0046135;GO:0051969;GO:1905333;GO:…	K00758	EC:2.4.2.4	COG0213	F	thymidine phosphorylase [Source:HGNCSymbol;Acc:HGNC:3148]	1890	P19971;E5KRG5;B2RBL3
ENSG00000025770	NCAPH2	4459	1805	27.7613	1540	27.9385	1509	27.6956	1349	23.0278	1130	23.2578	1165	22.7467	1287	26.5618	1294	26.9803	1426	25.6587	22	50508224	50524780	+	4459	NCAPH2	GO:0000793;GO:0000796;GO:0003682;GO:0005515;GO:0005634;GO:0005634;GO:0005634;GO:0005654;GO:0005654;GO:0005694;GO:0007076;GO:0010032;GO:0016020;GO:0030054;GO:0030261;GO:0030261;GO:0030261;GO:0045171;GO:0051276;GO:0051306;GO:0000793;GO:0000796;GO:0003682;GO:0005515;GO:0005634;GO:0005634;GO:0005634;GO:0005654;GO:0005654;GO:0005694;GO:0007076;GO:0010032;GO:0016020;GO:0030054;GO:0030261;GO:0030261;GO:…	K11490	-	NOG238357	-	non-SMC condensin II complex subunit H2[Source:HGNC Symbol;Acc:HGNC:25071]	29781	Q6IBW4
ENSG00000025772	TOMM34	1973	1040	36.1499	863	35.3837	826	34.262	928	35.8013	746	34.7008	890	39.273	839	39.1338	927	43.682	934	37.9816	20	44942130	44960397	-	1973	TOMM34	GO:0005515;GO:0005515;GO:0005634;GO:0005654;GO:0005737;GO:0005739;GO:0005741;GO:0005829;GO:0006626;GO:0016020;GO:0016021;GO:0031072;	K17766	-	COG0457	R	translocase of outer mitochondrial membrane 34[Source:HGNC Symbol;Acc:HGNC:15746]	10953	Q15785
ENSG00000025796	SEC63	8606	2633	20.9822	2233	20.9897	2170	20.6356	2453	21.6957	2076	22.1388	2081	21.0524	2091	22.3599	1871	20.2126	2429	22.6454	6	107867756	107958208	-	8606	SEC63	GO:0001889;GO:0003723;GO:0005515;GO:0005783;GO:0005783;GO:0005783;GO:0005783;GO:0005789;GO:0005789;GO:0005829;GO:0006612;GO:0006614;GO:0006614;GO:0006614;GO:0006620;GO:0006620;GO:0006620;GO:0006807;GO:0008565;GO:0010259;GO:0015031;GO:0016020;GO:0016020;GO:0016021;GO:0031204;GO:0031204;GO:0031204;GO:0031207;GO:0038023;GO:0005783;GO:0016020;GO:0016021;GO:0031204;GO:0031204;GO:0016020;GO:0016021;	K09540	-	COG5407	U	SEC63 homolog, protein translocation regulator[Source:HGNC Symbol;Acc:HGNC:21082]	11231	Q9UGP8;A0A0S2Z5M1
ENSG00000025800	KPNA6	7457	2741	25.2084	2276	24.6904	2224	24.4079	2974	30.3567	2480	30.5222	2733	31.9085	2182	26.9282	2027	25.272	2488	26.7695	1	32108056	32176563	+	7457	KPNA6	GO:0005515;GO:0005515;GO:0005634;GO:0005634;GO:0005643;GO:0005654;GO:0005737;GO:0005737;GO:0005829;GO:0006606;GO:0006606;GO:0006606;GO:0006607;GO:0006607;GO:0008139;GO:0008565;GO:0008565;GO:0008565;GO:0008565;GO:0015031;GO:0016020;GO:0030683;GO:0043657;GO:0045944;GO:0060135;GO:0061608;GO:0061608;GO:0075506;GO:0075506;GO:1900017;GO:1903902;GO:1903902;GO:0005634;GO:0005737;GO:0006606;GO:0008565;GO:…	-	-	COG5064	U	karyopherin subunit alpha 6 [Source:HGNCSymbol;Acc:HGNC:6399]	23633	O60684
ENSG00000026025	VIM	5176	2691	35.655	2194	34.2896	2035	32.1758	1390	20.4408	1348	23.9014	1277	21.4797	1698	30.1898	1715	30.8049	2075	32.1645	10	17228241	17237593	+	5176	VIM	GO:0003725;GO:0005198;GO:0005198;GO:0005198;GO:0005198;GO:0005200;GO:0005212;GO:0005515;GO:0005515;GO:0005515;GO:0005634;GO:0005737;GO:0005737;GO:0005737;GO:0005737;GO:0005777;GO:0005829;GO:0005829;GO:0005844;GO:0005856;GO:0005856;GO:0005882;GO:0005882;GO:0005882;GO:0005882;GO:0005886;GO:0005925;GO:0010628;GO:0010977;GO:0014002;GO:0016032;GO:0016363;GO:0019221;GO:0019904;GO:0030049;GO:0031252;GO:…	K07606	-	NOG146769	O	vimentin [Source:HGNC Symbol;Acc:HGNC:12692]"	7431	P08670;V9HWE1
ENSG00000026036	RTEL1-TNFRSF6B	9093	57	0.429901	39	0.346958	41	0.369008	34	0.284609	15	0.151395	24	0.229792	46	0.465551	40	0.40898	42	0.370591	20	63659300	63698684	+	9093	RTEL1-TNFRSF6B	GO:0000166;GO:0000723;GO:0000723;GO:0003676;GO:0003677;GO:0003677;GO:0004003;GO:0004003;GO:0004386;GO:0005524;GO:0005524;GO:0005634;GO:0005634;GO:0006139;GO:0006260;GO:0006281;GO:0006281;GO:0006310;GO:0006974;GO:0008026;GO:0010569;GO:0016787;GO:0016818;GO:0032508;GO:0046872;GO:0051536;GO:0051539;	-	-	-	-	RTEL1-TNFRSF6B readthrough (NMD candidate)[Source:HGNC Symbol;Acc:HGNC:44095]	100533107	-
ENSG00000026103	FAS	5578	96	1.1803	67	0.971663	78	1.14439	84	1.14625	117	1.92502	80	1.24865	72	1.18788	65	1.08339	90	1.29455	10	88990531	89017059	+	5578	FAS	GO:0001934;GO:0004888;GO:0004888;GO:0005515;GO:0005515;GO:0005515;GO:0005516;GO:0005576;GO:0005829;GO:0005829;GO:0005886;GO:0005886;GO:0005886;GO:0006915;GO:0006915;GO:0006915;GO:0006915;GO:0006915;GO:0006919;GO:0006955;GO:0006955;GO:0007165;GO:0007165;GO:0007165;GO:0009986;GO:0016020;GO:0016020;GO:0016020;GO:0016021;GO:0016604;GO:0019900;GO:0031264;GO:0031264;GO:0031265;GO:0032872;GO:0034198;GO:…	K04390	-	NOG45364	S	Fas cell surface death receptor [Source:HGNCSymbol;Acc:HGNC:11920]	355	P25445
ENSG00000026297	RNASET2	7643	233	2.09071	191	2.02157	173	1.85243	128	1.27475	109	1.30885	124	1.4125	140	1.6857	133	1.61785	151	1.58514	6	166929504	166957191	-	7643	RNASET2	GO:0003723;GO:0003723;GO:0033897;GO:0033897;GO:0090502;GO:0003723;GO:0003723;GO:0004518;GO:0004519;GO:0004521;GO:0004540;GO:0004540;GO:0005576;GO:0005576;GO:0005576;GO:0005576;GO:0005615;GO:0005764;GO:0005783;GO:0005788;GO:0006401;GO:0006401;GO:0006401;GO:0016787;GO:0033897;GO:0033897;GO:0035578;GO:0043202;GO:0043312;GO:0070062;GO:0090305;GO:0090501;GO:0090502;GO:0003723;GO:0004518;GO:0004519;GO:…	K01166	EC:4.6.1.19	NOG285082	-	ribonuclease T2 [Source:HGNCSymbol;Acc:HGNC:21686]	8635	O00584
ENSG00000026508	CD44	10004	79	0.541569	62	0.501346	50	0.40903	58	0.441298	34	0.311913	35	0.304597	37	0.340365	60	0.557606	46	0.368924	11	35138870	35232402	+	10004	CD44	GO:0004888;GO:0004896;GO:0004896;GO:0005515;GO:0005515;GO:0005518;GO:0005540;GO:0005540;GO:0005540;GO:0005540;GO:0005794;GO:0005829;GO:0005886;GO:0005886;GO:0005886;GO:0005886;GO:0005887;GO:0005902;GO:0005925;GO:0006954;GO:0007155;GO:0007155;GO:0007155;GO:0007155;GO:0007160;GO:0009986;GO:0009986;GO:0016020;GO:0016021;GO:0016021;GO:0016021;GO:0016323;GO:0016324;GO:0016477;GO:0022617;GO:0030198;GO:…	K06256	-	NOG41023	-	CD44 molecule (Indian blood group) [Source:HGNCSymbol;Acc:HGNC:1681]	960	P16070
ENSG00000026559	KCNG1	5415	403	5.10396	307	4.58627	311	4.70025	383	5.38366	292	4.94894	294	4.72694	267	4.53764	244	4.18929	259	3.83755	20	51003656	51023107	-	5415	KCNG1	GO:0005216;GO:0005216;GO:0005244;GO:0005249;GO:0005249;GO:0005249;GO:0005251;GO:0005251;GO:0005251;GO:0005267;GO:0005515;GO:0005886;GO:0005886;GO:0005886;GO:0006811;GO:0006811;GO:0006811;GO:0006813;GO:0006813;GO:0006813;GO:0006813;GO:0008076;GO:0008076;GO:0008076;GO:0008076;GO:0008076;GO:0016020;GO:0016020;GO:0016020;GO:0016021;GO:0016021;GO:0034765;GO:0051260;GO:0051260;GO:0055085;GO:0055085;GO:…	K04900	-	COG1226	P	potassium voltage-gated channel modifier subfamilyG member 1 [Source:HGNC Symbol;Acc:HGNC:6248]	3755	Q9UIX4;Q86Y85
ENSG00000026652	AGPAT4	8781	935	7.30245	829	7.63713	828	7.71695	798	6.91729	647	6.76221	650	6.44466	767	8.03837	739	7.82438	817	7.46503	6	161129967	161274061	-	8781	AGPAT4	GO:0003841;GO:0003841;GO:0005515;GO:0005741;GO:0005741;GO:0005789;GO:0006629;GO:0006644;GO:0006644;GO:0006654;GO:0008654;GO:0016020;GO:0016021;GO:0016024;GO:0016740;GO:0016746;GO:0016746;GO:0016746;GO:0016746;GO:0042171;GO:0016020;GO:0016021;GO:0016020;GO:0016021;GO:0016740;GO:0016746;GO:0016020;GO:0016021;GO:0016740;GO:0016746;	K13523	-	COG0204	I	1-acylglycerol-3-phosphate O-acyltransferase 4[Source:HGNC Symbol;Acc:HGNC:20885]	56895	Q9NRZ5
ENSG00000026751	SLAMF7	4833	11	0.156091	4	0.0669519	1	0.0169333	3	0.0472478	3	0.0569682	2	0.0360283	2	0.0380829	2	0.0384736	2	0.0332022	1	160739057	160754821	+	4833	SLAMF7	GO:0002250;GO:0002376;GO:0005886;GO:0007155;GO:0016020;GO:0016021;GO:0030101;GO:0042267;GO:0042802;GO:0045087;GO:0050776;GO:0002250;GO:0002376;GO:0005886;GO:0007155;GO:0016020;GO:0016021;GO:0030101;GO:0042267;GO:0042802;GO:0045087;GO:0050776;GO:0002250;GO:0002376;GO:0005886;GO:0007155;GO:0016020;GO:0016021;GO:0030101;GO:0042267;GO:0042802;GO:0045087;GO:0050776;GO:0005783;GO:0016020;GO:0016021;GO:…	K06733	-	NOG272174	-	SLAM family member 7 [Source:HGNCSymbol;Acc:HGNC:21394]	57823	Q9NQ25
ENSG00000026950	BTN3A1	5539	266	3.29345	178	2.59961	197	2.91068	148	2.0338	132	2.18711	123	1.93332	177	2.94075	171	2.87021	215	3.1143	6	26402237	26415208	+	5539	BTN3A1	GO:0002250;GO:0002376;GO:0005102;GO:0005515;GO:0005886;GO:0005886;GO:0009897;GO:0016020;GO:0016021;GO:0050663;GO:0050776;GO:0050798;GO:0050852;GO:0050852;GO:0072643;GO:0002250;GO:0002376;GO:0005102;GO:0005515;GO:0005886;GO:0005886;GO:0009897;GO:0016020;GO:0016021;GO:0050663;GO:0050776;GO:0050798;GO:0050852;GO:0050852;GO:0072643;GO:0002250;GO:0002376;GO:0005102;GO:0005515;GO:0005515;GO:0005886;GO:…	K06712	-	NOG326834	-	butyrophilin subfamily 3 member A1 [Source:HGNCSymbol;Acc:HGNC:1138]	11119	O00481
ENSG00000027001	MIPEP	3388	410	8.29929	337	8.04648	347	8.38195	379	8.51477	326	8.83085	329	8.45441	329	8.93654	342	9.38496	400	9.47261	13	23730189	23889400	-	3388	MIPEP	GO:0004222;GO:0004222;GO:0004222;GO:0004222;GO:0005739;GO:0005739;GO:0005739;GO:0005739;GO:0005759;GO:0005759;GO:0005759;GO:0006508;GO:0006508;GO:0006508;GO:0006508;GO:0006518;GO:0006627;GO:0006627;GO:0006627;GO:0006627;GO:0008233;GO:0008237;GO:0008237;GO:0008237;GO:0016787;GO:0046872;	K01410	EC:3.4.24.59	COG0339	E	mitochondrial intermediate peptidase [Source:HGNCSymbol;Acc:HGNC:7104]	4285	Q99797
ENSG00000027075	PRKCH	8830	318	2.46983	250	2.29033	276	2.55804	256	2.20677	219	2.27621	255	2.51426	245	2.55342	232	2.44274	268	2.43516	14	61187559	61550976	+	8830	PRKCH	GO:0004672;GO:0004672;GO:0005524;GO:0005524;GO:0006468;GO:0006468;GO:0035556;GO:0035556;GO:0046872;GO:0035556;GO:0035556;GO:0000166;GO:0004672;GO:0004672;GO:0004674;GO:0004674;GO:0004674;GO:0004674;GO:0004697;GO:0004697;GO:0004697;GO:0004697;GO:0005515;GO:0005524;GO:0005524;GO:0005524;GO:0005737;GO:0005829;GO:0005829;GO:0005886;GO:0006468;GO:0006468;GO:0006468;GO:0006468;GO:0007165;GO:0010744;GO:…	K18051	EC:2.7.11.13	COG0515	T	protein kinase C eta [Source:HGNCSymbol;Acc:HGNC:9403]	5583	P24723
ENSG00000027644	INSRR	5200	4	0.0527542	4	0.0622266	1	0.0157382	3	0.0439132	5	0.0882459	6	0.100457	4	0.0707903	2	0.0357582	2	0.0308589	1	156840063	156859117	-	5200	INSRR	GO:0000166;GO:0004672;GO:0004672;GO:0004713;GO:0004713;GO:0004713;GO:0004714;GO:0004714;GO:0004714;GO:0004714;GO:0005009;GO:0005515;GO:0005524;GO:0005524;GO:0005524;GO:0005887;GO:0005887;GO:0005887;GO:0005887;GO:0005899;GO:0006468;GO:0006468;GO:0007169;GO:0007169;GO:0007169;GO:0007169;GO:0008286;GO:0016020;GO:0016020;GO:0016020;GO:0016021;GO:0016021;GO:0016021;GO:0016301;GO:0016310;GO:0016740;GO:…	K05086	EC:2.7.10.1	COG0515	T	insulin receptor related receptor [Source:HGNCSymbol;Acc:HGNC:6093]	3645	P14616
ENSG00000027697	IFNGR1	3277	990	20.7186	894	22.0689	923	23.0507	1199	27.8497	984	27.5579	1044	27.7367	882	24.769	812	23.0372	945	23.1371	6	137197484	137219449	-	3277	IFNGR1	GO:0004896;GO:0004906;GO:0005515;GO:0005515;GO:0005886;GO:0005886;GO:0005886;GO:0005887;GO:0007165;GO:0009615;GO:0016020;GO:0016020;GO:0016020;GO:0016021;GO:0019221;GO:0019955;GO:0019955;GO:0060333;GO:0060334;GO:0005515;GO:0016020;GO:0016020;GO:0016020;GO:0016021;GO:0019955;GO:0019955;GO:0005515;GO:0016020;GO:0016020;GO:0016020;GO:0016021;GO:0019955;GO:0019955;GO:0005515;GO:0016020;GO:0016020;GO:…	K05132	-	NOG45077	S	interferon gamma receptor 1 [Source:HGNCSymbol;Acc:HGNC:5439]	3459	P15260;A0A0S2Z3Y2
ENSG00000027847	B4GALT7	4878	442	6.21414	383	6.3515	496	8.32145	520	8.11407	406	7.63857	416	7.42476	357	6.73509	354	6.747	364	5.98705	5	177600132	177610330	+	4878	B4GALT7	GO:0000139;GO:0003831;GO:0005515;GO:0005794;GO:0005975;GO:0005975;GO:0006024;GO:0006029;GO:0006029;GO:0006464;GO:0006486;GO:0006487;GO:0008378;GO:0008378;GO:0016020;GO:0016021;GO:0016740;GO:0016757;GO:0016757;GO:0016757;GO:0030145;GO:0030203;GO:0032580;GO:0046525;GO:0046525;GO:0046872;GO:0048147;GO:0097435;GO:0005975;GO:0016020;GO:0016021;GO:0016757;GO:0005975;GO:0005975;GO:0016757;GO:0016757;GO:…	K00733	EC:2.4.1.133	NOG305756	-	beta-1,4-galactosyltransferase 7 [Source:HGNCSymbol;Acc:HGNC:930]	11285	Q9UBV7
ENSG00000027869	SH2D2A	2512	83	2.266	86	2.76948	96	3.1276	59	1.78776	50	1.82675	51	1.76759	80	2.93081	58	2.14663	65	2.07609	1	156806243	156816862	-	2512	SH2D2A	GO:0001525;GO:0005070;GO:0005515;GO:0005737;GO:0005737;GO:0005737;GO:0005829;GO:0007165;GO:0007275;GO:0009967;GO:0017124;GO:0030154;GO:0048010;GO:0001525;GO:0005070;GO:0005515;GO:0005737;GO:0005737;GO:0005737;GO:0005829;GO:0007165;GO:0007275;GO:0009967;GO:0017124;GO:0030154;GO:0048010;GO:0001525;GO:0005070;GO:0005515;GO:0005737;GO:0005737;GO:0005737;GO:0005829;GO:0007165;GO:0007275;GO:0008283;GO:…	K08273	-	NOG82159	R	SH2 domain containing 2A [Source:HGNCSymbol;Acc:HGNC:10821]	9047	Q9NP31
ENSG00000028116	VRK2	3531	332	6.44824	298	6.82713	271	6.28103	314	6.76876	227	5.90006	296	7.29835	223	5.81198	194	5.10803	281	6.38501	2	57907629	58159920	+	3531	VRK2	GO:0000166;GO:0004672;GO:0004672;GO:0004674;GO:0004674;GO:0004674;GO:0005515;GO:0005524;GO:0005524;GO:0005524;GO:0005634;GO:0005634;GO:0005737;GO:0005737;GO:0005739;GO:0005783;GO:0005783;GO:0005789;GO:0006468;GO:0006468;GO:0006468;GO:0016020;GO:0016021;GO:0016032;GO:0016301;GO:0016310;GO:0016740;GO:0018105;GO:0018107;GO:0019901;GO:0019904;GO:0031966;GO:0032991;GO:0034599;GO:0043408;GO:0046777;GO:…	K08816	EC:2.7.11.1	COG0515	T	VRK serine/threonine kinase 2 [Source:HGNCSymbol;Acc:HGNC:12719]	7444	Q86Y07
ENSG00000028137	TNFRSF1B	3778	3	0.0544578	5	0.10706	10	0.216619	14	0.282061	5	0.121461	8	0.184357	3	0.0730762	2	0.0492173	8	0.169895	1	12166991	12209228	+	3778	TNFRSF1B	GO:0002724;GO:0002724;GO:0002739;GO:0002739;GO:0002947;GO:0003176;GO:0003176;GO:0003177;GO:0003177;GO:0003332;GO:0003332;GO:0005031;GO:0005031;GO:0005031;GO:0005031;GO:0005031;GO:0005515;GO:0005515;GO:0005515;GO:0005576;GO:0005634;GO:0005886;GO:0005886;GO:0006915;GO:0006954;GO:0006954;GO:0006954;GO:0006955;GO:0007166;GO:0007568;GO:0008630;GO:0010614;GO:0016020;GO:0016020;GO:0016020;GO:0016020;GO:…	K05141	-	NOG42764	S	TNF receptor superfamily member 1B [Source:HGNCSymbol;Acc:HGNC:11917]	7133	P20333
ENSG00000028203	VEZT	8766	901	7.04894	845	7.79785	817	7.62746	652	5.6614	587	6.14561	656	6.51528	844	8.86049	749	7.94383	869	7.95374	12	95217746	95302799	+	8766	VEZT	GO:0001669;GO:0002142;GO:0005634;GO:0005654;GO:0005829;GO:0005886;GO:0005912;GO:0016020;GO:0016021;GO:0017022;GO:0030054;GO:0031410;GO:0042995;GO:0060171;GO:0098609;GO:0098609;GO:0001669;GO:0002142;GO:0005634;GO:0005654;GO:0005829;GO:0005886;GO:0005912;GO:0016020;GO:0016021;GO:0017022;GO:0030054;GO:0031410;GO:0042995;GO:0060171;GO:0098609;GO:0016020;GO:0016021;GO:0098609;GO:0098609;GO:0001669;GO:…	-	-	NOG67649	K	vezatin, adherens junctions transmembrane protein[Source:HGNC Symbol;Acc:HGNC:18258]	55591	Q9HBM0
ENSG00000028277	POU2F2	9072	28	0.211668	15	0.133754	14	0.126294	22	0.184585	16	0.161862	15	0.143952	24	0.243459	22	0.22546	14	0.123816	19	42086110	42196585	-	9072	POU2F2	GO:0000981;GO:0003677;GO:0003677;GO:0003677;GO:0003700;GO:0003700;GO:0003700;GO:0005634;GO:0005634;GO:0005634;GO:0005634;GO:0005654;GO:0005654;GO:0005737;GO:0006355;GO:0006355;GO:0006366;GO:0006959;GO:0042795;GO:0043231;GO:0043565;GO:0043565;GO:0043565;GO:0003677;GO:0003677;GO:0003677;GO:0003700;GO:0003700;GO:0005634;GO:0005634;GO:0005634;GO:0005654;GO:0006355;GO:0006355;GO:0043231;GO:0043565;GO:…	K09364	-	NOG267922	-	POU class 2 homeobox 2 [Source:HGNCSymbol;Acc:HGNC:9213]	5452	P09086
ENSG00000028310	BRD9	9549	851	6.11185	780	6.60779	723	6.1964	872	6.95082	704	6.76617	779	7.10249	585	5.63787	664	6.46487	734	6.16725	5	850291	892801	-	9549	BRD9	GO:0003676;GO:0005515;GO:0005515;GO:0006325;GO:0008150;GO:0016514;GO:0070577;GO:0003676;GO:0005515;GO:0005515;GO:0006325;GO:0008150;GO:0016514;GO:0070577;GO:0005515;	K22184	-	COG5076	BK	bromodomain containing 9 [Source:HGNCSymbol;Acc:HGNC:25818]	65980	Q9H8M2
ENSG00000028528	SNX1	9789	1289	9.03057	1121	9.26375	1157	9.67285	1436	11.1659	1281	12.0099	1312	11.6688	1017	9.56091	1040	9.87744	1222	10.0158	15	64094123	64146090	+	9789	SNX1	GO:0005829;GO:0006886;GO:0006886;GO:0030904;GO:0030904;GO:0035091;GO:0035091;GO:0042147;GO:0042147;GO:0005829;GO:0006886;GO:0030904;GO:0035091;GO:0042147;GO:0005154;GO:0005158;GO:0005515;GO:0005515;GO:0005515;GO:0005737;GO:0005764;GO:0005768;GO:0005768;GO:0005768;GO:0005769;GO:0005794;GO:0005829;GO:0006886;GO:0006886;GO:0006886;GO:0008289;GO:0010008;GO:0010008;GO:0015031;GO:0016020;GO:0016020;GO:…	K17917	-	COG5391	U	sorting nexin 1 [Source:HGNCSymbol;Acc:HGNC:11172]	6642	Q13596
ENSG00000028839	TBPL1	5039	585	7.96182	503	8.07501	560	9.095	463	6.99381	450	8.19589	452	7.80953	483	8.82104	477	8.80083	546	8.69364	6	133952170	133990432	+	5039	TBPL1	GO:0003677;GO:0003677;GO:0006352;GO:0006352;GO:0000126;GO:0000978;GO:0000978;GO:0000979;GO:0000981;GO:0001016;GO:0001228;GO:0003677;GO:0003677;GO:0003677;GO:0003700;GO:0003713;GO:0005515;GO:0005634;GO:0005667;GO:0005669;GO:0005737;GO:0006352;GO:0006352;GO:0006366;GO:0006366;GO:0008134;GO:0045944;GO:0070898;GO:0003677;GO:0003677;GO:0006352;GO:0006352;GO:0003677;GO:0003677;GO:0006352;GO:0006352;GO:…	K03120	-	COG2101	K	TATA-box binding protein like 1 [Source:HGNCSymbol;Acc:HGNC:11589]	9519	P62380
ENSG00000029153	ARNTL2	6983	461	4.52751	411	4.76123	428	5.01604	595	6.48563	481	6.32166	499	6.22142	350	4.61257	331	4.40692	403	4.63038	12	27332854	27425289	+	6983	ARNTL2	GO:0000978;GO:0000981;GO:0000981;GO:0003677;GO:0003700;GO:0003700;GO:0003700;GO:0003700;GO:0005634;GO:0005634;GO:0005634;GO:0005634;GO:0005634;GO:0005667;GO:0005667;GO:0005730;GO:0005737;GO:0005737;GO:0006355;GO:0006355;GO:0006355;GO:0006357;GO:0007623;GO:0009649;GO:0042753;GO:0045893;GO:0045944;GO:0046983;GO:0046983;GO:0048511;GO:0070888;GO:0000978;GO:0000981;GO:0000981;GO:0003677;GO:0003700;GO:…	K09099	-	NOG288887	-	aryl hydrocarbon receptor nuclear translocator like2 [Source:HGNC Symbol;Acc:HGNC:18984]	56938	Q8WYA1
ENSG00000029363	BCLAF1	9533	8111	58.3506	6933	58.8317	6951	59.6729	8332	66.5269	6552	63.0772	7178	65.5548	6866	66.2813	5467	53.3174	7341	61.7844	6	136256627	136289851	-	9533	BCLAF1	GO:0005634;GO:0006915;GO:0045892;GO:2001022;GO:0003677;GO:0003677;GO:0003723;GO:0005515;GO:0005515;GO:0005634;GO:0005634;GO:0005634;GO:0005634;GO:0005654;GO:0005737;GO:0006915;GO:0006915;GO:0006915;GO:0016607;GO:0016607;GO:0043065;GO:0043620;GO:0045892;GO:0045892;GO:0045892;GO:0045892;GO:1990830;GO:2000144;GO:2001022;GO:2001022;GO:2001022;GO:2001244;GO:0003677;GO:0003677;GO:0003723;GO:0005515;GO:…	K13087	-	NOG88012	T	BCL2 associated transcription factor 1 [Source:HGNCSymbol;Acc:HGNC:16863]	9774	Q9NYF8
ENSG00000029364	SLC39A9	7138	1583	15.2092	1315	14.9028	1394	15.9825	1801	19.205	1574	20.2375	1631	19.8934	1199	15.4582	1197	15.5908	1466	16.4782	14	69398015	69462390	+	7138	SLC39A9	GO:0006811;GO:0006829;GO:0016020;GO:0016020;GO:0016020;GO:0016021;GO:0030001;GO:0030001;GO:0046873;GO:0046873;GO:0055085;GO:0055085;GO:0016020;GO:0016021;GO:0006811;GO:0006829;GO:0016020;GO:0016020;GO:0016020;GO:0016021;GO:0030001;GO:0030001;GO:0046873;GO:0046873;GO:0055085;GO:0055085;GO:0016020;GO:0016020;GO:0016020;GO:0016021;GO:0030001;GO:0030001;GO:0046873;GO:0046873;GO:0055085;GO:0055085;GO:…	K14715	-	NOG82920	S	solute carrier family 39 member 9 [Source:HGNCSymbol;Acc:HGNC:20182]	55334	Q9NUM3;C4N9M8
ENSG00000029534	ANK1	10797	220	1.3974	178	1.33363	189	1.43258	192	1.35355	128	1.08802	164	1.32243	162	1.38079	161	1.38635	158	1.17411	8	41653220	41896762	-	10797	ANK1	GO:0005198;GO:0005200;GO:0005515;GO:0005515;GO:0005515;GO:0005515;GO:0005737;GO:0005829;GO:0005856;GO:0005886;GO:0005886;GO:0005886;GO:0006887;GO:0006888;GO:0006888;GO:0007010;GO:0007165;GO:0007165;GO:0008093;GO:0008093;GO:0009898;GO:0014731;GO:0016020;GO:0016020;GO:0016323;GO:0016529;GO:0019899;GO:0019903;GO:0030507;GO:0030507;GO:0030507;GO:0031430;GO:0043194;GO:0044325;GO:0045199;GO:0051117;GO:…	K10380	-	COG0666	R	ankyrin 1 [Source:HGNC Symbol;Acc:HGNC:492]"	286	P16157
ENSG00000029559	IBSP	1573	0	0	0	0	0	0	0	0	0	0	0	0	0	0	0	0	0	0	4	87799554	87812435	+	1573	IBSP	GO:0001503;GO:0001503;GO:0001649;GO:0003674;GO:0005178;GO:0005576;GO:0005576;GO:0005576;GO:0005576;GO:0005615;GO:0007155;GO:0007155;GO:0007155;GO:0016020;GO:0030198;GO:0030198;GO:0030198;GO:0030282;GO:0031214;GO:0031982;GO:0045785;GO:0071363;GO:0071363;	K06253	-	NOG238366	-	integrin binding sialoprotein [Source:HGNCSymbol;Acc:HGNC:5341]	3381	P21815
ENSG00000029639	TFB1M	4111	384	6.40596	337	6.63135	330	6.5694	393	7.2765	303	6.76431	320	6.77693	253	5.66356	302	6.82982	352	6.86987	6	155256134	155314493	-	4111	TFB1M	GO:0000154;GO:0000154;GO:0000154;GO:0000179;GO:0000179;GO:0000179;GO:0000179;GO:0000179;GO:0003677;GO:0003723;GO:0005515;GO:0005739;GO:0005759;GO:0006364;GO:0006364;GO:0006364;GO:0007005;GO:0008168;GO:0008649;GO:0008649;GO:0016740;GO:0031167;GO:0031167;GO:0032259;GO:0042645;	K15266	EC:2.1.1.-	COG0030	J	transcription factor B1, mitochondrial [Source:HGNCSymbol;Acc:HGNC:17037]	51106	Q8WVM0;E5KTM5
ENSG00000029725	RABEP1	7059	1733	16.8367	1403	16.0781	1340	15.5353	1275	13.7482	1002	13.0272	1194	14.7262	1228	16.0093	1131	14.896	1373	15.6056	17	5282265	5386340	+	7059	RABEP1	GO:0005096;GO:0005096;GO:0005768;GO:0005768;GO:0006897;GO:0006897;GO:0008083;GO:0008083;GO:0010469;GO:0043547;GO:0005096;GO:0005096;GO:0005515;GO:0005515;GO:0005737;GO:0005768;GO:0005768;GO:0005768;GO:0005768;GO:0005769;GO:0005769;GO:0006893;GO:0006893;GO:0006897;GO:0006897;GO:0006897;GO:0006897;GO:0006915;GO:0008083;GO:0008083;GO:0010469;GO:0015031;GO:0016192;GO:0019904;GO:0030139;GO:0031410;GO:…	K12480	-	NOG237924	-	rabaptin, RAB GTPase binding effector protein 1[Source:HGNC Symbol;Acc:HGNC:17677]	9135	Q15276
ENSG00000029993	HMGB3	3914	2915	51.0762	2590	53.5302	2318	48.4676	1982	38.5443	1727	40.4948	1813	40.3281	1946	45.755	2143	50.9039	2410	49.4026	X	150980509	150990771	+	3914	HMGB3	GO:0003677;GO:0003677;GO:0003677;GO:0005634;GO:0005634;GO:0005634;GO:0000400;GO:0000790;GO:0002376;GO:0003677;GO:0003677;GO:0003677;GO:0003677;GO:0003690;GO:0003723;GO:0003723;GO:0005515;GO:0005634;GO:0005634;GO:0005634;GO:0005634;GO:0005694;GO:0005737;GO:0005737;GO:0006310;GO:0006310;GO:0006338;GO:0006357;GO:0007275;GO:0008134;GO:0008301;GO:0008301;GO:0008301;GO:0008301;GO:0032392;GO:0045087;GO:…	K11296	-	NOG320947	-	high mobility group box 3 [Source:HGNCSymbol;Acc:HGNC:5004]	3149	O15347
ENSG00000030066	NUP160	8576	2892	23.1267	2409	22.7233	2250	21.4712	3666	32.5376	3098	33.1531	3255	33.0443	2444	26.2261	2517	27.2865	2749	25.7184	11	47778087	47848555	-	8576	NUP160	GO:0000776;GO:0005515;GO:0005515;GO:0005634;GO:0005635;GO:0005643;GO:0005643;GO:0005643;GO:0005829;GO:0006110;GO:0006406;GO:0006406;GO:0006406;GO:0006409;GO:0015031;GO:0016032;GO:0016925;GO:0017056;GO:0017056;GO:0017056;GO:0019083;GO:0031080;GO:0043657;GO:0051028;GO:0060964;GO:0072006;GO:0075733;GO:1900034;GO:0000776;GO:0005515;GO:0005515;GO:0005634;GO:0005635;GO:0005643;GO:0005643;GO:0005829;GO:…	K14303	-	NOG254492	-	nucleoporin 160 [Source:HGNCSymbol;Acc:HGNC:18017]	23279	Q12769
ENSG00000030110	BAK1	2212	623	19.3154	540	19.7482	480	17.7589	496	17.0677	428	17.7577	431	16.9638	439	18.264	394	16.56	511	18.5348	6	33572547	33580293	-	2212	BAK1	GO:0001836;GO:0001836;GO:0003674;GO:0005515;GO:0005515;GO:0005515;GO:0005515;GO:0005739;GO:0005739;GO:0005741;GO:0005741;GO:0005741;GO:0006915;GO:0008630;GO:0010248;GO:0016020;GO:0016021;GO:0031307;GO:0032469;GO:0034620;GO:0034644;GO:0034644;GO:0042802;GO:0042802;GO:0042803;GO:0042803;GO:0042981;GO:0042981;GO:0043065;GO:0043065;GO:0043065;GO:0043496;GO:0043497;GO:0044325;GO:0045862;GO:0046872;GO:…	K14021	-	NOG145601	O	BCL2 antagonist/killer 1 [Source:HGNCSymbol;Acc:HGNC:949]	578	Q16611;A0A0S2Z391
ENSG00000030304	MUSK	4246	0	0	0	0	0	0	0	0	2	0.0432293	0	0	0	0	0	0	1	0.0188961	9	110668771	110801620	+	4246	MUSK	GO:0000166;GO:0001934;GO:0004672;GO:0004672;GO:0004713;GO:0004713;GO:0004713;GO:0004714;GO:0004714;GO:0005515;GO:0005515;GO:0005524;GO:0005524;GO:0005524;GO:0005886;GO:0005887;GO:0005887;GO:0006468;GO:0006468;GO:0007169;GO:0007169;GO:0007275;GO:0007528;GO:0007613;GO:0008582;GO:0010628;GO:0016020;GO:0016021;GO:0016301;GO:0016310;GO:0016740;GO:0017147;GO:0018108;GO:0030054;GO:0030154;GO:0031594;GO:…	K05129	EC:2.7.10.1	COG0515	T	muscle associated receptor tyrosine kinase[Source:HGNC Symbol;Acc:HGNC:7525]	4593	O15146
ENSG00000030419	IKZF2	12240	92	0.515474	69	0.456024	61	0.407857	85	0.528585	54	0.404893	78	0.55481	57	0.428559	56	0.42536	41	0.268754	2	212999691	213152427	-	12240	IKZF2	GO:0003676;GO:0003676;GO:0003676;GO:0003676;GO:0003676;GO:0003676;GO:0000981;GO:0003674;GO:0003676;GO:0003676;GO:0003677;GO:0003700;GO:0005515;GO:0005634;GO:0005634;GO:0005654;GO:0008150;GO:0042803;GO:0044212;GO:0045944;GO:0045944;GO:0046872;GO:0000981;GO:0003674;GO:0003676;GO:0003676;GO:0003677;GO:0003700;GO:0005515;GO:0005634;GO:0005654;GO:0008150;GO:0044212;GO:0045944;GO:0046872;GO:0000981;GO:…	K09220	-	NOG326936	-	IKAROS family zinc finger 2 [Source:HGNCSymbol;Acc:HGNC:13177]	22807	Q9UKS7
ENSG00000030582	GRN	3524	1780	34.6406	1455	33.4	1558	36.1819	878	18.9643	836	21.772	801	19.7892	1307	34.1316	1351	35.6426	1554	35.3809	17	44345246	44353106	+	3524	GRN	GO:0002265;GO:0002282;GO:0003723;GO:0005125;GO:0005515;GO:0005515;GO:0005576;GO:0005576;GO:0005615;GO:0005615;GO:0005764;GO:0005764;GO:0005765;GO:0005768;GO:0005770;GO:0005783;GO:0005783;GO:0005794;GO:0005802;GO:0005886;GO:0007040;GO:0007041;GO:0007042;GO:0007165;GO:0008083;GO:0010469;GO:0010595;GO:0016020;GO:0030335;GO:0035578;GO:0043312;GO:0043524;GO:0043525;GO:0045766;GO:0048680;GO:0050679;GO:…	-	-	NOG270518	-	granulin precursor [Source:HGNCSymbol;Acc:HGNC:4601]	2896	P28799
ENSG00000031003	FAM13B	6808	712	7.17235	634	7.53337	615	7.3929	636	7.11074	583	7.85918	558	7.13585	623	8.42142	559	7.63382	627	7.38926	5	137937960	138051961	-	6808	FAM13B	GO:0005096;GO:0005829;GO:0007165;GO:0007165;GO:0043547;GO:0051056;GO:0005096;GO:0005829;GO:0007165;GO:0007165;GO:0043547;GO:0051056;GO:0005096;GO:0005829;GO:0007165;GO:0007165;GO:0043547;GO:0051056;GO:0007165;GO:0007165;GO:0007165;GO:0007165;GO:0007165;GO:0007165;GO:0007165;GO:0007165;GO:0007165;GO:0007165;	-	-	NOG119761	S	family with sequence similarity 13 member B[Source:HGNC Symbol;Acc:HGNC:1335]	51306	Q9NYF5;A0A2X0SG06
ENSG00000031081	ARHGAP31	9384	177	1.29356	153	1.31893	164	1.43026	230	1.86559	160	1.5648	228	2.11533	128	1.25527	119	1.17899	180	1.539	3	119294373	119420714	+	9384	ARHGAP31	GO:0005096;GO:0005096;GO:0005096;GO:0005829;GO:0005925;GO:0007165;GO:0007165;GO:0007264;GO:0007264;GO:0017124;GO:0030027;GO:0030027;GO:0030027;GO:0030054;GO:0042995;GO:0043547;GO:0051056;GO:0007165;GO:0007165;	K20646	-	NOG283916	-	Rho GTPase activating protein 31 [Source:HGNCSymbol;Acc:HGNC:29216]	57514	Q2M1Z3
ENSG00000031691	CENPQ	1741	454	17.8837	350	16.2626	340	15.9823	367	16.0452	393	20.7168	373	18.6527	299	15.8048	235	12.5493	343	15.807	6	49463370	49493107	+	1741	CENPQ	GO:0000775;GO:0005634;GO:0005654;GO:0005654;GO:0005694;GO:0005829;GO:0015629;GO:0034080;GO:0051310;GO:1905342;	K11509	-	NOG46012	S	centromere protein Q [Source:HGNCSymbol;Acc:HGNC:21347]	55166	Q7L2Z9
ENSG00000031698	SARS	3849	4542	80.9282	3806	79.9909	3763	80.0102	3010	59.5245	2610	62.233	2676	60.5298	3628	86.7434	3599	86.9328	3989	83.1514	1	109213918	109238182	+	3849	SARS	GO:0000122;GO:0000166;GO:0000166;GO:0000166;GO:0000978;GO:0003677;GO:0003723;GO:0004812;GO:0004812;GO:0004812;GO:0004828;GO:0004828;GO:0004828;GO:0004828;GO:0004828;GO:0005515;GO:0005524;GO:0005524;GO:0005524;GO:0005634;GO:0005737;GO:0005737;GO:0005829;GO:0005829;GO:0006412;GO:0006412;GO:0006418;GO:0006418;GO:0006418;GO:0006434;GO:0006434;GO:0006434;GO:0006434;GO:0008033;GO:0016259;GO:0016525;GO:…	K01875	EC:6.1.1.11	COG0172	J	seryl-tRNA synthetase [Source:HGNCSymbol;Acc:HGNC:10537]	6301	P49591;Q0VGA5
ENSG00000031823	RANBP3	7445	1533	14.1214	1295	14.071	1320	14.51	2332	23.8419	1742	21.4739	1887	22.0667	1087	13.4364	1080	13.4868	1251	13.4817	19	5916139	5978142	-	7445	RANBP3	GO:0005096;GO:0005515;GO:0005634;GO:0005634;GO:0005634;GO:0005643;GO:0005654;GO:0005737;GO:0005737;GO:0006611;GO:0008536;GO:0015031;GO:0043547;GO:0046907;GO:0046907;GO:0070412;GO:0005096;GO:0005515;GO:0005634;GO:0005634;GO:0005634;GO:0005643;GO:0005654;GO:0005737;GO:0005737;GO:0006611;GO:0008536;GO:0015031;GO:0043547;GO:0046907;GO:0046907;GO:0070412;GO:0005654;GO:0046907;GO:0046907;GO:0005096;GO:…	K15304	-	NOG304969	-	RAN binding protein 3 [Source:HGNCSymbol;Acc:HGNC:9850]	8498	Q9H6Z4
ENSG00000032219	ARID4A	7568	532	4.82093	433	4.62835	437	4.72563	551	5.54176	371	4.49905	468	5.38388	389	4.73026	302	3.71001	419	4.44208	14	58298385	58373887	+	7568	ARID4A	GO:0000981;GO:0003677;GO:0003677;GO:0003677;GO:0003677;GO:0005634;GO:0005634;GO:0005634;GO:0005634;GO:0005654;GO:0005654;GO:0005829;GO:0005886;GO:0006325;GO:0006349;GO:0006357;GO:0007283;GO:0007283;GO:0017053;GO:0030154;GO:0034773;GO:0036124;GO:0044212;GO:0045892;GO:0045944;GO:0048821;GO:0080182;GO:0097368;GO:0000981;GO:0003677;GO:0003677;GO:0003677;GO:0003677;GO:0005634;GO:0005634;GO:0005634;GO:…	K19194	-	NOG248805	-	AT-rich interaction domain 4A [Source:HGNCSymbol;Acc:HGNC:9885]	5926	P29374;A0A024R657;Q05CG0
ENSG00000032389	EIPR1	5775	371	4.40578	327	4.58053	310	4.39308	292	3.84865	252	4.00476	276	4.16091	310	4.94	312	5.02287	373	5.18215	2	3188925	3377882	-	5775	EIPR1	GO:0005515;GO:0000938;GO:0005515;GO:0005794;GO:0005802;GO:0016567;GO:1905281;GO:1990745;GO:2001137;GO:0005515;GO:0005515;	K23289	-	NOG314403	-	EARP complex and GARP complex interacting protein 1[Source:HGNC Symbol;Acc:HGNC:12383]	7260	Q53HC9
ENSG00000032444	PNPLA6	7172	642	6.13897	557	6.28253	531	6.05917	479	5.08361	375	4.79865	405	4.91638	467	5.9923	442	5.7297	489	5.47043	19	7534004	7561764	+	7172	PNPLA6	GO:0004622;GO:0004622;GO:0004622;GO:0004622;GO:0004622;GO:0005783;GO:0005783;GO:0005789;GO:0005789;GO:0006629;GO:0006629;GO:0006629;GO:0016020;GO:0016021;GO:0016042;GO:0016787;GO:0046470;GO:0046470;GO:0046475;GO:0016020;GO:0016021;GO:0016020;GO:0016021;GO:0004622;GO:0004622;GO:0004622;GO:0004622;GO:0004622;GO:0005783;GO:0005783;GO:0005789;GO:0005789;GO:0006629;GO:0006629;GO:0006629;GO:0016020;GO:…	K14676	EC:3.1.1.5	COG0664	T	patatin like phospholipase domain containing 6[Source:HGNC Symbol;Acc:HGNC:16268]	10908	Q8IY17
ENSG00000032742	IFT88	6111	165	1.85171	151	1.99887	161	2.15612	130	1.61923	113	1.69705	121	1.72387	160	2.40949	137	2.08429	160	2.10068	13	20567069	20691437	+	6111	IFT88	GO:0001822;GO:0005515;GO:0005515;GO:0005515;GO:0005737;GO:0005813;GO:0005814;GO:0005814;GO:0005815;GO:0005856;GO:0005929;GO:0005929;GO:0005929;GO:0019894;GO:0030030;GO:0030992;GO:0030992;GO:0031514;GO:0031514;GO:0035735;GO:0036064;GO:0036064;GO:0036126;GO:0042995;GO:0060122;GO:0060271;GO:0097542;GO:0097546;GO:0097730;GO:1902017;GO:1905515;GO:2000785;GO:0001822;GO:0005515;GO:0005515;GO:0005515;GO:…	K16474	-	COG0457	R	intraflagellar transport 88 [Source:HGNCSymbol;Acc:HGNC:20606]	8100	Q13099;B3KX42
ENSG00000033011	ALG1	4553	417	6.28115	381	6.76935	381	6.84836	653	10.9167	537	10.8244	528	10.0964	365	7.37755	336	6.86106	350	6.16771	16	5033923	5087379	+	4553	ALG1	GO:0000030;GO:0000030;GO:0000030;GO:0004578;GO:0004578;GO:0005783;GO:0005783;GO:0005783;GO:0005789;GO:0005789;GO:0006486;GO:0006486;GO:0006486;GO:0006488;GO:0016020;GO:0016021;GO:0016740;GO:0016757;GO:0097502;GO:0000030;GO:0000030;GO:0000030;GO:0004578;GO:0004578;GO:0005783;GO:0005783;GO:0005783;GO:0005789;GO:0005789;GO:0006486;GO:0006486;GO:0006486;GO:0006488;GO:0016020;GO:0016021;GO:0016740;GO:…	K03842	EC:2.4.1.142	COG0438	M	ALG1, chitobiosyldiphosphodolichol beta-mannosyltransferase [Source:HGNC Symbol;Acc:HGNC:18294]	56052	Q9BT22
ENSG00000033030	ZCCHC8	9124	1006	7.5616	826	7.32343	756	6.78103	906	7.55823	700	7.04111	787	7.50966	747	7.53446	758	7.72384	891	7.83512	12	122471600	122501073	-	9124	ZCCHC8	GO:0000398;GO:0003676;GO:0003723;GO:0005515;GO:0005515;GO:0005634;GO:0005654;GO:0005654;GO:0005681;GO:0006397;GO:0008270;GO:0008380;GO:0016604;GO:0031499;GO:0046872;GO:0071013;GO:0000398;GO:0003676;GO:0003723;GO:0005515;GO:0005515;GO:0005634;GO:0005654;GO:0005654;GO:0005681;GO:0006397;GO:0008270;GO:0008380;GO:0016604;GO:0031499;GO:0046872;GO:0071013;GO:0000398;GO:0003676;GO:0003676;GO:0003723;GO:…	K13128	-	NOG242619	-	zinc finger CCHC-type containing 8 [Source:HGNCSymbol;Acc:HGNC:25265]	55596	Q6NZY4
ENSG00000033050	ABCF2	5158	554	7.36596	522	8.1867	469	7.44133	563	8.30815	360	6.40544	418	7.05547	338	6.03048	404	7.28198	400	6.22203	7	151211484	151227205	-	5158	ABCF2	GO:0000166;GO:0005215;GO:0005524;GO:0005524;GO:0005524;GO:0005524;GO:0005740;GO:0016020;GO:0016887;GO:0016887;GO:0000166;GO:0005524;GO:0005524;GO:0005524;GO:0016887;GO:0016887;GO:0005524;GO:0005524;GO:0016887;GO:0016887;	K06185	-	COG0488	R	ATP binding cassette subfamily F member 2[Source:HGNC Symbol;Acc:HGNC:71]	10061	Q9UG63;A0A090N7X1
ENSG00000033100	CHPF2	4205	883	14.4011	845	16.2559	841	16.3678	1563	28.2924	1173	25.6012	1274	26.3775	625	13.6783	654	14.4598	657	12.5358	7	151232489	151238827	+	4205	CHPF2	GO:0005794;GO:0008376;GO:0008376;GO:0016740;GO:0032580;GO:0032580;GO:0032580;GO:0000139;GO:0005794;GO:0008376;GO:0008376;GO:0016020;GO:0016021;GO:0016740;GO:0030206;GO:0032580;GO:0032580;GO:0032580;GO:0050510;GO:0005794;GO:0008376;GO:0016740;GO:0032580;GO:0032580;	K03419	EC:2.4.1.226	NOG331887	-	chondroitin polymerizing factor 2 [Source:HGNCSymbol;Acc:HGNC:29270]	54480	Q9P2E5
ENSG00000033122	LRRC7	14789	79	0.366344	43	0.235206	82	0.453768	77	0.396305	68	0.421986	70	0.412088	54	0.336025	44	0.276607	65	0.352637	1	69568261	70151945	+	14789	LRRC7	GO:0005515;GO:0005515;GO:0005515;GO:0000165;GO:0005515;GO:0005515;GO:0005515;GO:0005576;GO:0005737;GO:0005829;GO:0005886;GO:0005911;GO:0005913;GO:0008328;GO:0010976;GO:0014069;GO:0014069;GO:0016020;GO:0016323;GO:0030054;GO:0030054;GO:0035255;GO:0035580;GO:0043005;GO:0043113;GO:0043194;GO:0043312;GO:0045197;GO:0045202;GO:0045202;GO:0045211;GO:0045211;GO:0097120;GO:0098609;GO:0098887;GO:0098968;GO:…	-	-	COG4886	S	leucine rich repeat containing 7 [Source:HGNCSymbol;Acc:HGNC:18531]	57554	A0A075B6E9
ENSG00000033170	FUT8	6700	374	3.82823	347	4.18962	320	3.90872	449	5.10092	376	5.1504	355	4.61301	301	4.13436	266	3.6911	379	4.53856	14	65410592	65744121	+	6700	FUT8	GO:0000139;GO:0001701;GO:0005515;GO:0005794;GO:0005829;GO:0006486;GO:0006487;GO:0006487;GO:0006491;GO:0006491;GO:0007179;GO:0007229;GO:0007585;GO:0008424;GO:0008424;GO:0008424;GO:0008424;GO:0008424;GO:0009312;GO:0010468;GO:0016020;GO:0016021;GO:0016021;GO:0016021;GO:0016477;GO:0016740;GO:0016757;GO:0016758;GO:0017124;GO:0018279;GO:0032580;GO:0032580;GO:0032580;GO:0033578;GO:0033578;GO:0036071;GO:…	K00717	EC:2.4.1.68	NOG251249	-	fucosyltransferase 8 [Source:HGNCSymbol;Acc:HGNC:4019]	2530	Q9BYC5;Q546E0;A8K8P8
ENSG00000033178	UBA6	11408	2157	12.9671	1891	13.4092	1903	13.6518	2147	14.3252	1771	14.2474	1872	14.2865	1794	14.472	1778	14.4901	2246	15.7962	4	67612652	67701155	-	11408	UBA6	GO:0000166;GO:0004839;GO:0004839;GO:0004839;GO:0005515;GO:0005515;GO:0005524;GO:0005737;GO:0005737;GO:0005829;GO:0006464;GO:0006464;GO:0006511;GO:0006511;GO:0006511;GO:0007612;GO:0007626;GO:0008641;GO:0008641;GO:0016567;GO:0016567;GO:0016567;GO:0016874;GO:0019780;GO:0019780;GO:0021764;GO:0021766;GO:0032446;GO:0060996;GO:0008641;GO:0006464;GO:0006464;GO:0008641;GO:0008641;GO:0000166;GO:0004839;GO:…	K10699	EC:6.2.1.45	COG0476	H	ubiquitin like modifier activating enzyme 6[Source:HGNC Symbol;Acc:HGNC:25581]	55236	A0AVT1;A0A024RDB0
ENSG00000033327	GAB2	6775	207	2.09538	129	1.54028	141	1.70321	215	2.4155	182	2.46542	193	2.48015	143	1.94242	147	2.01724	143	1.69348	11	78215293	78418348	-	6775	GAB2	GO:0005068;GO:0005515;GO:0005515;GO:0005547;GO:0005737;GO:0005829;GO:0005886;GO:0005886;GO:0007169;GO:0007411;GO:0008284;GO:0016020;GO:0019221;GO:0030316;GO:0038095;GO:0043306;GO:0043325;GO:0048015;GO:0005068;GO:0005515;GO:0005515;GO:0005547;GO:0005737;GO:0005829;GO:0005886;GO:0005886;GO:0007169;GO:0007411;GO:0008284;GO:0016020;GO:0019221;GO:0030316;GO:0038095;GO:0043306;GO:0043325;GO:0048015;	K08091	-	NOG83177	S	GRB2 associated binding protein 2 [Source:HGNCSymbol;Acc:HGNC:14458]	9846	Q9UQC2
ENSG00000033627	ATP6V0A1	10955	1858	11.6315	1680	12.4056	1599	11.9453	1690	11.7423	1426	11.9463	1571	12.4852	1474	12.3823	1465	12.433	1558	11.4106	17	42458844	42522611	+	10955	ATP6V0A1	GO:0000220;GO:0000220;GO:0005515;GO:0005515;GO:0005765;GO:0005794;GO:0005829;GO:0005886;GO:0005886;GO:0005886;GO:0006811;GO:0007035;GO:0007035;GO:0008286;GO:0010008;GO:0015078;GO:0015078;GO:0015991;GO:0015991;GO:0016020;GO:0016021;GO:0016241;GO:0016471;GO:0016607;GO:0030659;GO:0030667;GO:0030670;GO:0031410;GO:0033179;GO:0033179;GO:0033572;GO:0034220;GO:0042470;GO:0043231;GO:0043312;GO:0046961;GO:…	K02154	-	COG1269	C	ATPase H+ transporting V0 subunit a1 [Source:HGNCSymbol;Acc:HGNC:865]	535	Q93050;Q53X12
ENSG00000033800	PIAS1	10776	1006	6.40238	909	6.82379	893	6.78193	1293	9.1331	995	8.4741	1020	8.24088	805	6.87472	778	6.7123	886	6.59674	15	68054179	68198603	+	10776	PIAS1	GO:0003677;GO:0003713;GO:0003714;GO:0005515;GO:0005515;GO:0005515;GO:0005515;GO:0005634;GO:0005634;GO:0005654;GO:0007259;GO:0008270;GO:0008270;GO:0016605;GO:0016607;GO:0016740;GO:0016925;GO:0016925;GO:0016925;GO:0019789;GO:0019899;GO:0030521;GO:0032436;GO:0033235;GO:0042127;GO:0045893;GO:0046872;GO:0050681;GO:0060334;GO:0061665;GO:0000082;GO:0000122;GO:0003677;GO:0003713;GO:0003714;GO:0005515;GO:…	K04706	EC:2.3.2.-	NOG125513	S	protein inhibitor of activated STAT 1 [Source:HGNCSymbol;Acc:HGNC:2752]	8554	O75925
ENSG00000033867	SLC4A7	9616	1395	9.94902	1220	10.2633	1178	10.0256	1326	10.4961	1055	10.069	1058	9.57904	1108	10.6038	1017	9.83277	1395	11.6395	3	27372721	27484420	-	9616	SLC4A7	GO:0005452;GO:0005452;GO:0006811;GO:0006820;GO:0006820;GO:0008509;GO:0008509;GO:0015698;GO:0016020;GO:0016020;GO:0016020;GO:0016021;GO:0016021;GO:0016021;GO:0098656;GO:0005452;GO:0005452;GO:0006811;GO:0006820;GO:0006820;GO:0008509;GO:0008509;GO:0015698;GO:0016020;GO:0016020;GO:0016020;GO:0016021;GO:0016021;GO:0016021;GO:0098656;GO:0005452;GO:0005452;GO:0005886;GO:0005886;GO:0005887;GO:0006811;GO:…	K13858	-	NOG268067	-	solute carrier family 4 member 7 [Source:HGNCSymbol;Acc:HGNC:11033]	9497	Q9Y6M7
ENSG00000034053	APBA2	6869	571	5.7009	487	5.73529	434	5.17077	609	6.7484	476	6.35977	547	6.93305	427	5.72073	374	5.06206	426	4.97587	15	28884483	29118315	+	6869	APBA2	GO:0001540;GO:0001540;GO:0001540;GO:0005515;GO:0005515;GO:0005515;GO:0005737;GO:0005886;GO:0007268;GO:0007268;GO:0007268;GO:0007399;GO:0008021;GO:0008021;GO:0015031;GO:0042802;GO:0043197;GO:0045202;GO:0001540;GO:0001540;GO:0001540;GO:0001540;GO:0001701;GO:0005515;GO:0005515;GO:0005515;GO:0005737;GO:0005886;GO:0005886;GO:0007268;GO:0007268;GO:0007268;GO:0007268;GO:0007399;GO:0007626;GO:0008021;GO:…	K20055	-	NOG283022	-	amyloid beta precursor protein binding family Amember 2 [Source:HGNC Symbol;Acc:HGNC:579]	321	Q99767;Q59G28
ENSG00000034152	MAP2K3	3783	593	10.7503	554	11.8466	531	11.4873	434	8.73234	358	8.6851	371	8.53824	411	9.99821	434	10.666	432	9.16222	17	21284672	21315240	+	3783	MAP2K3	GO:0000165;GO:0000166;GO:0000187;GO:0000187;GO:0000187;GO:0004672;GO:0004672;GO:0004674;GO:0004674;GO:0004708;GO:0004708;GO:0004708;GO:0004713;GO:0005515;GO:0005515;GO:0005524;GO:0005524;GO:0005524;GO:0005654;GO:0005737;GO:0005829;GO:0006468;GO:0006468;GO:0006954;GO:0007165;GO:0016020;GO:0016301;GO:0016310;GO:0016740;GO:0018108;GO:0019901;GO:0019901;GO:0023014;GO:0031098;GO:0032147;GO:0035924;GO:…	K04432	EC:2.7.12.2	COG0515	T	mitogen-activated protein kinase kinase 3[Source:HGNC Symbol;Acc:HGNC:6843]	5606	P46734;Q6FI23
ENSG00000034239	EFCAB1	5822	1	0.0117795	0	0	0	0	3	0.0392217	0	0	0	0	1	0.0158068	0	0	0	0	8	48710789	48735311	-	5822	EFCAB1	GO:0005509;GO:0005509;GO:0005509;GO:0005509;GO:0046872;GO:0005509;GO:0005509;GO:0005509;GO:0046872;GO:0005509;GO:0005509;GO:0005509;GO:0005509;GO:0046872;	-	-	COG5126	DTZ	EF-hand calcium binding domain 1 [Source:HGNCSymbol;Acc:HGNC:25678]	79645	Q9HAE3;A0A024R7U5
ENSG00000034510	TMSB10	461	2543	378.309	2103	369.027	1782	316.349	832	137.372	802	159.662	727	137.298	1406	280.673	1485	299.485	1641	285.602	2	84905656	84906671	+	461	TMSB10	GO:0003779;GO:0003785;GO:0003785;GO:0003785;GO:0005515;GO:0005737;GO:0005737;GO:0005856;GO:0007015;GO:0007015;GO:0030334;GO:0042989;	K13785	-	NOG298015	-	thymosin beta 10 [Source:HGNCSymbol;Acc:HGNC:11879]	9168	P63313
ENSG00000034533	ASTE1	3427	173	3.46205	146	3.44634	124	2.96119	279	6.1968	200	5.35604	227	5.7669	162	4.35029	142	3.85233	156	3.65228	3	131013875	131027649	-	3427	ASTE1	GO:0004518;GO:0004518;GO:0006281;GO:0006281;GO:0090305;GO:0004518;GO:0004518;GO:0005515;GO:0006281;GO:0006281;GO:0090305;GO:0004518;GO:0005515;GO:0006281;GO:0090305;	-	-	NOG46863	R	asteroid homolog 1 [Source:HGNCSymbol;Acc:HGNC:25021]	28990	Q2TB18
ENSG00000034677	RNF19A	5852	439	5.14471	363	5.0179	363	5.07647	461	5.99617	398	6.24176	442	6.5758	344	5.40967	316	5.02033	419	5.74464	8	100257060	100336218	-	5852	RNF19A	GO:0000151;GO:0000209;GO:0000209;GO:0000226;GO:0004842;GO:0004842;GO:0005737;GO:0005737;GO:0005813;GO:0005815;GO:0005829;GO:0005856;GO:0006511;GO:0008134;GO:0016020;GO:0016021;GO:0016567;GO:0016567;GO:0016567;GO:0016740;GO:0031624;GO:0032436;GO:0046872;GO:0061630;GO:0098686;GO:0098794;GO:0098978;GO:0099576;GO:0000151;GO:0000209;GO:0000209;GO:0000226;GO:0004842;GO:0004842;GO:0005737;GO:0005737;GO:…	K11972	EC:2.3.2.31	NOG245345	-	ring finger protein 19A, RBR E3 ubiquitin proteinligase [Source:HGNC Symbol;Acc:HGNC:13432]	25897	Q9NV58
ENSG00000034693	PEX3	2830	410	9.93569	365	10.4334	359	10.3817	465	12.5067	400	12.9718	419	12.8902	371	12.0644	388	12.7466	394	11.1703	6	143450805	143490616	+	2830	PEX3	GO:0005515;GO:0005515;GO:0005654;GO:0005777;GO:0005777;GO:0005777;GO:0005777;GO:0005778;GO:0005778;GO:0005778;GO:0005779;GO:0005779;GO:0005779;GO:0005779;GO:0005783;GO:0005829;GO:0007031;GO:0007031;GO:0007031;GO:0007031;GO:0008289;GO:0016020;GO:0016021;GO:0016557;GO:0030674;GO:0032991;GO:0032994;GO:0045046;GO:0045046;GO:0046983;GO:0055085;GO:0005779;GO:0005779;GO:0007031;GO:0007031;	K13336	-	NOG259038	-	peroxisomal biogenesis factor 3 [Source:HGNCSymbol;Acc:HGNC:8858]	8504	P56589
ENSG00000034713	GABARAPL2	3010	1123	25.5867	954	25.639	1035	28.1406	677	17.1198	583	17.7758	588	17.0075	777	23.7559	794	24.5247	937	24.9762	16	75566375	75577881	+	3010	GABARAPL2	GO:0005737;GO:0006914;GO:0000045;GO:0000139;GO:0000139;GO:0000139;GO:0000149;GO:0000421;GO:0000421;GO:0000421;GO:0000422;GO:0005515;GO:0005515;GO:0005515;GO:0005515;GO:0005515;GO:0005622;GO:0005737;GO:0005776;GO:0005776;GO:0005794;GO:0005794;GO:0005829;GO:0005829;GO:0005829;GO:0006891;GO:0006914;GO:0006995;GO:0008017;GO:0015031;GO:0016236;GO:0031410;GO:0031625;GO:0032781;GO:0048487;GO:0050811;GO:…	K08341	-	NOG249730	-	GABA type A receptor associated protein like 2[Source:HGNC Symbol;Acc:HGNC:13291]	11345	P60520
ENSG00000034971	MYOC	2104	0	0	1	0.038448	1	0.0388968	0	0	0	0	0	0	0	0	0	0	0	0	1	171635417	171652688	-	2104	MYOC	GO:0001649;GO:0001649;GO:0001952;GO:0001952;GO:0001953;GO:0001968;GO:0005109;GO:0005515;GO:0005515;GO:0005576;GO:0005615;GO:0005615;GO:0005615;GO:0005615;GO:0005615;GO:0005739;GO:0005741;GO:0005743;GO:0005758;GO:0005783;GO:0005783;GO:0005791;GO:0005794;GO:0005794;GO:0005929;GO:0014068;GO:0014734;GO:0014734;GO:0016020;GO:0022011;GO:0022011;GO:0030335;GO:0030335;GO:0030335;GO:0030971;GO:0031175;GO:…	K23027	-	NOG298097	-	myocilin [Source:HGNC Symbol;Acc:HGNC:7610]"	4653	Q99972;A0A0S2Z421
ENSG00000035115	SH3YL1	11165	168	1.03193	165	1.19549	172	1.26075	214	1.45892	148	1.21655	134	1.04491	137	1.12922	117	0.974264	153	1.09948	2	217730	266398	-	11165	SH3YL1	GO:0005515;GO:0005515;GO:0019902;GO:0032587;GO:0032587;GO:0035091;GO:0035091;GO:1900027;GO:0005515;GO:0005515;GO:0019902;GO:0032587;GO:0032587;GO:0035091;GO:0035091;GO:1900027;GO:0005515;GO:0005515;GO:0019902;GO:0032587;GO:0032587;GO:0035091;GO:0035091;GO:1900027;GO:0005515;GO:0005515;GO:0019902;GO:0032587;GO:0032587;GO:0035091;GO:0035091;GO:1900027;GO:0005515;GO:0005515;GO:0006661;GO:0019902;GO:…	K20523	-	COG2930	S	SH3 and SYLF domain containing 1 [Source:HGNCSymbol;Acc:HGNC:29546]	26751	Q96HL8
ENSG00000035141	FAM136A	3086	1986	44.1351	1766	46.2929	1709	45.3216	1427	35.197	1309	38.9289	1370	38.6505	1571	46.8487	1582	47.6607	1757	45.6803	2	70295975	70302090	-	3086	FAM136A	GO:0005737;	-	-	NOG330245	-	family with sequence similarity 136 member A[Source:HGNC Symbol;Acc:HGNC:25911]	84908	Q96C01
ENSG00000035403	VCL	9992	3610	24.7774	2951	23.8911	2968	24.3092	2344	17.8559	2139	19.6466	2161	18.8293	2664	24.5357	2821	26.2482	2916	23.4147	10	73995193	74121363	+	9992	VCL	GO:0003779;GO:0007155;GO:0051015;GO:0002009;GO:0002102;GO:0002162;GO:0002576;GO:0003779;GO:0003779;GO:0003779;GO:0005198;GO:0005198;GO:0005515;GO:0005515;GO:0005515;GO:0005576;GO:0005737;GO:0005737;GO:0005829;GO:0005856;GO:0005886;GO:0005886;GO:0005911;GO:0005911;GO:0005912;GO:0005912;GO:0005913;GO:0005916;GO:0005925;GO:0005925;GO:0005925;GO:0005925;GO:0005925;GO:0006936;GO:0007155;GO:0007155;GO:…	K05700	-	NOG329927	-	vinculin [Source:HGNC Symbol;Acc:HGNC:12665]"	7414	P18206;V9HWK2;B3KXA2
ENSG00000035499	DEPDC1B	3806	886	15.9649	710	15.0907	694	14.9228	781	15.6192	692	16.6865	721	16.4929	683	16.5146	686	16.7573	779	16.4218	5	60596912	60700190	-	3806	DEPDC1B	GO:0005096;GO:0005829;GO:0007165;GO:0007165;GO:0016477;GO:0030177;GO:0030177;GO:0035556;GO:0035556;GO:0043547;GO:0051056;GO:0005096;GO:0005829;GO:0007165;GO:0007165;GO:0016477;GO:0030177;GO:0030177;GO:0035556;GO:0035556;GO:0043547;GO:0051056;	-	-	NOG148822	S	DEP domain containing 1B [Source:HGNCSymbol;Acc:HGNC:24902]	55789	Q8WUY9
ENSG00000035664	DAPK2	13612	30	0.151147	26	0.154515	28	0.168343	18	0.100653	25	0.168557	20	0.12792	24	0.162258	20	0.136602	18	0.106097	15	63907036	64072033	-	13612	DAPK2	GO:0004672;GO:0005524;GO:0006468;GO:0000166;GO:0004672;GO:0004672;GO:0004674;GO:0004674;GO:0005515;GO:0005516;GO:0005524;GO:0005524;GO:0005524;GO:0005524;GO:0005634;GO:0005737;GO:0005737;GO:0005794;GO:0006468;GO:0006468;GO:0006468;GO:0006915;GO:0010506;GO:0016301;GO:0016310;GO:0016740;GO:0031410;GO:0034423;GO:0035556;GO:0042802;GO:0042981;GO:0043231;GO:0043276;GO:0046777;GO:0090023;GO:2000424;GO:…	K08803	EC:2.7.11.1	COG0515	T	death associated protein kinase 2 [Source:HGNCSymbol;Acc:HGNC:2675]	23604	Q9UIK4;A0A024R603
ENSG00000035681	NSMAF	6170	604	6.71355	468	6.13593	450	5.96879	596	7.35256	527	7.83887	505	7.12586	464	6.92069	463	6.97662	471	6.12476	8	58583508	58659853	-	6170	NSMAF	GO:0005515;GO:0005515;GO:0005737;GO:0005829;GO:0006672;GO:0007165;GO:0043085;GO:2000304;GO:0005515;GO:0005515;GO:0005737;GO:0005829;GO:0006672;GO:0007165;GO:0016230;GO:0043065;GO:0043085;GO:2000304;	K18953	-	COG2319	R	neutral sphingomyelinase activation associatedfactor [Source:HGNC Symbol;Acc:HGNC:8017]	8439	Q92636
ENSG00000035687	ADSS	3441	1750	34.8782	1395	32.7951	1394	33.1541	1264	27.9602	1203	32.0855	1206	30.5136	1249	33.4037	1201	32.4495	1350	31.4777	1	244408494	244451909	-	3441	ADSS	GO:0000166;GO:0000287;GO:0002376;GO:0004019;GO:0004019;GO:0004019;GO:0004019;GO:0004019;GO:0004019;GO:0005515;GO:0005525;GO:0005525;GO:0005525;GO:0005737;GO:0005737;GO:0005737;GO:0005737;GO:0005829;GO:0005829;GO:0005886;GO:0006164;GO:0006164;GO:0006164;GO:0006164;GO:0006167;GO:0006167;GO:0006167;GO:0006167;GO:0006531;GO:0009168;GO:0014074;GO:0016874;GO:0042301;GO:0044208;GO:0044208;GO:0046040;GO:…	K01939	EC:6.3.4.4	COG0104	F	adenylosuccinate synthase [Source:HGNCSymbol;Acc:HGNC:292]	159	P30520;A0A024R5Q7
ENSG00000035720	STAP1	1951	5	0.175757	6	0.248779	3	0.125841	1	0.039014	1	0.0470404	0	0	3	0.141508	2	0.0953064	2	0.0822481	4	67558727	67607337	+	1951	STAP1	GO:0001784;GO:0005068;GO:0005068;GO:0005070;GO:0005070;GO:0005157;GO:0005515;GO:0005515;GO:0005543;GO:0005634;GO:0005654;GO:0005737;GO:0005739;GO:0007169;GO:0007169;GO:0009617;GO:0009967;GO:0010628;GO:0010628;GO:0010760;GO:0010760;GO:0019901;GO:0030971;GO:0032991;GO:0035591;GO:0035591;GO:0042326;GO:0042326;GO:0043231;GO:0050861;GO:0060100;GO:0060100;GO:0071222;GO:0071222;GO:1900028;GO:1900028;GO:…	-	-	NOG47666	-	signal transducing adaptor family member 1[Source:HGNC Symbol;Acc:HGNC:24133]	26228	Q9ULZ2;A0A024RD91
ENSG00000035862	TIMP2	5633	473	5.75867	457	6.5629	395	5.73874	303	4.09431	287	4.67595	274	4.23488	329	5.37493	362	5.97473	414	5.89676	17	78852977	78925387	-	5633	TIMP2	GO:0005515;GO:0005576;GO:0008191;GO:0008191;GO:0010951;GO:0010951;GO:0005515;GO:0005576;GO:0008191;GO:0008191;GO:0010951;GO:0010951;GO:0002020;GO:0002020;GO:0004857;GO:0005178;GO:0005515;GO:0005515;GO:0005576;GO:0005576;GO:0005615;GO:0005615;GO:0007417;GO:0007568;GO:0008191;GO:0008191;GO:0008191;GO:0008191;GO:0008191;GO:0008191;GO:0008270;GO:0008285;GO:0009725;GO:0009986;GO:0010033;GO:0010466;GO:…	K22583	-	NOG243625	-	TIMP metallopeptidase inhibitor 2 [Source:HGNCSymbol;Acc:HGNC:11821]	7077	P16035;A0A140VK57
ENSG00000035928	RFC1	6719	2127	21.7102	1748	21.0454	1779	21.6686	1303	14.761	1156	15.79	1236	16.0157	1657	22.6952	1685	23.3155	2044	24.4078	4	39287456	39366375	-	6719	RFC1	GO:0000166;GO:0003677;GO:0003677;GO:0003677;GO:0003677;GO:0003689;GO:0003689;GO:0005515;GO:0005515;GO:0005524;GO:0005524;GO:0005524;GO:0005524;GO:0005634;GO:0005634;GO:0005634;GO:0005654;GO:0005654;GO:0005663;GO:0005663;GO:0005663;GO:0006260;GO:0006260;GO:0006260;GO:0006261;GO:0006281;GO:0006281;GO:0006283;GO:0006296;GO:0006297;GO:0007004;GO:0008047;GO:0019985;GO:0031391;GO:0032201;GO:0033683;GO:…	K10754	-	COG5275	R	replication factor C subunit 1 [Source:HGNCSymbol;Acc:HGNC:9969]	5981	P35251
ENSG00000036054	TBC1D23	5176	1091	14.4554	940	14.6911	938	14.8309	1190	17.4997	1053	18.6708	1203	20.2349	949	16.8729	720	12.9327	1054	16.338	3	100260992	100325251	+	5176	TBC1D23	GO:0005515;GO:0005515;GO:0005794;GO:0005794;GO:0005802;GO:0005829;GO:0007275;GO:0007420;GO:0016192;GO:0016192;GO:0031175;GO:0031175;GO:0031410;GO:0032680;GO:0032755;GO:0042147;GO:0042147;GO:0042147;GO:0050727;GO:0071203;GO:0071203;GO:0099041;GO:1990403;GO:1990403;GO:0005829;GO:0042147;GO:0042147;GO:0005515;GO:0005515;GO:0005794;GO:0005794;GO:0005802;GO:0005829;GO:0007275;GO:0007420;GO:0016192;GO:…	K22555	-	NOG266999	-	TBC1 domain family member 23 [Source:HGNCSymbol;Acc:HGNC:25622]	55773	Q9NUY8
ENSG00000036257	CUL3	11505	1494	8.90563	1347	9.4711	1222	8.69248	2053	13.5825	1755	13.9997	1647	12.4634	1130	9.03876	1239	10.0123	1467	10.2305	2	224470150	224585397	-	11505	CUL3	GO:0000082;GO:0000122;GO:0000139;GO:0000165;GO:0000209;GO:0000278;GO:0000902;GO:0001701;GO:0001831;GO:0004842;GO:0005112;GO:0005515;GO:0005515;GO:0005634;GO:0005634;GO:0005654;GO:0005737;GO:0005737;GO:0005794;GO:0005794;GO:0005827;GO:0005829;GO:0005929;GO:0006357;GO:0006511;GO:0006511;GO:0006511;GO:0006511;GO:0006511;GO:0006513;GO:0006888;GO:0007050;GO:0007080;GO:0007229;GO:0007229;GO:0007369;GO:…	K03869	-	COG5647	O	cullin 3 [Source:HGNC Symbol;Acc:HGNC:2553]"	8452	Q13618;A0A024R475
ENSG00000036448	MYOM2	7056	247	2.40071	185	2.12096	176	2.04133	104	1.12189	104	1.3527	117	1.44364	162	2.11287	171	2.25313	176	2.00128	8	2045046	2165552	+	7056	MYOM2	GO:0002074;GO:0005515;GO:0005515;GO:0005737;GO:0005739;GO:0005865;GO:0006936;GO:0006936;GO:0006936;GO:0008307;GO:0008307;GO:0019900;GO:0030017;GO:0030018;GO:0030240;GO:0030241;GO:0031430;GO:0031430;GO:0031430;GO:0031430;GO:0032982;GO:0045214;GO:0048739;GO:0051015;GO:0051371;GO:0055003;GO:0055008;GO:0071688;GO:0005515;	-	-	NOG147025	K	myomesin 2 [Source:HGNC Symbol;Acc:HGNC:7614]"	9172	P54296
ENSG00000036473	OTC	1683	0	0	0	0	0	0	0	0	0	0	0	0	0	0	0	0	0	0	X	38352586	38421446	+	1683	OTC	GO:0006520;GO:0016597;GO:0016743;GO:0000050;GO:0000050;GO:0000050;GO:0000050;GO:0001889;GO:0004585;GO:0004585;GO:0004585;GO:0004585;GO:0005543;GO:0005737;GO:0005739;GO:0005739;GO:0005739;GO:0005739;GO:0005739;GO:0005743;GO:0005759;GO:0005759;GO:0006520;GO:0006520;GO:0006526;GO:0006591;GO:0006593;GO:0007494;GO:0008652;GO:0010043;GO:0016597;GO:0016597;GO:0016597;GO:0016740;GO:0016743;GO:0016743;GO:…	K00611	EC:2.1.3.3	COG0078	E	ornithine carbamoyltransferase [Source:HGNCSymbol;Acc:HGNC:8512]	5009	P00480
ENSG00000036530	CYP46A1	9352	12	0.087999	9	0.0778498	7	0.0612566	11	0.0895294	11	0.107948	20	0.18619	2	0.0196808	4	0.0397654	10	0.0857924	14	99684304	99727301	+	9352	CYP46A1	GO:0005506;GO:0006707;GO:0016705;GO:0020037;GO:0033781;GO:0055114;GO:0004497;GO:0005506;GO:0005506;GO:0005783;GO:0005783;GO:0005789;GO:0005789;GO:0005789;GO:0006629;GO:0006699;GO:0006707;GO:0006707;GO:0006707;GO:0006707;GO:0006707;GO:0006707;GO:0006805;GO:0007399;GO:0008202;GO:0008203;GO:0008395;GO:0008395;GO:0016020;GO:0016021;GO:0016125;GO:0016491;GO:0016705;GO:0016705;GO:0020037;GO:0020037;GO:…	K07440	EC:1.14.14.25	COG2124	Q	cytochrome P450 family 46 subfamily A member 1[Source:HGNC Symbol;Acc:HGNC:2641]	10858	Q9Y6A2
ENSG00000036549	AC118549.1	9008	2133	16.2391	1947	17.4847	1926	17.4979	2505	21.1669	2034	20.7229	2189	21.1567	1865	19.0532	1829	18.8771	2181	19.4259	1	77562416	77683419	-	9008	AC118549.1	GO:0000981;GO:0003677;GO:0003677;GO:0003677;GO:0005515;GO:0005634;GO:0005634;GO:0005671;GO:0005730;GO:0006357;GO:0008270;GO:0008270;GO:0046872;GO:0003677;GO:0008270;	-	-	NOG126842	S	zinc finger ZZ-type containing 3 [Source:NCBIgene;Acc:26009]	26009	Q8IYH5
ENSG00000036565	SLC18A1	3910	0	0	0	0	0	0	0	0	0	0	0	0	0	0	0	0	0	0	8	20144855	20183206	-	3910	SLC18A1	GO:0005335;GO:0005783;GO:0005789;GO:0006836;GO:0006836;GO:0006855;GO:0008504;GO:0008504;GO:0015238;GO:0015238;GO:0015842;GO:0015844;GO:0015893;GO:0015893;GO:0016020;GO:0016021;GO:0016021;GO:0016021;GO:0030054;GO:0030659;GO:0030672;GO:0030672;GO:0031410;GO:0043195;GO:0045202;GO:0051610;GO:0055085;GO:0055085;GO:0070083;GO:0005335;GO:0005783;GO:0005789;GO:0006836;GO:0006836;GO:0006855;GO:0008504;GO:…	K08155	-	NOG255549	-	solute carrier family 18 member A1 [Source:HGNCSymbol;Acc:HGNC:10934]	6570	P54219;Q96GL6
ENSG00000036672	USP2	4523	394	5.97407	378	6.76059	363	6.56809	621	10.4506	485	9.84109	524	10.0864	308	6.26673	271	5.57048	346	6.13766	11	119355215	119381711	-	4523	USP2	GO:0000122;GO:0004197;GO:0004843;GO:0004843;GO:0005515;GO:0005515;GO:0005634;GO:0005654;GO:0005737;GO:0005737;GO:0006508;GO:0006511;GO:0006511;GO:0007049;GO:0007517;GO:0008233;GO:0008234;GO:0016020;GO:0016579;GO:0016579;GO:0016579;GO:0016579;GO:0016579;GO:0016787;GO:0030332;GO:0031625;GO:0032922;GO:0036459;GO:0036459;GO:0036459;GO:0036459;GO:0043153;GO:0045475;GO:0045931;GO:0046872;GO:0048471;GO:…	K11833	EC:3.4.19.12	COG5533	O	ubiquitin specific peptidase 2 [Source:HGNCSymbol;Acc:HGNC:12618]	9099	O75604
ENSG00000036828	CASR	12005	0	0	0	0	0	0	1	0.00634038	0	0	0	0	0	0	0	0	0	0	3	122183683	122291629	+	12005	CASR	GO:0001503;GO:0004435;GO:0004930;GO:0004930;GO:0004930;GO:0004930;GO:0004930;GO:0005509;GO:0005509;GO:0005513;GO:0005513;GO:0005513;GO:0005515;GO:0005886;GO:0005886;GO:0005886;GO:0005887;GO:0005887;GO:0005887;GO:0006874;GO:0006874;GO:0006874;GO:0007165;GO:0007186;GO:0007186;GO:0007186;GO:0007186;GO:0007186;GO:0007635;GO:0009653;GO:0016020;GO:0016021;GO:0016021;GO:0016021;GO:0016597;GO:0038023;GO:…	K04612	-	NOG295200	-	calcium sensing receptor [Source:HGNCSymbol;Acc:HGNC:1514]	846	P41180
ENSG00000037042	TUBG2	2793	261	6.40871	215	6.22712	198	5.80168	299	8.1485	200	6.57184	250	7.79291	207	6.8205	195	6.49102	171	4.91223	17	42659284	42667006	+	2793	TUBG2	GO:0000070;GO:0000166;GO:0000212;GO:0000226;GO:0000242;GO:0000278;GO:0000930;GO:0000930;GO:0000930;GO:0003924;GO:0003924;GO:0005198;GO:0005200;GO:0005525;GO:0005525;GO:0005525;GO:0005525;GO:0005634;GO:0005737;GO:0005737;GO:0005813;GO:0005813;GO:0005815;GO:0005819;GO:0005829;GO:0005856;GO:0005874;GO:0005874;GO:0005874;GO:0005874;GO:0005876;GO:0005881;GO:0007017;GO:0007017;GO:0007017;GO:0007020;GO:…	K10389	-	COG5023	Z	tubulin gamma 2 [Source:HGNCSymbol;Acc:HGNC:12419]	27175	Q9NRH3
ENSG00000037241	RPL26L1	1164	1152	67.8735	958	66.5782	936	65.8085	653	42.701	571	45.0206	491	36.7248	731	57.7938	737	58.8659	830	57.2108	5	172958729	172969771	+	1164	RPL26L1	GO:0002181;GO:0003723;GO:0003735;GO:0003735;GO:0003735;GO:0005622;GO:0005840;GO:0005840;GO:0005840;GO:0006412;GO:0006412;GO:0015934;GO:0015934;GO:0022625;GO:0042273;GO:0070062;GO:0002181;GO:0003723;GO:0003735;GO:0003735;GO:0003735;GO:0005622;GO:0005840;GO:0005840;GO:0005840;GO:0006412;GO:0006412;GO:0015934;GO:0015934;GO:0022625;GO:0042273;GO:0070062;GO:0002181;GO:0003723;GO:0003735;GO:0003735;GO:…	K02898	-	COG0198	J	ribosomal protein L26 like 1 [Source:HGNCSymbol;Acc:HGNC:17050]	51121	Q9UNX3
ENSG00000037280	FLT4	8852	1169	9.05678	916	8.37093	869	8.03411	1168	10.0434	905	9.38286	945	9.2944	807	8.38975	818	8.59135	890	8.06681	5	180601506	180649624	-	8852	FLT4	GO:0000166;GO:0001525;GO:0001934;GO:0001938;GO:0001944;GO:0001944;GO:0001945;GO:0001945;GO:0001946;GO:0001946;GO:0002040;GO:0002040;GO:0002040;GO:0003016;GO:0004672;GO:0004672;GO:0004713;GO:0004713;GO:0004713;GO:0004714;GO:0004714;GO:0004714;GO:0004714;GO:0004714;GO:0005021;GO:0005021;GO:0005021;GO:0005021;GO:0005021;GO:0005021;GO:0005021;GO:0005515;GO:0005515;GO:0005524;GO:0005524;GO:0005524;GO:…	K05097	EC:2.7.10.1	COG0515	T	fms related tyrosine kinase 4 [Source:HGNCSymbol;Acc:HGNC:3767]	2324	P35916
ENSG00000037474	NSUN2	5506	2850	35.4985	2393	35.1582	2316	34.424	2492	34.45	2144	35.7369	2207	34.8977	2294	38.3419	2331	39.36	2487	36.2404	5	6599239	6633291	-	5506	NSUN2	GO:0000049;GO:0000049;GO:0003723;GO:0005634;GO:0005634;GO:0005654;GO:0005730;GO:0005737;GO:0005737;GO:0005819;GO:0005856;GO:0006400;GO:0007049;GO:0007286;GO:0008033;GO:0008168;GO:0008168;GO:0008168;GO:0008168;GO:0016428;GO:0016428;GO:0016428;GO:0016428;GO:0016428;GO:0016740;GO:0030488;GO:0030488;GO:0032259;GO:0033313;GO:0033391;GO:0048820;GO:0051301;GO:0000049;GO:0000049;GO:0003723;GO:0005634;GO:…	K15335	EC:2.1.1.203	COG0144	J	NOP2/Sun RNA methyltransferase family member 2[Source:HGNC Symbol;Acc:HGNC:25994]	54888	Q08J23
ENSG00000037637	FBXO42	9009	644	4.90241	562	5.04637	522	4.74191	1311	11.0765	1054	10.7372	1146	11.0749	566	5.78171	593	6.11966	606	5.39696	1	16246840	16352480	-	9009	FBXO42	GO:0005515;GO:0005515;	K10317	-	NOG269788	-	F-box protein 42 [Source:HGNCSymbol;Acc:HGNC:29249]	54455	Q6P3S6;A0A024QZB0
ENSG00000037749	MFAP3	7795	705	6.2026	639	6.63139	727	7.63269	744	7.26498	681	8.01787	649	7.24869	592	6.98912	612	7.29936	706	7.26678	5	154038906	154220478	+	7795	MFAP3	GO:0005576;GO:0005886;GO:0016020;GO:0016021;GO:0005576;GO:0005886;GO:0016020;GO:0016021;	-	-	NOG47734	S	microfibril associated protein 3 [Source:HGNCSymbol;Acc:HGNC:7034]	4238	P55082
ENSG00000037757	MRI1	3466	802	15.8689	696	16.2443	642	15.1588	466	10.2337	417	11.0417	428	10.7509	492	13.0633	531	14.2435	540	12.5002	19	13764522	13774282	+	3466	MRI1	GO:0001650;GO:0005634;GO:0005654;GO:0005737;GO:0005829;GO:0005829;GO:0008652;GO:0009086;GO:0016853;GO:0019284;GO:0019509;GO:0019509;GO:0019509;GO:0042802;GO:0042995;GO:0044237;GO:0044237;GO:0044249;GO:0044249;GO:0046523;GO:0046523;GO:0046523;GO:0001650;GO:0005634;GO:0005654;GO:0005737;GO:0005829;GO:0005829;GO:0008652;GO:0009086;GO:0016853;GO:0019284;GO:0019509;GO:0019509;GO:0019509;GO:0042802;GO:…	K08963	EC:5.3.1.23	COG0182	J	methylthioribose-1-phosphate isomerase 1[Source:HGNC Symbol;Acc:HGNC:28469]	84245	Q9BV20
ENSG00000037897	METTL1	1947	205	7.22086	214	8.89134	177	7.43989	314	12.2756	259	12.2085	261	11.6709	198	9.35871	203	9.69348	234	9.6428	12	57768471	57772119	-	1947	METTL1	GO:0000049;GO:0003723;GO:0005515;GO:0005515;GO:0005634;GO:0005634;GO:0005654;GO:0005730;GO:0005829;GO:0006400;GO:0006400;GO:0006400;GO:0008033;GO:0008168;GO:0008176;GO:0008176;GO:0008176;GO:0008176;GO:0016740;GO:0030488;GO:0030488;GO:0032259;GO:0036265;GO:0106004;GO:0000049;GO:0003723;GO:0005515;GO:0005515;GO:0005634;GO:0005634;GO:0005654;GO:0005730;GO:0005829;GO:0006400;GO:0006400;GO:0006400;GO:…	K03439	EC:2.1.1.33	COG0220	R	methyltransferase like 1 [Source:HGNCSymbol;Acc:HGNC:7030]	4234	Q9UBP6
ENSG00000037965	HOXC8	2417	217	6.15721	205	6.86115	192	6.50105	214	6.7393	176	6.68289	164	5.90742	190	7.23425	139	5.34672	184	6.10793	12	54008985	54012769	+	2417	HOXC8	GO:0000122;GO:0000981;GO:0003677;GO:0003677;GO:0003677;GO:0003677;GO:0003700;GO:0003700;GO:0005634;GO:0005634;GO:0005654;GO:0006355;GO:0006355;GO:0007275;GO:0009952;GO:0015630;GO:0030182;GO:0043565;GO:0043565;GO:0048705;	K09308	-	NOG314669	-	homeobox C8 [Source:NCBI gene;Acc:3224]"	3224	P31273
ENSG00000038002	AGA	2605	247	6.50264	190	5.90018	199	6.25179	142	4.14914	144	5.07321	118	3.94371	163	5.75833	191	6.81672	220	6.77592	4	177430774	177442437	-	2605	AGA	GO:0003948;GO:0003948;GO:0003948;GO:0003948;GO:0005576;GO:0005615;GO:0005737;GO:0005764;GO:0005764;GO:0005764;GO:0005783;GO:0006508;GO:0006517;GO:0006517;GO:0008233;GO:0016787;GO:0016787;GO:0016787;GO:0016787;GO:0035578;GO:0043312;GO:0043621;GO:0051604;GO:0051604;GO:0016787;GO:0016787;GO:0016787;GO:0016787;	K01444	EC:3.5.1.26	COG1446	E	aspartylglucosaminidase [Source:HGNCSymbol;Acc:HGNC:318]	175	P20933
ENSG00000038210	PI4K2B	3594	489	9.33107	453	10.1962	381	8.67573	372	7.87848	306	7.81396	364	8.81767	347	8.88522	301	7.78642	392	8.75107	4	25234033	25279204	+	3594	PI4K2B	GO:0000166;GO:0004430;GO:0004430;GO:0004430;GO:0004430;GO:0005524;GO:0005737;GO:0005768;GO:0005802;GO:0005829;GO:0005886;GO:0006661;GO:0007030;GO:0007032;GO:0016020;GO:0016301;GO:0016310;GO:0016740;GO:0046854;	K13711	EC:2.7.1.67	NOG287949	-	phosphatidylinositol 4-kinase type 2 beta[Source:HGNC Symbol;Acc:HGNC:18215]	55300	Q8TCG2
ENSG00000038219	BOD1L1	15862	1629	7.0431	1450	7.39485	1487	7.67206	1950	9.35737	1534	8.87555	1533	8.41424	1251	7.25799	1144	6.70529	1393	7.04606	4	13568738	13627725	-	15862	BOD1L1	GO:0005654;GO:0005694;GO:0006281;GO:0006974;GO:0031297;	-	-	NOG12793	-	biorientation of chromosomes in cell division 1like 1 [Source:HGNC Symbol;Acc:HGNC:31792]	259282	Q8NFC6
ENSG00000038274	MAT2B	5135	1309	17.4824	1028	16.1947	1165	18.5671	1095	16.2312	915	16.3534	1035	17.5481	1057	18.9431	899	16.2768	1187	18.5466	5	163503114	163519354	+	5135	MAT2B	GO:0005515;GO:0005515;GO:0005634;GO:0005634;GO:0005829;GO:0006556;GO:0006556;GO:0006730;GO:0019899;GO:0032259;GO:0048269;GO:0048269;GO:0048270;GO:0048270;GO:0050790;GO:0070062;GO:0006556;GO:0006730;GO:0005515;GO:0005515;GO:0005634;GO:0005634;GO:0005829;GO:0006556;GO:0006556;GO:0006730;GO:0019899;GO:0032259;GO:0048269;GO:0048269;GO:0048270;GO:0048270;GO:0050790;GO:0070062;GO:0005515;GO:0005515;GO:…	K00789	EC:2.5.1.6	COG1091	M	methionine adenosyltransferase 2B [Source:HGNCSymbol;Acc:HGNC:6905]	27430	Q9NZL9;A0A140VJP2
ENSG00000038295	TLL1	8105	40	0.33846	49	0.489061	37	0.373601	41	0.385042	32	0.362347	38	0.408189	60	0.681263	37	0.424422	42	0.415766	4	165873237	166104457	+	8105	TLL1	GO:0001501;GO:0004222;GO:0004222;GO:0005509;GO:0005509;GO:0005576;GO:0005576;GO:0006508;GO:0006508;GO:0006508;GO:0007275;GO:0008233;GO:0008237;GO:0008237;GO:0008237;GO:0008270;GO:0008270;GO:0016787;GO:0022617;GO:0030154;GO:0046872;GO:0016020;GO:0016021;GO:0004222;GO:0004222;GO:0004222;GO:0005509;GO:0005509;GO:0006508;GO:0006508;GO:0006508;GO:0008233;GO:0008237;GO:0008237;GO:0008237;GO:0008270;GO:…	K09608	EC:3.4.24.-	NOG70307	-	tolloid like 1 [Source:HGNC Symbol;Acc:HGNC:11843]"	7092	O43897;B7ZLW3
ENSG00000038358	EDC4	6140	1778	19.8593	1432	18.8666	1521	20.2731	2337	28.9713	1842	27.5327	2018	28.6143	1391	20.8485	1377	20.8504	1598	20.8815	16	67873052	67884499	+	6140	EDC4	GO:0000932;GO:0000932;GO:0000932;GO:0005515;GO:0005515;GO:0005515;GO:0005634;GO:0005654;GO:0005737;GO:0005829;GO:0008150;GO:0016020;GO:0031087;GO:0036464;GO:0043928;	K12616	-	NOG270061	-	enhancer of mRNA decapping 4 [Source:HGNCSymbol;Acc:HGNC:17157]	23644	Q6P2E9
ENSG00000038382	TRIO	17860	2595	9.96453	2268	10.2726	2200	10.0809	2329	9.9258	1813	9.31632	2008	9.78843	2040	10.5115	2037	10.6037	2300	10.3324	5	14143342	14532128	+	17860	TRIO	GO:0000166;GO:0004672;GO:0004672;GO:0004674;GO:0004674;GO:0004674;GO:0004674;GO:0005085;GO:0005085;GO:0005085;GO:0005085;GO:0005089;GO:0005089;GO:0005089;GO:0005515;GO:0005515;GO:0005515;GO:0005524;GO:0005524;GO:0005524;GO:0005737;GO:0005829;GO:0006468;GO:0006468;GO:0007185;GO:0007186;GO:0016301;GO:0016310;GO:0016740;GO:0035023;GO:0035023;GO:0043065;GO:0045599;GO:0045599;GO:0051056;GO:0004674;GO:…	K08810	EC:2.7.11.1	COG0515	T	trio Rho guanine nucleotide exchange factor[Source:HGNC Symbol;Acc:HGNC:12303]	7204	O75962
ENSG00000038427	VCAN	14678	2983	13.9376	2530	13.9435	2562	14.2847	2544	13.1925	2147	13.4243	2272	13.4763	2345	14.7026	2369	15.0054	2746	15.0102	5	83471618	83582303	+	14678	VCAN	GO:0001501;GO:0001649;GO:0005509;GO:0005509;GO:0005515;GO:0005539;GO:0005540;GO:0005540;GO:0005540;GO:0005540;GO:0005576;GO:0005576;GO:0005576;GO:0005615;GO:0005788;GO:0005796;GO:0007155;GO:0007155;GO:0007155;GO:0007275;GO:0007417;GO:0008037;GO:0016020;GO:0030021;GO:0030198;GO:0030206;GO:0030207;GO:0030208;GO:0030246;GO:0031012;GO:0031012;GO:0043202;GO:0043687;GO:0044267;GO:0062023;GO:0062023;GO:…	K06793	-	NOG12793	-	versican [Source:HGNC Symbol;Acc:HGNC:2464]"	1462	P13611;A0A024RAQ9;Q59FG9
ENSG00000038532	CLEC16A	12523	968	5.30112	841	5.43259	753	4.92091	1024	6.22399	788	5.77492	895	6.22222	732	5.37922	680	5.04836	828	5.30488	16	10944564	11182186	+	12523	CLEC16A	GO:0003674;GO:0005764;GO:0005765;GO:0005768;GO:0005770;GO:0005794;GO:0005829;GO:0006914;GO:0008333;GO:0009267;GO:0010008;GO:0016020;GO:0016021;GO:0016197;GO:0017137;GO:0031982;GO:0032435;GO:0036020;GO:0036020;GO:1901097;GO:1901098;GO:1901525;GO:1904263;GO:1904766;GO:0003674;GO:0005764;GO:0005765;GO:0005768;GO:0005770;GO:0005794;GO:0005829;GO:0006914;GO:0008333;GO:0009267;GO:0010008;GO:0016020;GO:…	K19513	-	NOG252032	-	C-type lectin domain containing 16A [Source:HGNCSymbol;Acc:HGNC:29013]	23274	Q2KHT3
ENSG00000038945	MSR1	7812	0	0	1	0.0103552	0	0	1	0.0097435	0	0	0	0	0	0	0	0	0	0	8	16107878	16567490	-	7812	MSR1	GO:0001540;GO:0001540;GO:0005044;GO:0005044;GO:0005044;GO:0005044;GO:0005515;GO:0005515;GO:0005581;GO:0005886;GO:0005886;GO:0005886;GO:0005887;GO:0006897;GO:0006898;GO:0006898;GO:0006898;GO:0006898;GO:0006898;GO:0006911;GO:0010629;GO:0010744;GO:0010886;GO:0010886;GO:0016020;GO:0016020;GO:0016020;GO:0016021;GO:0016021;GO:0030169;GO:0030169;GO:0030301;GO:0030666;GO:0034362;GO:0034381;GO:0034381;GO:…	K06558	-	NOG150350	S	macrophage scavenger receptor 1 [Source:HGNCSymbol;Acc:HGNC:7376]	4481	P21757
ENSG00000039068	CDH1	6103	20	0.224744	21	0.278353	22	0.295011	15	0.187079	16	0.240605	16	0.228248	19	0.286502	19	0.289441	24	0.315516	16	68737292	68835541	+	6103	CDH1	GO:0000902;GO:0005509;GO:0005509;GO:0005509;GO:0005515;GO:0005515;GO:0005515;GO:0005576;GO:0005737;GO:0005737;GO:0005768;GO:0005794;GO:0005802;GO:0005886;GO:0005886;GO:0005886;GO:0005886;GO:0005886;GO:0005886;GO:0005913;GO:0005913;GO:0005913;GO:0007043;GO:0007155;GO:0007155;GO:0007155;GO:0007156;GO:0007156;GO:0007156;GO:0007156;GO:0007156;GO:0007416;GO:0007416;GO:0008013;GO:0008092;GO:0009636;GO:…	K05689	-	NOG328838	-	cadherin 1 [Source:HGNC Symbol;Acc:HGNC:1748]"	999	P12830;A0A0U2ZQU7;B3GN61
ENSG00000039123	MTREX	6347	2127	22.9826	1881	23.974	1724	22.2294	1727	20.711	1548	22.3836	1544	21.1792	1806	26.1858	1653	24.2133	2048	25.889	5	55307989	55425579	+	6347	MTREX	GO:0000166;GO:0000176;GO:0000178;GO:0000398;GO:0000398;GO:0000460;GO:0000460;GO:0003676;GO:0003676;GO:0003723;GO:0003723;GO:0003723;GO:0003724;GO:0003724;GO:0004004;GO:0004386;GO:0005515;GO:0005515;GO:0005524;GO:0005524;GO:0005524;GO:0005634;GO:0005634;GO:0005634;GO:0005654;GO:0005654;GO:0005681;GO:0005730;GO:0006364;GO:0006364;GO:0006397;GO:0006401;GO:0006401;GO:0006401;GO:0008380;GO:0016787;GO:…	K12598	EC:3.6.4.13	COG4581	L	Mtr4 exosome RNA helicase [Source:HGNCSymbol;Acc:HGNC:18734]	23517	P42285;Q3MHC9
ENSG00000039139	DNAH5	16475	7	0.0291389	7	0.034371	6	0.0298047	1	0.00462011	9	0.0501355	4	0.0211381	13	0.0726164	1	0.00564318	7	0.0340899	5	13690331	13944543	-	16475	DNAH5	GO:0000166;GO:0003341;GO:0003341;GO:0003774;GO:0003777;GO:0003777;GO:0003777;GO:0005524;GO:0005524;GO:0005524;GO:0005737;GO:0005856;GO:0005858;GO:0005874;GO:0005929;GO:0005930;GO:0005930;GO:0005930;GO:0005930;GO:0007018;GO:0007018;GO:0007018;GO:0007368;GO:0007368;GO:0007507;GO:0008569;GO:0021670;GO:0030286;GO:0030286;GO:0030286;GO:0030286;GO:0030317;GO:0036157;GO:0036157;GO:0036158;GO:0036158;GO:…	K10408	-	COG5245	Z	dynein axonemal heavy chain 5 [Source:HGNCSymbol;Acc:HGNC:2950]	1767	Q8TE73
ENSG00000039319	ZFYVE16	15490	1530	6.77393	1285	6.71075	1335	7.05325	1411	6.93351	1132	6.70692	1282	7.20555	1225	7.27782	1011	6.06805	1523	7.88863	5	80408013	80483379	+	15490	ZFYVE16	GO:0005515;GO:0005515;GO:0005545;GO:0005547;GO:0005737;GO:0005768;GO:0005769;GO:0005769;GO:0005829;GO:0006622;GO:0006622;GO:0007165;GO:0008565;GO:0016020;GO:0016050;GO:0016197;GO:0016197;GO:0030100;GO:0030509;GO:0031901;GO:0031901;GO:0031901;GO:0043231;GO:0046872;GO:0046872;GO:0046872;GO:0005515;GO:0005515;GO:0005545;GO:0005547;GO:0005737;GO:0005768;GO:0005769;GO:0005769;GO:0005829;GO:0006622;GO:…	K04679	-	NOG283908	-	zinc finger FYVE-type containing 16 [Source:HGNCSymbol;Acc:HGNC:20756]	9765	Q7Z3T8
ENSG00000039523	RIPOR1	6729	322	3.28175	290	3.48632	301	3.66079	515	5.82551	431	5.87834	479	6.19749	227	3.1045	280	3.86863	269	3.20741	16	67518418	67546788	+	6729	RIPOR1	GO:0005515;GO:0005737;GO:0005737;GO:0005794;GO:0007266;GO:0009267;GO:0009611;GO:0012506;GO:0016020;GO:0030335;GO:0034067;GO:0051683;GO:0070062;GO:0071889;GO:0090316;GO:0005515;GO:0005737;GO:0005737;GO:0005794;GO:0007266;GO:0009267;GO:0009611;GO:0012506;GO:0016020;GO:0030335;GO:0034067;GO:0051683;GO:0070062;GO:0071889;GO:0090316;GO:0005515;GO:0005737;GO:0005737;GO:0005737;GO:0005794;GO:0007266;GO:…	-	-	NOG81170	R	RHO family interacting cell polarization regulator1 [Source:HGNC Symbol;Acc:HGNC:25836]	79567	Q6ZS17
ENSG00000039537	C6	4739	0	0	0	0	0	0	0	0	0	0	0	0	0	0	0	0	0	0	5	41142234	41261438	-	4739	C6	GO:0002376;GO:0005515;GO:0005515;GO:0005576;GO:0005576;GO:0005579;GO:0005579;GO:0005579;GO:0006955;GO:0006955;GO:0006956;GO:0006956;GO:0006956;GO:0006958;GO:0019835;GO:0030449;GO:0045087;GO:0070062;GO:0001701;GO:0001970;GO:0002376;GO:0005515;GO:0005515;GO:0005576;GO:0005576;GO:0005579;GO:0005579;GO:0005579;GO:0006955;GO:0006955;GO:0006956;GO:0006956;GO:0006956;GO:0006958;GO:0019835;GO:0030449;GO:…	K03995	-	NOG145238	S	complement C6 [Source:HGNC Symbol;Acc:HGNC:1339]"	729	P13671
ENSG00000039560	RAI14	7581	1861	16.8353	1642	17.5213	1616	17.4451	1662	16.6871	1396	16.9	1431	16.434	1535	18.6337	1502	18.4201	1792	18.9655	5	34656328	34832612	+	7581	RAI14	GO:0001650;GO:0005515;GO:0005634;GO:0005634;GO:0005737;GO:0005829;GO:0005856;GO:0005938;GO:0007283;GO:0030054;GO:0030154;GO:0005515;GO:0005515;GO:0001650;GO:0005515;GO:0005634;GO:0005634;GO:0005737;GO:0005829;GO:0005856;GO:0005938;GO:0007283;GO:0030054;GO:0030154;GO:0001650;GO:0005515;GO:0005634;GO:0005634;GO:0005737;GO:0005829;GO:0005856;GO:0005938;GO:0007283;GO:0030054;GO:0030154;GO:0005515;GO:…	-	-	COG0666	R	retinoic acid induced 14 [Source:HGNCSymbol;Acc:HGNC:14873]	26064	Q9P0K7
ENSG00000039600	SOX30	3489	6	0.117937	2	0.0463712	5	0.117281	10	0.218161	5	0.131522	8	0.199627	4	0.105506	6	0.159882	6	0.137976	5	157625679	157671480	-	3489	SOX30	GO:0000981;GO:0003677;GO:0005515;GO:0005634;GO:0006357;GO:0031960;GO:0043565;GO:0000981;GO:0003677;GO:0005515;GO:0005634;GO:0006357;GO:0007283;GO:0031960;GO:0043565;GO:0003677;GO:0005634;	K09271	-	NOG329829	-	SRY-box 30 [Source:HGNC Symbol;Acc:HGNC:30635]"	11063	O94993
ENSG00000039650	PNKP	4545	688	10.3814	611	10.8749	513	9.23725	536	8.97653	421	8.50112	439	8.40933	452	9.15211	447	9.14373	541	9.55029	19	49859882	49878351	-	4545	PNKP	GO:0005515;GO:0005634;GO:0005730;GO:0000166;GO:0000718;GO:0003684;GO:0003690;GO:0003690;GO:0003824;GO:0004519;GO:0005515;GO:0005515;GO:0005524;GO:0005634;GO:0005634;GO:0005634;GO:0005654;GO:0005730;GO:0005739;GO:0006261;GO:0006281;GO:0006281;GO:0006974;GO:0006979;GO:0008152;GO:0009314;GO:0010836;GO:0016020;GO:0016301;GO:0016310;GO:0016311;GO:0016740;GO:0016787;GO:0017076;GO:0032212;GO:0042769;GO:…	K08073	-	COG0241	E	polynucleotide kinase 3'-phosphatase [Source:HGNCSymbol;Acc:HGNC:9154]	11284	Q96T60
ENSG00000039987	BEST2	2646	4	0.103674	3	0.0917172	3	0.0927877	2	0.0575331	5	0.173424	10	0.329034	2	0.0695596	7	0.245956	2	0.0606448	19	12751702	12758458	+	2646	BEST2	GO:0003674;GO:0005254;GO:0005254;GO:0005254;GO:0005886;GO:0005929;GO:0006811;GO:0006821;GO:0007608;GO:0008150;GO:0016020;GO:0016021;GO:0034707;GO:0034707;GO:0034707;GO:0051899;GO:1902476;GO:0003674;GO:0005254;GO:0005254;GO:0005254;GO:0005886;GO:0005929;GO:0006811;GO:0006821;GO:0007608;GO:0008150;GO:0016020;GO:0016021;GO:0034707;GO:0034707;GO:0034707;GO:0051899;GO:1902476;GO:0003674;GO:0005254;GO:…	K13879	-	NOG315004	-	bestrophin 2 [Source:HGNC Symbol;Acc:HGNC:17107]"	54831	Q8NFU1
ENSG00000040199	PHLPP2	12493	674	3.69993	536	3.4707	528	3.45881	822	5.00821	637	4.67951	690	4.80854	531	3.91151	496	3.69117	557	3.57719	16	71637835	71724701	-	12493	PHLPP2	GO:0003824;GO:0003824;GO:0001917;GO:0001917;GO:0003824;GO:0003824;GO:0004721;GO:0004722;GO:0004722;GO:0005515;GO:0005515;GO:0005634;GO:0005737;GO:0005737;GO:0005737;GO:0005829;GO:0006470;GO:0006470;GO:0016020;GO:0016787;GO:0021766;GO:0042622;GO:0042622;GO:0046872;GO:0051898;GO:0001917;GO:0003824;GO:0003824;GO:0004721;GO:0004722;GO:0005515;GO:0005515;GO:0005634;GO:0005737;GO:0005737;GO:0005829;GO:…	K16340	EC:3.1.3.16	COG4886	S	PH domain and leucine rich repeat proteinphosphatase 2 [Source:HGNC Symbol;Acc:HGNC:29149]	23035	Q6ZVD8
ENSG00000040275	SPDL1	4775	2011	28.8828	1805	30.579	1714	29.3763	1696	27.0352	1339	25.7357	1421	25.909	1721	33.1684	1709	33.275	1951	32.7821	5	169583636	169604778	+	4775	SPDL1	GO:0000132;GO:0000132;GO:0000775;GO:0000776;GO:0000777;GO:0000922;GO:0000922;GO:0000940;GO:0000940;GO:0005515;GO:0005515;GO:0005634;GO:0005694;GO:0005737;GO:0005815;GO:0005829;GO:0005856;GO:0007049;GO:0007080;GO:0007080;GO:0007094;GO:0007094;GO:0019899;GO:0034501;GO:0034501;GO:0034501;GO:0034501;GO:0043515;GO:0043515;GO:0051301;	-	-	NOG136951	S	spindle apparatus coiled-coil protein 1[Source:HGNC Symbol;Acc:HGNC:26010]	54908	Q96EA4
ENSG00000040341	STAU2	8964	531	4.0625	516	4.65658	451	4.1175	425	3.60881	392	4.0134	407	3.95297	464	4.76357	416	4.3146	509	4.55585	8	73420369	73747708	-	8964	STAU2	GO:0003723;GO:0003725;GO:0003725;GO:0005515;GO:0005515;GO:0005634;GO:0005730;GO:0005737;GO:0005783;GO:0005874;GO:0016020;GO:0003723;GO:0003725;GO:0003725;GO:0005515;GO:0005515;GO:0005634;GO:0005730;GO:0005737;GO:0005783;GO:0005874;GO:0016020;GO:0003723;GO:0003725;GO:0003725;GO:0005515;GO:0005515;GO:0005634;GO:0005730;GO:0005737;GO:0005783;GO:0005874;GO:0016020;GO:0003723;GO:0003725;GO:0003725;GO:…	K17597	-	NOG299502	-	staufen double-stranded RNA binding protein 2[Source:HGNC Symbol;Acc:HGNC:11371]	27067	Q9NUL3
ENSG00000040487	PQLC2	2686	407	10.3918	379	11.4144	378	11.5171	483	13.6873	429	14.6582	399	12.933	278	9.52479	324	11.2147	349	10.4249	1	19312326	19329300	+	2686	PQLC2	GO:0005764;GO:0005765;GO:0005765;GO:0005765;GO:0006865;GO:0015174;GO:0015174;GO:0015174;GO:0015181;GO:0015181;GO:0015189;GO:0015189;GO:0015809;GO:0015819;GO:0016020;GO:0016021;GO:0031301;GO:0043231;GO:0055085;GO:0080144;GO:1903401;GO:1903826;GO:1990822;GO:0005764;GO:0005765;GO:0005765;GO:0005765;GO:0005765;GO:0006865;GO:0015174;GO:0015174;GO:0015174;GO:0015174;GO:0015181;GO:0015181;GO:0015189;GO:…	-	-	NOG326634	-	PQ loop repeat containing 2 [Source:HGNCSymbol;Acc:HGNC:26001]	54896	Q6ZP29;A0A024RA97
ENSG00000040531	CTNS	3398	387	7.81067	365	8.68939	372	8.9594	293	6.56329	303	8.18366	290	7.43028	325	8.80191	317	8.67332	296	6.9891	17	3636468	3661542	+	3398	CTNS	GO:0005764;GO:0005765;GO:0005765;GO:0005765;GO:0005770;GO:0005774;GO:0005886;GO:0006520;GO:0006749;GO:0006811;GO:0007420;GO:0015184;GO:0015184;GO:0015184;GO:0015811;GO:0015811;GO:0016020;GO:0016021;GO:0042438;GO:0042470;GO:0043231;GO:0045111;GO:0046034;GO:0050890;GO:0055085;GO:0070062;GO:0002088;GO:0005764;GO:0005764;GO:0005765;GO:0005765;GO:0005765;GO:0005770;GO:0005774;GO:0005886;GO:0006520;GO:…	K12386	-	NOG266153	-	cystinosin, lysosomal cystine transporter[Source:HGNC Symbol;Acc:HGNC:2518]	1497	O60931;A0A0S2Z3K3
ENSG00000040608	RTN4R	3126	96	2.10612	95	2.45841	89	2.33002	101	2.45929	108	3.17076	79	2.20023	73	2.14907	70	2.08189	70	1.79665	22	20241415	20283246	-	3126	RTN4R	GO:0005515;GO:0005515;GO:0005515;GO:0005515;GO:0005515;GO:0005783;GO:0005886;GO:0005886;GO:0005886;GO:0005887;GO:0005887;GO:0007166;GO:0007166;GO:0007409;GO:0008201;GO:0008201;GO:0008289;GO:0009986;GO:0009986;GO:0009986;GO:0009986;GO:0010977;GO:0010977;GO:0010977;GO:0016020;GO:0022038;GO:0022038;GO:0023041;GO:0023041;GO:0030424;GO:0030425;GO:0030426;GO:0030517;GO:0030517;GO:0031225;GO:0031362;GO:…	K16659	-	COG4886	S	reticulon 4 receptor [Source:HGNCSymbol;Acc:HGNC:18601]	65078	Q9BZR6
ENSG00000040633	PHF23	2733	814	20.4261	708	20.9562	726	21.7398	1866	51.9696	1414	47.483	1514	48.23	636	21.4158	580	19.7305	686	20.139	17	7235029	7239722	-	2733	PHF23	GO:0003682;GO:0005515;GO:0005634;GO:0005634;GO:0005654;GO:0005737;GO:0006914;GO:0007076;GO:0031398;GO:0046872;GO:1901097;GO:1902902;GO:0003682;GO:0005515;GO:0005634;GO:0005634;GO:0005654;GO:0005737;GO:0006914;GO:0007076;GO:0031398;GO:0046872;GO:1901097;GO:1902902;GO:0005654;GO:0046872;GO:0003682;GO:0005515;GO:0005634;GO:0005634;GO:0005654;GO:0005737;GO:0006914;GO:0007076;GO:0031398;GO:0046872;GO:…	-	-	NOG278476	-	PHD finger protein 23 [Source:HGNCSymbol;Acc:HGNC:28428]	79142	Q9BUL5
ENSG00000040731	CDH10	3660	7	0.131165	9	0.198921	10	0.223603	6	0.124781	6	0.150452	9	0.214088	6	0.150864	11	0.279422	10	0.219216	5	24487100	24644978	-	3660	CDH10	GO:0000902;GO:0005509;GO:0005509;GO:0005509;GO:0005886;GO:0005886;GO:0005886;GO:0005886;GO:0005886;GO:0005913;GO:0007043;GO:0007155;GO:0007155;GO:0007155;GO:0007156;GO:0007156;GO:0007156;GO:0008092;GO:0009986;GO:0016020;GO:0016020;GO:0016020;GO:0016021;GO:0016339;GO:0016342;GO:0034332;GO:0034332;GO:0042803;GO:0044331;GO:0045296;GO:0046872;GO:0098609;GO:0098609;GO:0098609;GO:0098609;GO:0098978;GO:…	K06802	-	NOG257411	-	cadherin 10 [Source:HGNC Symbol;Acc:HGNC:1749]"	1008	Q9Y6N8;X5D8X5
ENSG00000040933	INPP4A	13187	1307	6.7972	1101	6.754	1064	6.60321	1254	7.23817	1014	7.057	1072	7.07749	1106	7.71838	996	7.02203	1049	6.38238	2	98444854	98594390	+	13187	INPP4A	GO:0005515;GO:0005737;GO:0005829;GO:0006661;GO:0007165;GO:0016311;GO:0016316;GO:0016316;GO:0016316;GO:0016316;GO:0016787;GO:0034597;GO:0036092;GO:0043647;GO:0005515;GO:0005737;GO:0005829;GO:0006661;GO:0007165;GO:0016311;GO:0016316;GO:0016316;GO:0016316;GO:0016316;GO:0016787;GO:0034597;GO:0036092;GO:0043647;GO:0016316;GO:0016316;GO:0036092;GO:0005515;GO:0005737;GO:0005829;GO:0006661;GO:0007165;GO:…	K01109	EC:3.1.3.66	NOG289097	-	inositol polyphosphate-4-phosphatase type I A[Source:HGNC Symbol;Acc:HGNC:6074]	3631	Q96PE3
ENSG00000041353	RAB27B	7154	29	0.278003	27	0.305305	35	0.400385	29	0.308551	15	0.192429	24	0.292074	31	0.398777	23	0.298902	22	0.246733	18	54717860	54895516	+	7154	RAB27B	GO:0003924;GO:0003924;GO:0005525;GO:0005525;GO:0000166;GO:0002576;GO:0003924;GO:0003924;GO:0003924;GO:0003924;GO:0003924;GO:0005515;GO:0005515;GO:0005525;GO:0005525;GO:0005525;GO:0005525;GO:0005794;GO:0005794;GO:0005795;GO:0005886;GO:0006886;GO:0016020;GO:0016324;GO:0017157;GO:0019003;GO:0019904;GO:0030140;GO:0030141;GO:0030667;GO:0031088;GO:0031489;GO:0032402;GO:0032482;GO:0032585;GO:0042470;GO:…	K07886	-	COG1100	R	RAB27B, member RAS oncogene family [Source:HGNCSymbol;Acc:HGNC:9767]	5874	O00194
ENSG00000041357	PSMA4	6994	5132	50.3224	4317	49.9317	4420	51.7197	4585	49.8989	3794	49.7851	3909	48.6599	3570	46.9742	3501	46.5389	4436	50.8884	15	78540405	78552417	+	6994	PSMA4	GO:0000502;GO:0004298;GO:0004298;GO:0004298;GO:0005737;GO:0005839;GO:0005839;GO:0006508;GO:0008233;GO:0016787;GO:0019773;GO:0019773;GO:0019773;GO:0051603;GO:0051603;GO:0000165;GO:0000209;GO:0000502;GO:0000502;GO:0000932;GO:0000932;GO:0002223;GO:0002479;GO:0004175;GO:0004175;GO:0004175;GO:0004298;GO:0004298;GO:0004298;GO:0005515;GO:0005634;GO:0005634;GO:0005634;GO:0005654;GO:0005737;GO:0005737;GO:…	K02728	EC:3.4.25.1	COG0638	O	proteasome subunit alpha 4 [Source:HGNCSymbol;Acc:HGNC:9533]	5685	P25789
ENSG00000041515	MYO16	8816	1	0.0077791	0	0	0	0	1	0.00863388	0	0	0	0	0	0	0	0	1	0.00910084	13	108596152	109208005	+	8816	MYO16	GO:0000166;GO:0003774;GO:0003774;GO:0003779;GO:0005515;GO:0005515;GO:0005524;GO:0005524;GO:0005524;GO:0005654;GO:0005737;GO:0005737;GO:0005886;GO:0008285;GO:0016459;GO:0016459;GO:0016459;GO:0021549;GO:0048471;GO:0051015;GO:2000134;GO:0000166;GO:0003774;GO:0003774;GO:0003779;GO:0005515;GO:0005515;GO:0005524;GO:0005524;GO:0005524;GO:0005654;GO:0005737;GO:0005737;GO:0005886;GO:0008285;GO:0016459;GO:…	K17481	-	COG0666	R	myosin XVI [Source:HGNC Symbol;Acc:HGNC:29822]"	23026	Q9Y6X6
ENSG00000041802	LSG1	4801	743	10.6135	580	9.77273	689	11.7448	638	10.115	575	10.9917	640	11.6059	614	11.7694	638	12.3549	703	11.7483	3	194640791	194672463	-	4801	LSG1	GO:0000166;GO:0003924;GO:0005525;GO:0005525;GO:0005525;GO:0005634;GO:0005634;GO:0005737;GO:0005783;GO:0005783;GO:0005829;GO:0005829;GO:0015030;GO:0015031;GO:0016020;GO:0016604;GO:0016787;GO:0051168;GO:0005525;GO:0005525;	K14539	EC:3.6.1.-	COG1161	R	large 60S subunit nuclear export GTPase 1[Source:HGNC Symbol;Acc:HGNC:25652]	55341	Q9H089
ENSG00000041880	PARP3	2928	115	2.69357	111	3.0667	73	2.04038	79	2.05368	91	2.85232	92	2.73557	100	3.14301	87	2.76247	90	2.46618	3	51942345	51948867	+	2928	PARP3	GO:0000723;GO:0003824;GO:0003950;GO:0003950;GO:0003950;GO:0003950;GO:0003950;GO:0005515;GO:0005634;GO:0005634;GO:0005694;GO:0005730;GO:0005737;GO:0005814;GO:0005815;GO:0005856;GO:0006281;GO:0006281;GO:0006302;GO:0006302;GO:0006302;GO:0006302;GO:0006471;GO:0006471;GO:0006471;GO:0006471;GO:0006471;GO:0006974;GO:0016740;GO:0016757;GO:0030592;GO:0035861;GO:0035861;GO:0045829;GO:0051106;GO:0060236;GO:…	K10798	EC:2.4.2.30	NOG243963	-	poly(ADP-ribose) polymerase family member 3[Source:HGNC Symbol;Acc:HGNC:273]	10039	Q9Y6F1;A0A024R2X5
ENSG00000041982	TNC	9639	97	0.690145	80	0.671394	72	0.611308	51	0.402731	53	0.504629	53	0.478712	65	0.620581	81	0.781273	65	0.541047	9	115019575	115118257	-	9639	TNC	GO:0001649;GO:0005201;GO:0005515;GO:0005515;GO:0005576;GO:0005576;GO:0005576;GO:0005576;GO:0005604;GO:0005614;GO:0005615;GO:0005615;GO:0005788;GO:0005925;GO:0007155;GO:0007155;GO:0007155;GO:0007155;GO:0007162;GO:0007528;GO:0008284;GO:0009611;GO:0009612;GO:0010628;GO:0014012;GO:0016020;GO:0030198;GO:0031012;GO:0031175;GO:0042060;GO:0042127;GO:0042127;GO:0042475;GO:0043687;GO:0044267;GO:0045471;GO:…	K06252	-	NOG12793	-	tenascin C [Source:HGNC Symbol;Acc:HGNC:5318]"	3371	P24821;B4E1W8;Q4LE33
ENSG00000041988	THAP3	4072	227	3.82313	176	3.49643	226	4.54213	308	5.75732	232	5.22888	198	4.23339	178	4.02281	178	4.06408	173	3.40872	1	6624866	6635586	+	4072	THAP3	GO:0000981;GO:0003676;GO:0003676;GO:0003677;GO:0005515;GO:0006357;GO:0046872;GO:0000981;GO:0003676;GO:0003676;GO:0003677;GO:0005515;GO:0006357;GO:0046872;GO:0000981;GO:0003676;GO:0003676;GO:0003677;GO:0005515;GO:0006357;GO:0046872;GO:0003676;GO:0003677;GO:0003676;GO:0003676;GO:0003677;	K23203	-	NOG79389	-	THAP domain containing 3 [Source:HGNCSymbol;Acc:HGNC:20855]	90326	Q8WTV1
ENSG00000042062	RIPOR3	6008	2	0.0228297	8	0.107716	3	0.0408649	12	0.15203	6	0.0916536	3	0.0434732	4	0.0612699	3	0.0464238	3	0.0400631	20	50586108	50691527	-	6008	RIPOR3	-	-	-	NOG79748	S	RIPOR family member 3 [Source:HGNCSymbol;Acc:HGNC:16168]	140876	Q96MK2
ENSG00000042088	TDP1	6227	646	7.11466	592	7.69064	509	6.68957	591	7.22414	513	7.56078	495	6.92081	477	7.04947	540	8.0624	637	8.20755	14	89954939	90044768	+	6227	TDP1	GO:0005634;GO:0005634;GO:0005634;GO:0005886;GO:0006281;GO:0006281;GO:0008081;GO:0008081;GO:0043231;GO:0005634;GO:0005634;GO:0005634;GO:0005886;GO:0006281;GO:0006281;GO:0008081;GO:0008081;GO:0043231;GO:0000012;GO:0000012;GO:0003690;GO:0003690;GO:0003697;GO:0003697;GO:0004518;GO:0004527;GO:0005515;GO:0005634;GO:0005634;GO:0005634;GO:0005634;GO:0005634;GO:0005737;GO:0005886;GO:0006281;GO:0006281;GO:…	K10862	EC:3.1.4.-	NOG274417	-	tyrosyl-DNA phosphodiesterase 1 [Source:HGNCSymbol;Acc:HGNC:18884]	55775	Q9NUW8;A0A024R6L5;B3KN41
ENSG00000042286	AIFM2	5135	117	1.56259	109	1.71714	83	1.32281	106	1.57124	95	1.6979	80	1.35638	72	1.29035	85	1.53896	70	1.09373	10	70098223	70132934	-	5135	AIFM2	GO:0003677;GO:0004174;GO:0004174;GO:0005615;GO:0005737;GO:0005737;GO:0005737;GO:0005739;GO:0005739;GO:0005739;GO:0005741;GO:0005741;GO:0005811;GO:0005829;GO:0005829;GO:0006915;GO:0008637;GO:0008637;GO:0016020;GO:0016021;GO:0016491;GO:0016491;GO:0016491;GO:0022904;GO:0042981;GO:0043065;GO:0043065;GO:0050660;GO:0050660;GO:0055114;GO:0055114;GO:0055114;GO:0003677;GO:0004174;GO:0004174;GO:0005615;GO:…	K22745	-	COG1252	C	apoptosis inducing factor, mitochondria associated2 [Source:HGNC Symbol;Acc:HGNC:21411]	84883	Q9BRQ8
ENSG00000042304	C2orf83	3486	0	0	0	0	1	0.0234764	0	0	0	0	0	0	0	0	0	0	0	0	2	227610090	227648606	-	3486	C2orf83	GO:0005886;GO:0015234;GO:0016021;GO:0016021;GO:0035461;GO:0051180;GO:0051180;GO:0055085;GO:0071934;GO:0090482;GO:0090482;GO:0005886;GO:0015234;GO:0016021;GO:0016021;GO:0035461;GO:0051180;GO:0051180;GO:0055085;GO:0071934;GO:0090482;GO:0090482;	-	-	NOG288170	-	chromosome 2 open reading frame 83 [Source:HGNCSymbol;Acc:HGNC:25344]	56918	Q53S99
ENSG00000042317	SPATA7	6872	101	1.00795	70	0.824014	61	0.72645	97	1.0744	86	1.14853	93	1.17823	65	0.870456	78	1.05526	72	0.840626	14	88384924	88470350	+	6872	SPATA7	GO:0005515;GO:0005654;GO:0005737;GO:0005739;GO:0005829;GO:0005856;GO:0005930;GO:0007601;GO:0015630;GO:0032391;GO:0036064;GO:0042995;GO:0045494;GO:0050896;GO:1903546;GO:1903621;GO:0005515;GO:0005654;GO:0005737;GO:0005739;GO:0005829;GO:0005856;GO:0005930;GO:0007601;GO:0015630;GO:0032391;GO:0032391;GO:0036064;GO:0042995;GO:0045494;GO:0045494;GO:0050896;GO:1903546;GO:1903546;GO:1903621;GO:1903621;GO:…	K19655	-	NOG78294	-	spermatogenesis associated 7 [Source:HGNCSymbol;Acc:HGNC:20423]	55812	Q9P0W8;V9HVY9
ENSG00000042429	MED17	16610	51	0.210572	52	0.253252	55	0.270989	56	0.256623	45	0.24864	49	0.256837	42	0.2327	39	0.218295	57	0.275333	11	93784227	93814963	+	16610	MED17	GO:0003712;GO:0006357;GO:0016592;GO:0003712;GO:0005634;GO:0006357;GO:0016592;GO:0000151;GO:0003712;GO:0003712;GO:0003712;GO:0003712;GO:0003713;GO:0003713;GO:0005515;GO:0005634;GO:0005654;GO:0005667;GO:0006357;GO:0006357;GO:0006357;GO:0006357;GO:0006357;GO:0006367;GO:0006367;GO:0006367;GO:0016020;GO:0016567;GO:0016592;GO:0016592;GO:0016592;GO:0016592;GO:0016592;GO:0016592;GO:0019827;GO:0030374;GO:…	K15133	-	NOG310166	-	mediator complex subunit 17 [Source:HGNCSymbol;Acc:HGNC:2375]	9440	Q9NVC6
ENSG00000042445	RETSAT	4049	559	9.46814	460	9.1903	454	9.17629	408	7.6699	347	7.8652	336	7.22474	502	11.4097	419	9.6209	498	9.86813	2	85341955	85354531	-	4049	RETSAT	GO:0005640;GO:0005640;GO:0005783;GO:0005789;GO:0005789;GO:0005789;GO:0005789;GO:0016020;GO:0016491;GO:0016491;GO:0016491;GO:0031965;GO:0031965;GO:0042572;GO:0042572;GO:0042572;GO:0051786;GO:0051786;GO:0051786;GO:0051786;GO:0055114;GO:0055114;GO:0055114;	K09516	EC:1.3.99.23	COG1233	Q	retinol saturase [Source:HGNCSymbol;Acc:HGNC:25991]	54884	Q6NUM9
ENSG00000042493	CAPG	2419	65	1.8428	48	1.60518	54	1.82691	37	1.16424	47	1.78316	36	1.29568	51	1.94022	46	1.76796	40	1.32671	2	85394753	85418432	-	2419	CAPG	GO:0001726;GO:0003779;GO:0005515;GO:0005515;GO:0005634;GO:0005634;GO:0005654;GO:0005730;GO:0005737;GO:0005737;GO:0005814;GO:0008290;GO:0019904;GO:0030027;GO:0042470;GO:0042995;GO:0044877;GO:0045296;GO:0051015;GO:0051015;GO:0051016;GO:0051016;GO:0051016;GO:0051693;GO:0065003;GO:0070062;GO:0072686;GO:0090543;GO:0051015;GO:0051015;GO:0051016;GO:0051016;GO:0001726;GO:0003779;GO:0005515;GO:0005515;GO:…	K10368	-	NOG282687	-	capping actin protein, gelsolin like [Source:HGNCSymbol;Acc:HGNC:1474]	822	P40121;V9HW69;B2R9S4
ENSG00000042753	AP2S1	1704	1768	71.1563	1448	68.7414	1314	63.1081	790	35.2886	624	33.608	614	31.3711	1084	58.5432	1118	60.9989	1283	60.4102	19	46838136	46850992	-	1704	AP2S1	GO:0006886;GO:0006886;GO:0006886;GO:0008565;GO:0008565;GO:0015031;GO:0015031;GO:0015031;GO:0016020;GO:0016192;GO:0016192;GO:0030117;GO:0030117;GO:0030122;GO:0030122;GO:0006886;GO:0006886;GO:0006886;GO:0008565;GO:0008565;GO:0015031;GO:0015031;GO:0015031;GO:0016020;GO:0016192;GO:0016192;GO:0030117;GO:0030117;GO:0030122;GO:0030122;GO:0030122;GO:0030122;GO:0006886;GO:0006886;GO:0006886;GO:0008565;GO:…	K11827	-	COG5030	U	adaptor related protein complex 2 subunit sigma 1[Source:HGNC Symbol;Acc:HGNC:565]	1175	P53680
ENSG00000042781	USH2A	20561	8	0.0266837	5	0.0196719	6	0.0238818	4	0.0148079	7	0.0312451	18	0.0762183	3	0.0134275	6	0.0271304	6	0.0234132	1	215622891	216423448	-	20561	USH2A	GO:0001917;GO:0001917;GO:0001917;GO:0002141;GO:0002141;GO:0002142;GO:0002142;GO:0002142;GO:0005515;GO:0005515;GO:0005515;GO:0005518;GO:0005518;GO:0005576;GO:0005604;GO:0005604;GO:0005737;GO:0005886;GO:0007601;GO:0007605;GO:0007605;GO:0016020;GO:0016021;GO:0016324;GO:0016324;GO:0017022;GO:0017022;GO:0032391;GO:0032391;GO:0032391;GO:0032420;GO:0032421;GO:0032421;GO:0035315;GO:0035315;GO:0036064;GO:…	K19636	-	NOG245744	-	usherin [Source:HGNC Symbol;Acc:HGNC:12601]"	7399	O75445
ENSG00000042813	ZPBP	2625	0	0	0	0	0	0	0	0	0	0	0	0	0	0	0	0	0	0	7	49850421	50121329	-	2625	ZPBP	GO:0002080;GO:0005576;GO:0005576;GO:0005576;GO:0005634;GO:0007339;GO:0007339;GO:0016020;GO:0031410;GO:0002080;GO:0005576;GO:0005576;GO:0005576;GO:0005634;GO:0007339;GO:0007339;GO:0016020;GO:0031410;GO:0005576;GO:0005576;GO:0007339;GO:0007339;GO:0016020;GO:0016021;	-	-	NOG41092	-	zona pellucida binding protein [Source:HGNCSymbol;Acc:HGNC:15662]	11055	Q9BS86
ENSG00000042832	TG	11132	1	0.00616066	0	0	5	0.0367584	0	0	3	0.024733	6	0.0469255	0	0	3	0.0250552	0	0	8	132866958	133134903	+	11132	TG	GO:0005179;GO:0005576;GO:0007165;GO:0010469;GO:0015705;GO:0030878;GO:0031641;GO:0042403;GO:0042446;	K10809	-	COG2272	I	thyroglobulin [Source:HGNC Symbol;Acc:HGNC:11764]"	7038	P01266
ENSG00000042980	ADAM28	9351	0	0	0	0	0	0	0	0	0	0	0	0	0	0	0	0	0	0	8	24294040	24359018	+	9351	ADAM28	GO:0004222;GO:0004222;GO:0005576;GO:0005739;GO:0005886;GO:0005886;GO:0005886;GO:0006508;GO:0006508;GO:0006508;GO:0007283;GO:0008233;GO:0008237;GO:0008237;GO:0008237;GO:0008237;GO:0008237;GO:0016020;GO:0016021;GO:0016787;GO:0046872;GO:0004222;GO:0004222;GO:0005576;GO:0005739;GO:0005886;GO:0005886;GO:0006508;GO:0006508;GO:0006508;GO:0007283;GO:0008233;GO:0008237;GO:0008237;GO:0008237;GO:0008237;GO:…	K08614	EC:3.4.24.-	NOG277164	-	ADAM metallopeptidase domain 28 [Source:HGNCSymbol;Acc:HGNC:206]	10863	Q9UKQ2
ENSG00000043039	BARX2	3660	416	7.79494	305	6.74122	366	8.18388	226	4.70007	207	5.1906	221	5.25705	211	5.3054	233	5.91867	264	5.7873	11	129375940	129452279	+	3660	BARX2	GO:0000122;GO:0000977;GO:0000977;GO:0000981;GO:0001228;GO:0001228;GO:0001502;GO:0001502;GO:0003677;GO:0003677;GO:0003677;GO:0003677;GO:0003677;GO:0003682;GO:0003700;GO:0005634;GO:0005634;GO:0005654;GO:0005667;GO:0005829;GO:0006355;GO:0006355;GO:0006357;GO:0009888;GO:0014902;GO:0043565;GO:0043565;GO:0043565;GO:0045944;GO:0045944;GO:0048513;	K09361	-	NOG324720	-	BARX homeobox 2 [Source:HGNC Symbol;Acc:HGNC:956]"	8538	Q9UMQ3
ENSG00000043093	DCUN1D1	8412	653	5.32371	603	5.79879	635	6.1778	704	6.37017	610	6.65516	594	6.14777	539	5.89666	444	4.90719	629	5.99936	3	182938074	182985953	-	8412	DCUN1D1	GO:0000151;GO:0000151;GO:0005515;GO:0005515;GO:0005515;GO:0005634;GO:0005634;GO:0005829;GO:0005829;GO:0031624;GO:0032182;GO:0043687;GO:0045116;GO:0051443;GO:0097602;GO:2000436;GO:0005634;GO:0005829;GO:0005634;GO:0005829;GO:0005634;GO:0005829;GO:0005634;GO:0005829;GO:0005634;GO:0005829;GO:0005515;GO:0005634;GO:0005829;	K17822	-	NOG273293	-	defective in cullin neddylation 1 domain containing1 [Source:HGNC Symbol;Acc:HGNC:18184]	54165	Q96GG9;B4DM76
ENSG00000043143	JADE2	9877	136	0.94431	103	0.843591	109	0.903152	108	0.832293	69	0.641139	73	0.64347	94	0.87583	82	0.77186	59	0.47927	5	134524312	134583230	+	9877	JADE2	GO:0000209;GO:0005654;GO:0046872;GO:0050767;GO:0050769;GO:0051865;GO:0060395;GO:0061630;GO:1990138;GO:0005654;GO:0046872;GO:0046872;GO:0000123;GO:0005515;GO:0005654;GO:0016567;GO:0016740;GO:0043966;GO:0043981;GO:0043982;GO:0043983;GO:0046872;GO:0070062;GO:0046872;GO:0005654;	K22155	EC:2.3.2.27	COG5141	R	jade family PHD finger 2 [Source:HGNCSymbol;Acc:HGNC:22984]	23338	Q9NQC1
ENSG00000043355	ZIC2	3290	1594	33.2272	1392	34.2265	1439	35.7951	2298	53.1657	1747	48.7332	1880	49.75	1155	32.3075	1068	30.1804	1283	31.2884	13	99981784	99986765	+	3290	ZIC2	GO:0000977;GO:0000981;GO:0000981;GO:0003676;GO:0003676;GO:0003677;GO:0003700;GO:0005634;GO:0005634;GO:0005634;GO:0005737;GO:0007275;GO:0007399;GO:0007417;GO:0007420;GO:0007601;GO:0016604;GO:0030154;GO:0031490;GO:0045892;GO:0045892;GO:0045893;GO:0045944;GO:0046872;GO:0051091;	K06235	-	COG5048	R	Zic family member 2 [Source:HGNCSymbol;Acc:HGNC:12873]	7546	O95409;A0A024RDY6
ENSG00000043462	LCP2	6839	0	0	0	0	0	0	0	0	0	0	0	0	1	0.0134563	0	0	0	0	5	170246233	170297818	-	6839	LCP2	GO:0005515;GO:0005515;GO:0005515;GO:0005737;GO:0005829;GO:0005829;GO:0005911;GO:0006955;GO:0007169;GO:0007169;GO:0030168;GO:0035556;GO:0036398;GO:0038095;GO:0044853;GO:0045576;GO:0045860;GO:0050663;GO:0050852;GO:0050852;GO:0005515;	K07361	-	NOG43557	-	lymphocyte cytosolic protein 2 [Source:HGNCSymbol;Acc:HGNC:6529]	3937	Q13094
ENSG00000043514	TRIT1	6533	420	4.40897	368	4.55675	305	3.82073	464	5.40608	340	4.77633	404	5.38393	308	4.33865	337	4.79586	434	5.33004	1	39838110	39883511	-	6533	TRIT1	GO:0000166;GO:0003676;GO:0003676;GO:0005524;GO:0005524;GO:0005575;GO:0005737;GO:0005739;GO:0005739;GO:0005759;GO:0006400;GO:0008033;GO:0008033;GO:0008270;GO:0008270;GO:0016740;GO:0046872;GO:0052381;GO:0052381;GO:0052381;GO:0052381;GO:0070900;GO:0000166;GO:0003676;GO:0003676;GO:0005524;GO:0005524;GO:0005575;GO:0005737;GO:0005739;GO:0005739;GO:0005759;GO:0006400;GO:0008033;GO:0008033;GO:0008033;GO:…	K00791	EC:2.5.1.75	COG0324	J	tRNA isopentenyltransferase 1 [Source:HGNCSymbol;Acc:HGNC:20286]	54802	Q9H3H1;Q3T7C7;Q53F11
ENSG00000043591	ADRB1	2853	13	0.312494	17	0.482022	15	0.430278	29	0.773702	8	0.257345	8	0.244129	14	0.451589	5	0.162936	7	0.196856	10	114044056	114046908	+	2853	ADRB1	GO:0001996;GO:0001996;GO:0001997;GO:0002024;GO:0002025;GO:0002025;GO:0004930;GO:0004930;GO:0004930;GO:0004935;GO:0004935;GO:0004935;GO:0004939;GO:0004940;GO:0004940;GO:0004940;GO:0004940;GO:0004940;GO:0005088;GO:0005515;GO:0005515;GO:0005768;GO:0005769;GO:0005886;GO:0005886;GO:0005886;GO:0005887;GO:0005887;GO:0007165;GO:0007186;GO:0007186;GO:0007186;GO:0007186;GO:0007188;GO:0007189;GO:0007189;GO:…	K04141	-	NOG262978	-	adrenoceptor beta 1 [Source:HGNCSymbol;Acc:HGNC:285]	153	P08588
ENSG00000044012	GUCA2B	604	0	0	0	0	0	0	0	0	0	0	0	0	0	0	0	0	0	0	1	42153410	42155820	+	604	GUCA2B	GO:0001750;GO:0005576;GO:0005576;GO:0005576;GO:0005576;GO:0007586;GO:0007588;GO:0007588;GO:0007589;GO:0008048;GO:0019934;GO:0030250;GO:0030250;GO:0030250;GO:0031284;GO:0045776;GO:0070062;	-	-	NOG45706	-	guanylate cyclase activator 2B [Source:HGNCSymbol;Acc:HGNC:4683]	2981	Q16661
ENSG00000044090	CUL7	5628	465	5.6663	389	5.59133	360	5.23489	358	4.84179	330	5.38131	308	4.76461	334	5.46147	377	6.22783	339	4.8328	6	43037617	43053945	-	5628	CUL7	GO:0000226;GO:0000226;GO:0000226;GO:0000281;GO:0001570;GO:0001837;GO:0001890;GO:0005515;GO:0005515;GO:0005680;GO:0005737;GO:0005794;GO:0005813;GO:0005815;GO:0005829;GO:0005856;GO:0006508;GO:0006511;GO:0006511;GO:0007030;GO:0007088;GO:0016032;GO:0016567;GO:0016567;GO:0016567;GO:0031467;GO:0031467;GO:0031467;GO:0031625;GO:0031625;GO:0036498;GO:0043687;GO:0048471;GO:0050775;GO:1990393;GO:1990393;GO:…	K10613	-	NOG48148	-	cullin 7 [Source:HGNC Symbol;Acc:HGNC:21024]"	9820	Q14999
ENSG00000044115	CTNNA1	8830	3379	26.2439	2885	26.4305	2762	25.599	2406	20.7402	2038	21.1822	2195	21.6424	2706	28.2023	2684	28.2599	2916	26.496	5	138610967	138935034	+	8830	CTNNA1	GO:0005829;GO:0005829;GO:0005912;GO:0005912;GO:0007015;GO:0007015;GO:0007155;GO:0007155;GO:0008013;GO:0008013;GO:0045296;GO:0045296;GO:0051015;GO:0051015;GO:0090136;GO:0090136;GO:0005829;GO:0005829;GO:0005912;GO:0005912;GO:0007015;GO:0007015;GO:0007155;GO:0007155;GO:0008013;GO:0008013;GO:0045296;GO:0045296;GO:0051015;GO:0051015;GO:0090136;GO:0090136;GO:0005829;GO:0005829;GO:0005912;GO:0005912;GO:…	K05691	-	NOG240050	-	catenin alpha 1 [Source:HGNC Symbol;Acc:HGNC:2509]"	1495	P35221;A0A384MDY0
ENSG00000044446	PHKA2	9029	725	5.5068	598	5.35773	556	5.03958	600	5.05812	474	4.818	515	4.9659	490	4.99428	537	5.52948	547	4.86072	X	18892300	18984598	-	9029	PHKA2	GO:0003824;GO:0003824;GO:0004689;GO:0004689;GO:0005515;GO:0005516;GO:0005516;GO:0005516;GO:0005829;GO:0005886;GO:0005964;GO:0005964;GO:0005975;GO:0005975;GO:0005977;GO:0005977;GO:0005977;GO:0005980;GO:0006091;GO:0006464;GO:0006468;GO:0016020;	K07190	-	NOG82518	P	phosphorylase kinase regulatory subunit alpha 2[Source:HGNC Symbol;Acc:HGNC:8926]	5256	P46019
ENSG00000044459	CNTLN	11064	400	2.47941	326	2.38355	347	2.56671	467	3.21279	423	3.50878	401	3.15546	355	2.95279	305	2.56293	404	2.9297	9	17134982	17503923	+	11064	CNTLN	GO:0005654;GO:0005737;GO:0005813;GO:0005814;GO:0005829;GO:0005856;GO:0010457;GO:0019901;GO:0019904;GO:0030674;GO:0033365;GO:0070062;GO:0005654;GO:0005737;GO:0005813;GO:0005814;GO:0005829;GO:0005856;GO:0010457;GO:0019901;GO:0019904;GO:0030674;GO:0033365;GO:0070062;	K16467	-	NOG129417	S	centlein [Source:HGNC Symbol;Acc:HGNC:23432]"	54875	Q9NXG0
ENSG00000044524	EPHA3	6577	633	6.6005	445	5.47333	511	6.35846	443	5.12688	391	5.45603	377	4.9905	583	8.15751	475	6.71453	616	7.5146	3	89107621	89482134	+	6577	EPHA3	GO:0000166;GO:0004672;GO:0004672;GO:0004713;GO:0004713;GO:0004713;GO:0004714;GO:0004714;GO:0005003;GO:0005003;GO:0005004;GO:0005005;GO:0005515;GO:0005515;GO:0005524;GO:0005524;GO:0005524;GO:0005576;GO:0005769;GO:0005886;GO:0005886;GO:0005887;GO:0005887;GO:0005887;GO:0005887;GO:0006468;GO:0006468;GO:0007155;GO:0007169;GO:0007169;GO:0007169;GO:0007411;GO:0010717;GO:0010976;GO:0016020;GO:0016021;GO:…	K05104	EC:2.7.10.1	COG0515	T	EPH receptor A3 [Source:HGNC Symbol;Acc:HGNC:3387]"	2042	P29320;A0A140VJJ0;Q6P4R6
ENSG00000044574	HSPA5	3921	8667	151.591	7510	154.94	7128	148.775	5472	106.225	5283	123.655	5264	116.883	6511	152.816	7101	168.373	7763	158.85	9	125234853	125241343	-	3921	HSPA5	GO:0000166;GO:0001554;GO:0005509;GO:0005515;GO:0005515;GO:0005524;GO:0005524;GO:0005634;GO:0005634;GO:0005737;GO:0005737;GO:0005737;GO:0005739;GO:0005739;GO:0005783;GO:0005783;GO:0005783;GO:0005783;GO:0005788;GO:0005788;GO:0005788;GO:0005788;GO:0005789;GO:0005789;GO:0005790;GO:0005793;GO:0005793;GO:0005829;GO:0005886;GO:0005925;GO:0006983;GO:0006986;GO:0008180;GO:0009314;GO:0009986;GO:0010976;GO:…	K09490	-	COG0443	O	heat shock protein family A (Hsp70) member 5[Source:HGNC Symbol;Acc:HGNC:5238]	3309	P11021;V9HWB4
ENSG00000046604	DSG2	6056	3192	36.1475	2703	36.106	2595	35.068	3317	41.6905	2792	42.3114	2847	40.9291	2620	39.8137	2583	39.6541	2998	39.7191	18	31498177	31549008	+	6056	DSG2	GO:0001533;GO:0002934;GO:0003165;GO:0005509;GO:0005509;GO:0005886;GO:0005886;GO:0005886;GO:0005886;GO:0005886;GO:0005886;GO:0005911;GO:0007155;GO:0007155;GO:0007155;GO:0007156;GO:0007156;GO:0007156;GO:0009986;GO:0014704;GO:0016020;GO:0016020;GO:0016020;GO:0016021;GO:0016324;GO:0016328;GO:0030054;GO:0030054;GO:0030057;GO:0030057;GO:0030057;GO:0031424;GO:0032570;GO:0043231;GO:0046872;GO:0050839;GO:…	K07597	-	NOG293589	-	desmoglein 2 [Source:HGNC Symbol;Acc:HGNC:3049]"	1829	Q14126
ENSG00000046647	GEMIN8	2424	235	6.64869	176	5.87354	223	7.5289	225	7.06525	175	6.62573	160	5.74669	196	7.44115	202	7.74762	256	8.47346	X	14008279	14029893	-	2424	GEMIN8	GO:0000387;GO:0000387;GO:0000387;GO:0000387;GO:0005515;GO:0005634;GO:0005654;GO:0005737;GO:0005829;GO:0005829;GO:0006397;GO:0008380;GO:0032797;GO:0032797;GO:0032797;GO:0034719;GO:0051170;GO:0097504;GO:0000387;GO:0000387;GO:0000387;GO:0000387;GO:0005515;GO:0005634;GO:0005654;GO:0005737;GO:0005829;GO:0005829;GO:0006397;GO:0008380;GO:0032797;GO:0032797;GO:0032797;GO:0034719;GO:0051170;GO:0097504;GO:…	K13136	-	NOG46637	S	gem nuclear organelle associated protein 8[Source:HGNC Symbol;Acc:HGNC:26044]	54960	Q9NWZ8;A0A024RBX2
ENSG00000046651	OFD1	5176	797	10.56	651	10.1743	639	10.1034	854	12.5586	636	11.2769	719	12.0939	524	9.31652	501	8.99897	668	10.3546	X	13734745	13769357	+	5176	OFD1	GO:0000086;GO:0005515;GO:0005515;GO:0005515;GO:0005515;GO:0005634;GO:0005737;GO:0005813;GO:0005814;GO:0005815;GO:0005829;GO:0005856;GO:0005929;GO:0010389;GO:0016020;GO:0030030;GO:0034451;GO:0036064;GO:0042802;GO:0042995;GO:0043014;GO:0043015;GO:0060271;GO:0060271;GO:0060287;GO:0097711;GO:0000086;GO:0005515;GO:0005515;GO:0005515;GO:0005515;GO:0005634;GO:0005737;GO:0005813;GO:0005814;GO:0005815;GO:…	K16480	-	NOG68802	R	OFD1, centriole and centriolar satellite protein[Source:HGNC Symbol;Acc:HGNC:2567]	8481	O75665;E9KL37
ENSG00000046653	GPM6B	5767	620	7.37297	520	7.29412	524	7.43602	480	6.33532	417	6.63612	417	6.29531	559	8.92028	391	6.30342	569	7.91618	X	13770939	13938638	-	5767	GPM6B	GO:0001503;GO:0003674;GO:0005886;GO:0005886;GO:0007275;GO:0007399;GO:0015031;GO:0016020;GO:0016021;GO:0016021;GO:0016021;GO:0030154;GO:0030501;GO:0031175;GO:0032956;GO:0045121;GO:0045121;GO:0051612;GO:0051612;GO:0051893;GO:0085029;GO:2000009;GO:0001503;GO:0003674;GO:0005886;GO:0005886;GO:0007275;GO:0007399;GO:0015031;GO:0016020;GO:0016021;GO:0016021;GO:0016021;GO:0030154;GO:0030501;GO:0031175;GO:…	-	-	NOG300631	-	glycoprotein M6B [Source:HGNCSymbol;Acc:HGNC:4461]	2824	Q13491;A0A024RBV7
ENSG00000046774	MAGEC2	1994	4	0.137574	4	0.162276	2	0.082085	2	0.0763453	4	0.184104	4	0.174649	4	0.184608	3	0.139877	4	0.160949	X	142202342	142205290	-	1994	MAGEC2	GO:0005515;GO:0005634;GO:0005634;GO:0005730;GO:0005737;GO:0005829;GO:0031625;GO:0044257;GO:0051443;	-	-	NOG306544	-	MAGE family member C2 [Source:HGNCSymbol;Acc:HGNC:13574]	51438	Q9UBF1
ENSG00000046889	PREX2	12132	331	1.8711	293	1.95369	294	1.98323	341	2.13944	266	2.01223	276	1.98065	251	1.90396	263	2.01545	274	1.81206	8	67952046	68237032	+	12132	PREX2	GO:0005085;GO:0005085;GO:0005085;GO:0005089;GO:0005089;GO:0005096;GO:0005515;GO:0005829;GO:0005886;GO:0005886;GO:0007186;GO:0007186;GO:0008344;GO:0014065;GO:0030676;GO:0030676;GO:0030676;GO:0030676;GO:0035023;GO:0035023;GO:0035556;GO:0035556;GO:0043547;GO:0048813;	K17588	-	COG5422	T	phosphatidylinositol-3,4,5-trisphosphate dependentRac exchange factor 2 [Source:HGNC Symbol;Acc:HGNC:22950]	80243	Q70Z35
ENSG00000047056	WDR37	6000	451	5.15497	463	6.24237	387	5.2786	629	7.97952	442	6.76082	525	7.61796	383	5.87441	399	6.1826	420	5.61631	10	1049538	1132384	+	6000	WDR37	GO:0005515;GO:0030687;GO:0070545;GO:0005515;GO:0005515;GO:0005515;GO:0005515;GO:0030687;GO:0070545;GO:0005515;	-	-	COG2319	R	WD repeat domain 37 [Source:HGNCSymbol;Acc:HGNC:31406]	22884	Q9Y2I8
ENSG00000047188	YTHDC2	10805	2167	13.7542	1747	13.0794	1800	13.6335	1659	11.6869	1376	11.6875	1583	12.7552	1722	14.6665	1736	14.9374	2020	14.9996	5	113513694	113595285	+	10805	YTHDC2	GO:0000166;GO:0003676;GO:0003676;GO:0003723;GO:0003723;GO:0003723;GO:0003723;GO:0003723;GO:0004386;GO:0004386;GO:0004386;GO:0005515;GO:0005515;GO:0005515;GO:0005524;GO:0005524;GO:0005524;GO:0005634;GO:0005737;GO:0005737;GO:0005737;GO:0005783;GO:0007283;GO:0007286;GO:0007286;GO:0008186;GO:0016787;GO:0030154;GO:0034458;GO:0034458;GO:0034459;GO:0034612;GO:0035770;GO:0035770;GO:0044829;GO:0048477;GO:…	K20099	EC:3.6.4.13	COG1643	L	YTH domain containing 2 [Source:HGNCSymbol;Acc:HGNC:24721]	64848	Q9H6S0
ENSG00000047230	CTPS2	5531	562	6.96841	497	7.26896	465	6.88032	413	5.6836	369	6.12281	386	6.07595	477	7.93655	482	8.10201	497	7.20951	X	16587999	16712936	-	5531	CTPS2	GO:0000166;GO:0003883;GO:0003883;GO:0003883;GO:0003883;GO:0003883;GO:0005515;GO:0005524;GO:0005737;GO:0005829;GO:0006220;GO:0006221;GO:0006221;GO:0006221;GO:0006241;GO:0006241;GO:0006241;GO:0006541;GO:0015949;GO:0016874;GO:0019856;GO:0042802;GO:0044210;GO:0097268;GO:0000166;GO:0003883;GO:0003883;GO:0003883;GO:0003883;GO:0003883;GO:0005515;GO:0005524;GO:0005737;GO:0005829;GO:0006220;GO:0006221;GO:…	K01937	EC:6.3.4.2	COG0504	F	CTP synthase 2 [Source:HGNC Symbol;Acc:HGNC:2520]"	56474	Q9NRF8;A0A024RC00
ENSG00000047249	ATP6V1H	5104	658	8.8413	561	8.89143	606	9.71675	433	6.45735	370	6.65302	338	5.7655	526	9.48401	473	8.61589	516	8.11133	8	53715543	53843558	-	5104	ATP6V1H	GO:0000221;GO:0000221;GO:0000221;GO:0005515;GO:0005765;GO:0005829;GO:0005886;GO:0006811;GO:0006897;GO:0007035;GO:0008286;GO:0015991;GO:0015991;GO:0015991;GO:0016032;GO:0016241;GO:0016887;GO:0030234;GO:0033572;GO:0034220;GO:0046961;GO:0046961;GO:0046961;GO:0050690;GO:0050790;GO:0070062;GO:0090383;GO:0000221;GO:0000221;GO:0000221;GO:0005515;GO:0005765;GO:0005829;GO:0005886;GO:0006811;GO:0006897;GO:…	K02144	-	COG5231	C	ATPase H+ transporting V1 subunit H [Source:HGNCSymbol;Acc:HGNC:18303]	51606	Q9UI12;A0A024R7U9
ENSG00000047315	POLR2B	5891	4180	48.6618	3372	46.304	3409	47.3584	3054	39.46	2734	42.5929	2783	41.1296	3334	52.0827	3529	55.6945	3900	53.1164	4	56977722	57031158	+	5891	POLR2B	GO:0003899;GO:0003899;GO:0006351;GO:0006351;GO:0032549;GO:0032549;GO:0000398;GO:0000784;GO:0001055;GO:0003677;GO:0003677;GO:0003677;GO:0003682;GO:0003723;GO:0003899;GO:0003899;GO:0003899;GO:0003899;GO:0005515;GO:0005634;GO:0005654;GO:0005654;GO:0005665;GO:0005665;GO:0006283;GO:0006351;GO:0006351;GO:0006351;GO:0006366;GO:0006366;GO:0006367;GO:0006368;GO:0006370;GO:0008543;GO:0016020;GO:0016070;GO:…	K03010	EC:2.7.7.6	COG0085	K	RNA polymerase II subunit B [Source:HGNCSymbol;Acc:HGNC:9188]	5431	P30876;B4DH29
ENSG00000047346	FAM214A	9832	261	1.82054	180	1.48098	211	1.7563	242	1.87349	217	2.02556	228	2.01894	184	1.72224	140	1.32384	179	1.46071	15	52581317	52709817	-	9832	FAM214A	GO:0005515;GO:0005515;GO:0005515;GO:0005515;	-	-	NOG303874	-	family with sequence similarity 214 member A[Source:HGNC Symbol;Acc:HGNC:25609]	56204	Q32MH5
ENSG00000047365	ARAP2	12427	218	1.20307	181	1.17823	188	1.23809	267	1.63539	155	1.1447	188	1.31711	182	1.34779	157	1.17458	213	1.3752	4	35948221	36244514	-	12427	ARAP2	GO:0005096;GO:0005096;GO:0005096;GO:0005515;GO:0005547;GO:0005547;GO:0005547;GO:0005737;GO:0005829;GO:0007165;GO:0007165;GO:0043547;GO:0043547;GO:0046872;GO:0051056;GO:0005096;GO:0005096;GO:0005096;GO:0005547;GO:0005547;GO:0007165;GO:0007165;GO:0043547;GO:0043547;	K18440	-	COG5347	U	ArfGAP with RhoGAP domain, ankyrin repeat and PHdomain 2 [Source:HGNC Symbol;Acc:HGNC:16924]	116984	Q8WZ64;A7E2A5
ENSG00000047410	TPR	12350	5759	31.9802	4720	30.9168	4564	30.2439	4854	29.9165	4013	29.8216	4388	30.9336	4279	31.8854	4319	32.5137	4986	32.3921	1	186311652	186375693	-	12350	TPR	GO:0000122;GO:0000775;GO:0000776;GO:0003682;GO:0003723;GO:0003729;GO:0005515;GO:0005515;GO:0005634;GO:0005635;GO:0005635;GO:0005643;GO:0005643;GO:0005643;GO:0005654;GO:0005694;GO:0005737;GO:0005819;GO:0005856;GO:0005868;GO:0006110;GO:0006404;GO:0006405;GO:0006406;GO:0006409;GO:0006606;GO:0006606;GO:0006606;GO:0006999;GO:0007049;GO:0007094;GO:0007094;GO:0010965;GO:0015031;GO:0015631;GO:0016020;GO:…	K09291	-	NOG12793	-	translocated promoter region, nuclear basketprotein [Source:HGNC Symbol;Acc:HGNC:12017]	7175	P12270
ENSG00000047457	CP	7072	6	0.0581848	1	0.0114387	1	0.0115722	0	0	2	0.0259547	1	0.0123109	2	0.0260258	0	0	7	0.0794162	3	149162410	149221829	-	7072	CP	GO:0004322;GO:0005507;GO:0005623;GO:0006825;GO:0006879;GO:0046872;GO:0055114;GO:0004322;GO:0004322;GO:0005507;GO:0005507;GO:0005623;GO:0006825;GO:0006825;GO:0006879;GO:0006879;GO:0016491;GO:0016491;GO:0046872;GO:0055114;GO:0055114;GO:0004322;GO:0004322;GO:0004322;GO:0004322;GO:0004322;GO:0004322;GO:0005507;GO:0005507;GO:0005576;GO:0005576;GO:0005615;GO:0005615;GO:0005615;GO:0005765;GO:0005788;GO:…	K13624	EC:1.16.3.1	NOG276067	-	ceruloplasmin [Source:HGNC Symbol;Acc:HGNC:2295]"	1356	P00450;A5PL27
ENSG00000047578	KIAA0556	9784	370	2.5935	346	2.86075	311	2.60138	414	3.22078	257	2.41071	337	2.99878	304	2.85939	321	3.05027	323	2.64874	16	27550133	27780369	+	9784	KIAA0556	GO:0005615;GO:0005737;GO:0005856;GO:0042995;	K22858	-	NOG67545	S	KIAA0556 [Source:HGNC Symbol;Acc:HGNC:29068]"	23247	O60303
ENSG00000047579	DTNBP1	3052	424	9.52757	344	9.11787	395	10.5918	504	12.5697	417	12.5395	441	12.5801	401	12.0914	318	9.68706	436	11.4619	6	15522801	15663058	-	3052	DTNBP1	GO:0001956;GO:0001956;GO:0005515;GO:0005515;GO:0005634;GO:0005634;GO:0005737;GO:0005737;GO:0005737;GO:0005737;GO:0005768;GO:0005783;GO:0005789;GO:0005789;GO:0005829;GO:0005886;GO:0005886;GO:0006996;GO:0007596;GO:0008089;GO:0008089;GO:0010008;GO:0010628;GO:0010628;GO:0014059;GO:0014059;GO:0014069;GO:0014069;GO:0015630;GO:0016020;GO:0016528;GO:0030054;GO:0030424;GO:0030424;GO:0030426;GO:0030426;GO:…	K20189	-	NOG81712	S	dystrobrevin binding protein 1 [Source:HGNCSymbol;Acc:HGNC:17328]	84062	Q96EV8;A0A0S2Z5U8
ENSG00000047597	XK	5174	180	2.38587	134	2.09507	136	2.15115	125	1.83891	124	2.1995	131	2.20433	159	2.82805	129	2.318	169	2.62068	X	37685791	37732130	+	5174	XK	GO:0005215;GO:0005515;GO:0005886;GO:0006865;GO:0006874;GO:0008361;GO:0010961;GO:0016020;GO:0016021;GO:0016021;GO:0016021;GO:0016021;GO:0016021;GO:0031133;GO:0042552;GO:0048741;	K19522	-	NOG149424	S	X-linked Kx blood group [Source:HGNCSymbol;Acc:HGNC:12811]	7504	P51811
ENSG00000047617	ANO2	6255	11	0.120605	4	0.0517312	7	0.0915862	13	0.158195	7	0.102707	12	0.167026	2	0.0294252	11	0.163499	4	0.0513081	12	5531869	5946232	-	6255	ANO2	GO:0005229;GO:0005254;GO:0005515;GO:0005654;GO:0005886;GO:0005886;GO:0005886;GO:0006811;GO:0006821;GO:0016020;GO:0016021;GO:0034220;GO:0034707;GO:0046983;GO:0046983;GO:1902476;GO:0005654;GO:0005886;GO:0016020;GO:0016021;GO:0046983;GO:0046983;GO:0046983;GO:0005229;GO:0005229;GO:0005229;GO:0005254;GO:0005515;GO:0005654;GO:0005886;GO:0005886;GO:0005886;GO:0005886;GO:0005886;GO:0006811;GO:0006821;GO:…	K19497	-	NOG320103	-	anoctamin 2 [Source:HGNC Symbol;Acc:HGNC:1183]"	57101	Q9NQ90;F1T0L7
ENSG00000047621	C12orf4	4932	654	9.09401	532	8.72586	611	10.1386	1018	15.7109	914	17.0079	987	17.4231	583	10.8783	560	10.5564	694	11.2899	12	4487735	4538508	-	4932	C12orf4	GO:0005737;GO:0005737;GO:0043304;GO:0043304;GO:0005737;GO:0043304;	-	-	NOG248133	-	chromosome 12 open reading frame 4 [Source:HGNCSymbol;Acc:HGNC:1184]	57102	Q9NQ89
ENSG00000047634	SCML1	5497	4131	51.5383	3427	50.4322	3414	50.8273	3114	43.1192	2840	47.4155	2775	43.9509	3248	54.376	2671	45.1749	3687	53.8147	X	17737449	17754988	+	5497	SCML1	GO:0003677;GO:0003700;GO:0005515;GO:0005634;GO:0006355;GO:0009653;GO:0003677;GO:0003700;GO:0005515;GO:0005634;GO:0006355;GO:0009653;GO:0003677;GO:0003700;GO:0005515;GO:0005634;GO:0006355;GO:0009653;GO:0003677;GO:0003700;GO:0005515;GO:0005634;GO:0006355;GO:0009653;	K11464	-	NOG262152	-	Scm polycomb group protein like 1 [Source:HGNCSymbol;Acc:HGNC:10580]	6322	Q9UN30
ENSG00000047644	WWC3	7114	0	0	0	0	0	0	0	0	0	0	0	0	0	0	0	0	0	0	X	10015562	10144478	+	7114	WWC3	GO:0000122;GO:0005829;GO:0019900;GO:0032947;GO:0035331;GO:0046621;	-	-	NOG117285	S	WWC family member 3 [Source:HGNCSymbol;Acc:HGNC:29237]	55841	Q9ULE0
ENSG00000047648	ARHGAP6	8104	7	0.0592379	4	0.0399282	0	0	3	0.0281773	1	0.0113248	0	0	1	0.0113558	2	0.0229446	0	0	X	11137543	11665920	-	8104	ARHGAP6	GO:0005070;GO:0005096;GO:0005096;GO:0005096;GO:0005737;GO:0005737;GO:0005829;GO:0005884;GO:0007015;GO:0007015;GO:0007165;GO:0007165;GO:0007266;GO:0007266;GO:0009967;GO:0015629;GO:0017124;GO:0030041;GO:0043087;GO:0043087;GO:0051056;GO:0051497;GO:0051895;GO:0005070;GO:0005096;GO:0005096;GO:0005096;GO:0005737;GO:0005737;GO:0005829;GO:0005884;GO:0007015;GO:0007015;GO:0007165;GO:0007165;GO:0007266;GO:…	K20631	-	NOG276736	-	Rho GTPase activating protein 6 [Source:HGNCSymbol;Acc:HGNC:676]	395	O43182
ENSG00000047662	FAM184B	6622	35	0.362476	33	0.403129	32	0.395476	36	0.4138	21	0.291044	28	0.368129	21	0.291841	16	0.224637	20	0.242323	4	17629306	17781512	-	6622	FAM184B	-	-	-	NOG147962	S	family with sequence similarity 184 member B[Source:HGNC Symbol;Acc:HGNC:29235]	27146	Q9ULE4
ENSG00000047849	MAP4	14943	5127	23.5302	4261	23.0671	4240	23.2213	3274	16.677	2904	17.8356	2927	17.0536	3602	22.1831	3616	22.4978	3973	21.3321	3	47850690	48089272	-	14943	MAP4	GO:0005737;GO:0005856;GO:0005874;GO:0015631;GO:0015631;GO:0000226;GO:0000226;GO:0003723;GO:0005198;GO:0005515;GO:0005737;GO:0005829;GO:0005856;GO:0005874;GO:0005875;GO:0005886;GO:0005930;GO:0007052;GO:0008017;GO:0015630;GO:0015631;GO:0015631;GO:0030424;GO:0031175;GO:0043005;GO:0051012;GO:0051294;GO:0051301;GO:0072686;GO:1902856;GO:0005737;GO:0005829;GO:0005856;GO:0005874;GO:0005886;GO:0015630;GO:…	K10431	-	NOG148882	S	microtubule associated protein 4 [Source:HGNCSymbol;Acc:HGNC:6862]	4134	P27816
ENSG00000047932	GOPC	4628	1665	24.673	1410	24.6459	1430	25.2873	1625	26.7262	1324	26.2556	1406	26.4498	1231	24.4783	1077	21.6357	1509	26.1607	6	117560269	117602542	-	4628	GOPC	GO:0000139;GO:0005515;GO:0005515;GO:0005515;GO:0005737;GO:0005765;GO:0005794;GO:0005794;GO:0005794;GO:0005794;GO:0005886;GO:0005886;GO:0006888;GO:0006893;GO:0010360;GO:0014069;GO:0015031;GO:0016020;GO:0030054;GO:0030140;GO:0030425;GO:0030660;GO:0032991;GO:0042995;GO:0043004;GO:0043004;GO:0043004;GO:0044325;GO:0045176;GO:0045202;GO:0045211;GO:0051260;GO:2000009;GO:0000139;GO:0005515;GO:0005515;GO:…	-	-	NOG278699	-	golgi associated PDZ and coiled-coil motifcontaining [Source:HGNC Symbol;Acc:HGNC:17643]	57120	Q9HD26
ENSG00000047936	ROS1	7856	0	0	1	0.0102972	0	0	2	0.0193779	1	0.0116823	1	0.0110823	0	0	2	0.0236689	0	0	6	117288300	117425855	-	7856	ROS1	GO:0000166;GO:0001558;GO:0002066;GO:0002066;GO:0004672;GO:0004672;GO:0004713;GO:0004713;GO:0004713;GO:0004714;GO:0004714;GO:0004714;GO:0004714;GO:0005515;GO:0005515;GO:0005524;GO:0005524;GO:0005524;GO:0005886;GO:0005887;GO:0006468;GO:0006468;GO:0006468;GO:0006468;GO:0007169;GO:0007169;GO:0007169;GO:0007283;GO:0007283;GO:0008283;GO:0008283;GO:0009986;GO:0010629;GO:0010966;GO:0016020;GO:0016020;GO:…	K05088	EC:2.7.10.1	COG0515	T	ROS proto-oncogene 1, receptor tyrosine kinase[Source:HGNC Symbol;Acc:HGNC:10261]	6098	P08922
ENSG00000048028	USP28	5719	1906	22.8562	1574	22.2641	1548	22.1519	1317	17.5284	1179	18.92	1185	18.0397	1434	23.0752	1427	23.1982	1609	22.573	11	113797874	113875570	-	5719	USP28	GO:0000077;GO:0000077;GO:0004197;GO:0004843;GO:0004843;GO:0005515;GO:0005515;GO:0005634;GO:0005654;GO:0005654;GO:0005654;GO:0005829;GO:0006281;GO:0006508;GO:0006511;GO:0006511;GO:0006974;GO:0007265;GO:0008233;GO:0008234;GO:0008283;GO:0010212;GO:0016579;GO:0016579;GO:0016579;GO:0016579;GO:0016579;GO:0016604;GO:0016787;GO:0031647;GO:0031647;GO:0032991;GO:0034644;GO:0036459;GO:0036459;GO:0036459;GO:…	K21122	EC:3.4.19.12	COG5077	O	ubiquitin specific peptidase 28 [Source:HGNCSymbol;Acc:HGNC:12625]	57646	Q96RU2
ENSG00000048052	HDAC9	16827	90	0.366806	68	0.326905	77	0.374493	100	0.452346	78	0.425418	95	0.491527	60	0.328142	55	0.303882	66	0.314695	7	18086949	19002416	+	16827	HDAC9	GO:0000118;GO:0000118;GO:0000122;GO:0000122;GO:0003714;GO:0004407;GO:0004407;GO:0004407;GO:0005080;GO:0005515;GO:0005515;GO:0005634;GO:0005634;GO:0005654;GO:0005667;GO:0005737;GO:0005737;GO:0006325;GO:0006325;GO:0006954;GO:0007507;GO:0008134;GO:0008134;GO:0016575;GO:0016575;GO:0016787;GO:0030183;GO:0032041;GO:0032869;GO:0033558;GO:0034739;GO:0034983;GO:0035097;GO:0035097;GO:0042113;GO:0042632;GO:…	K11409	EC:3.5.1.98	COG0123	BQ	histone deacetylase 9 [Source:HGNCSymbol;Acc:HGNC:14065]	9734	Q9UKV0
ENSG00000048140	TSPAN17	5215	923	12.138	803	12.4561	669	10.4986	794	11.5889	700	12.3189	709	11.8365	573	10.1115	570	10.1618	614	9.44642	5	176647387	176659054	+	5215	TSPAN17	GO:0016020;GO:0016021;GO:0016021;GO:0016021;GO:0000151;GO:0004842;GO:0005887;GO:0007166;GO:0016020;GO:0016021;GO:0016021;GO:0016021;GO:0016567;GO:0019899;GO:0072594;GO:0000151;GO:0004842;GO:0005887;GO:0007166;GO:0016020;GO:0016021;GO:0016021;GO:0016021;GO:0016567;GO:0019899;GO:0072594;GO:0016020;GO:0016021;GO:0016021;GO:0016021;GO:0016020;GO:0016021;GO:0016021;GO:0016021;GO:0000151;GO:0004842;GO:…	K10303	-	NOG312878	-	tetraspanin 17 [Source:HGNC Symbol;Acc:HGNC:13594]"	26262	Q96FV3
ENSG00000048162	NOP16	2862	474	11.3582	382	10.7973	383	10.9519	627	16.6754	508	16.29	487	14.8146	358	11.5115	344	11.1748	432	12.1106	5	176383938	176388975	-	2862	NOP16	GO:0005634;GO:0005730;GO:0043231;GO:0005634;GO:0005730;GO:0043231;GO:0003723;GO:0005634;GO:0005634;GO:0005730;GO:0005730;GO:0005730;GO:0042273;GO:0043231;GO:0003723;GO:0005634;GO:0005634;GO:0005730;GO:0005730;GO:0005730;GO:0042273;GO:0043231;GO:0005634;GO:0005730;GO:0043231;	-	-	NOG309921	-	NOP16 nucleolar protein [Source:HGNCSymbol;Acc:HGNC:26934]	51491	Q9Y3C1
ENSG00000048342	CC2D2A	9556	363	2.60514	322	2.72583	338	2.89467	331	2.63651	240	2.30496	281	2.56012	360	3.46691	322	3.13278	334	2.80429	4	15469865	15601557	+	9556	CC2D2A	GO:0001843;GO:0005737;GO:0005829;GO:0005856;GO:0005929;GO:0007224;GO:0007224;GO:0007368;GO:0007507;GO:0030030;GO:0035082;GO:0035869;GO:0035869;GO:0036038;GO:0036038;GO:0042995;GO:0043010;GO:0044458;GO:0060271;GO:0060271;GO:0097711;GO:1904491;GO:1905515;GO:1990403;GO:0005737;GO:0005829;GO:0005856;GO:0005929;GO:0007224;GO:0030030;GO:0035869;GO:0036038;GO:0042995;GO:0060271;GO:0097711;GO:0005737;GO:…	K19352	-	NOG246455	-	coiled-coil and C2 domain containing 2A[Source:HGNC Symbol;Acc:HGNC:29253]	57545	Q9P2K1
ENSG00000048392	RRM2B	5548	811	10.025	668	9.74001	706	10.4142	863	11.84	787	13.0187	853	13.3858	644	10.6823	581	9.73619	770	11.1354	8	102204502	102239118	-	5548	RRM2B	GO:0001822;GO:0003014;GO:0004748;GO:0004748;GO:0004748;GO:0005515;GO:0005634;GO:0005654;GO:0005737;GO:0005739;GO:0005829;GO:0005829;GO:0005829;GO:0006260;GO:0006264;GO:0006281;GO:0006281;GO:0006974;GO:0006979;GO:0009200;GO:0009263;GO:0009263;GO:0009263;GO:0009263;GO:0014075;GO:0015949;GO:0016491;GO:0016491;GO:0016491;GO:0046872;GO:0055114;GO:0055114;GO:0055114;GO:1902254;GO:0009263;GO:0009263;GO:…	K10808	EC:1.17.4.1	COG0208	F	ribonucleotide reductase regulatory TP53 induciblesubunit M2B [Source:HGNC Symbol;Acc:HGNC:17296]	50484	Q7LG56
ENSG00000048405	ZNF800	5793	588	6.96105	539	7.5267	581	8.2079	730	9.59172	649	10.2818	723	10.8659	453	7.19634	429	6.88499	510	7.0635	7	127346790	127431924	-	5793	ZNF800	GO:0000981;GO:0003676;GO:0003676;GO:0003677;GO:0005634;GO:0006357;GO:0046872;GO:0000981;GO:0003676;GO:0003676;GO:0003677;GO:0005634;GO:0006357;GO:0046872;GO:0000981;GO:0003676;GO:0003676;GO:0003677;GO:0005634;GO:0006357;GO:0046872;GO:0003676;GO:0003676;	-	-	NOG304830	-	zinc finger protein 800 [Source:HGNCSymbol;Acc:HGNC:27267]	168850	Q2TB10
ENSG00000048462	TNFRSF17	1015	1	0.067567	0	0	0	0	0	0	0	0	0	0	0	0	0	0	1	0.0790473	16	11965210	11968068	+	1015	TNFRSF17	GO:0002250;GO:0002260;GO:0002376;GO:0005886;GO:0005886;GO:0005886;GO:0007165;GO:0007165;GO:0007165;GO:0007275;GO:0008283;GO:0012505;GO:0016020;GO:0016021;GO:0016021;GO:0033209;GO:0038023;GO:0038023;GO:0038023;GO:0002250;GO:0002376;GO:0005886;GO:0005886;GO:0005886;GO:0007165;GO:0007165;GO:0007275;GO:0008283;GO:0012505;GO:0016020;GO:0016021;GO:0016021;GO:0033209;GO:0038023;GO:0038023;GO:0016020;GO:…	K05153	-	NOG46220	S	TNF receptor superfamily member 17 [Source:HGNCSymbol;Acc:HGNC:11913]	608	Q02223
ENSG00000048471	SNX29	11299	398	2.4157	362	2.59172	345	2.49884	434	2.92366	378	3.07029	417	3.21312	342	2.7855	321	2.64128	358	2.54212	16	11976734	12574287	+	11299	SNX29	GO:0035091;GO:0035091;GO:0035091;GO:0035091;	K17935	-	NOG86473	O	sorting nexin 29 [Source:HGNCSymbol;Acc:HGNC:30542]	92017	Q8TEQ0
ENSG00000048540	LMO3	10002	1	0.00685668	1	0.00808784	0	0	4	0.0304404	3	0.0275272	5	0.0435225	5	0.0460045	2	0.0185906	7	0.0561519	12	16548372	16610594	-	10002	LMO3	GO:0005515;GO:0005737;GO:0035360;GO:0045600;GO:0046872;GO:0070373;GO:2000324;GO:0005515;GO:0005737;GO:0035360;GO:0045600;GO:0046872;GO:0070373;GO:2000324;GO:0005515;GO:0005737;GO:0035360;GO:0045600;GO:0046872;GO:0070373;GO:2000324;GO:0005515;GO:0005737;GO:0035360;GO:0045600;GO:0046872;GO:0070373;GO:2000324;GO:0046872;GO:0005515;GO:0005737;GO:0035360;GO:0045600;GO:0046872;GO:0070373;GO:2000324;GO:…	-	-	NOG316748	-	LIM domain only 3 [Source:HGNCSymbol;Acc:HGNC:6643]	55885	Q8TAP4;A0A024RAT1;Q9NYC6
ENSG00000048544	MRPS10	2100	986	32.2002	782	30.1236	710	27.6693	690	25.0096	619	27.052	640	26.5333	744	32.604	802	35.5062	853	32.5899	6	42206807	42217861	-	2100	MRPS10	GO:0003674;GO:0005739;GO:0005743;GO:0005763;GO:0005763;GO:0005763;GO:0005840;GO:0008150;GO:0070125;GO:0070126;	K02946	-	NOG264717	-	mitochondrial ribosomal protein S10 [Source:HGNCSymbol;Acc:HGNC:14502]	55173	P82664;A0A024RD03
[truncated: 19,382 more rows]
