# Supplementary material for: MERS-CoV nsp1 regulates autophagic flux via mTOR signalling and dysfunctional lysosomes
Source: Emerg Microbes Infect. 2022 Oct 26;11(1):2529–43. doi: 10.1080/22221751.2022.2128434 (PMC9621213; doi:10.1080/22221751.2022.2128434)
Supplement: Supplemental Material [file TEMI_A_2128434_SM5469.zip › Table S3.xlsx]

## Sheet: Sheet1
Protein_ID	Protein_Qscore	Protein_FDR	Protein_Mass	PeptideSeqs	PepIsUnique	Unique_Peptide_Num	Unique_Spectra_Num	Coverage	Peptide_Query	Sameset	Description	Abundance	pre_sorted_iBAQ	sorted_iBAQ
NP_008971.2	26.7604	NA	95679.3	EALGGQALYPHVLVK;HLPSTEPDPHVVR;INEEISVK;NYILDQTNVYGSAQR;RPLEMEQQQAYRPEMK;YNILGTNAIMDK	1;1;1;1;1;1	6	6	0.0923	17359;15232;3173;19601;23226;12652	NP_001308137.1;NP_001287945.1;XP_005258516.1;XP_005258518.1;XP_005258520.1;XP_011524694.1	heterogeneous nuclear ribonucleoprotein U-like protein 1 isoform a [Homo sapiens]	8.74838e+06	190182	121378	0.63822
NP_002643.1	4.13341	NA	16561.8	FYTIEILK	1	1	1	0.0548	4893	-	prolactin-induced protein; prolactin-inducible protein [Homo sapiens]	0	0	16560.1	#DIV/0!
NP_002058.2	15.8594	NA	42096.5	ANALLIR;DTILQLNLK;EYQLSDSAK;IIHGAGYSEEDKR;LVYQNIFTAMQAMIR;VTTFEHQYVSAIK;YYLTDVDR	1;0;0;1;0;1;1	4	7	0.2061	790;5476;5124;15024;15023;15026;20751;20752;15970;15969;5198	-	guanine nucleotide-binding protein subunit alpha-11 [Homo sapiens]	3.33011e+07	1.44787e+06	1.62848e+06	1.12474
XP_011517474.1	25.4243	NA	55159.4	DGFGGLAAAR;EMVLEIIR;GVPQQIEVAR;IQFKPDDGISPER;SINQQSGAHVELQR;TVITEEFKVPDK	1;1;1;1;1;1	6	6	0.1304	3223;4763;6358;15586;16785;13518	XP_005272289.1;NP_003925.1	far upstream element-binding protein 3 isoform X2 [Homo sapiens]	2.06034e+06	60598.3	47458.6	0.783167
NP_001295126.1	5.17481	NA	22595.9	QQSEEDLLLQDFSR	1	1	1	0.0707	19165	NP_009038.1	translocon-associated protein subunit gamma isoform 1 [Homo sapiens]	1.25636e+06	179480	83435.5	0.464875
XP_005251038.1	165.276	NA	515140	AEVVETTQVYTEEETRR;AGVVGPELHEQLLSAEK;AQAEVEGLGK;AQLMADFQAGR;AQVEQELTTLR;DDGTGQLLLPLSDAR;DTHDQLSEPSEVR;DVAEVDTVRR;GFFDPNTHENLTYR;GIYQSLEGAVQAGQLK;GLVGPELHDR;GTQGAEEVLR;GWLYYEAGQR;IISLETYNLLR;LAAIGEATR;LAEVEAALEK;LGFHLPLEVAYQR;LISLFQAMK;LLDAQLATGGIVDPR;LLEAAAQSTK;LLEAQIATGGVIDPVHSHR;LQNVQIALDYLR;LREQLQLLEEQHR;LTAEDLFEAR;LTVDEAVR;LYVHEAVK;NLLDEELQR;QLAEEDLAQQR;QLEMSAEAER;QLLEEELAR;QQGLASYDYVR;QVQVALE…	1;1;1;1;1;1;1;1;1;1;1;1;1;1;1;1;1;1;1;1;0;1;1;1;1;1;1;1;1;1;1;1;1;1;1;1;1;1;1;1	39	39	0.0989	22993;20067;4431;9324;10808;16866;15750;7870;19199;18488;6259;5515;9769;11893;2684;5801;16380;5680;16281;4987;22742;14405;18936;7993;2699;3660;7141;11122;8323;6451;11091;9776;1893;10753;6293;8065;1537;5131;11112;10791	XP_005251037.1;XP_006716651.1;XP_005251041.1;XP_005251039.1;XP_011515432.1;XP_005251036.1;XP_005251033.1;XP_011515433.1;XP_005251035.1;XP_006716653.1;NP_958781.1;NP_000436.2;NP_958782.1;NP_958784.1;XP_006716652.1;NP_958780.1;NP_958783.1;NP_958785.1;XP_005251040.1;NP_958786.1	plectin isoform X7 [Homo sapiens]	8.57651e+07	259894	5201.98	0.0200157
NP_112598.3	8.39475	NA	555316	GFFDPNTHENLTYVQLLR;LLEAQIATGGVIDPVHSHR;VIEETEER	1;0;1	2	2	0.0088	24325;22742;4485	XP_016869378.1;XP_016869381.1	epiplakin [Homo sapiens] >XP_016869379.1 epiplakin isoform X2 [Homo sapiens]	950957	3159.33	2686.23	0.850254
NP_079120.1	18.1418	NA	74971.1	DAAFATLVSDR;IPLNTEQK;LFNESHGIFLGLQR;VSLELHIER	1;1;1;1	4	4	0.064	8018;3360;17985;6339	NP_001290205.1;NP_001317401.1;XP_016880597.1;XP_016880598.1	nuclear pore complex protein Nup85 [Homo sapiens]	4.28911e+06	134035	0	0
NP_036219.2	15.8688	NA	59533.1	DSVYIFR;IYQVLDFR;LELYFRPK;LFDIRPIWSR	1;1;1;1	4	4	0.0636	2636;5392;5662;11178	NP_001116295.1;XP_016870804.1;XP_016870805.1	general transcription factor 3C polypeptide 5 isoform 2 [Homo sapiens]	181839	5051.1	51400.1	10.176
NP_000843.1	3.85659	NA	23341	FQDGDLTLYQSNTILR	1	1	1	0.0762	21343	-	glutathione transferase [Homo sapiens]	18018	1638	17559	10.7198
NP_001004316.2	2.21263	NA	81178.3	RINLAENELEITK	1	1	2	0.0188	16381;16377	XP_011511109.1;XP_016861863.1;XP_006713694.1;XP_011511105.1;XP_011511111.1;XP_011511108.1;XP_006713699.1	leucine-, glutamate- and lysine-rich protein 1 isoform 1 [Homo sapiens] >XP_005247498.1 leucine-, glutamate- and lysine-rich protein 1 isoform X3 [Homo sapiens] >XP_011511106.1 leucine-, glutamate- and lysine-rich protein 1 isoform X3 [Homo sapiens]	567887	10714.8	2546.43	0.237654
NP_006017.1	10.3496	NA	22473.5	ALVQNDTLLQVK;GAPAAATAPAPTAHK	1;1	2	2	0.1268	12061;11816	-	H1 histone family, member X [Homo sapiens]	285080	20362.8	0	0
NP_113673.3	15.5244	NA	49388.2	LLQVVEEPQALAAFLR;REPFLLSGGDDGALK;VSWLGEEPVAGVWSEK	1;1;1	3	4	0.1054	20344;20345;16967;20007	-	glutamate-rich WD repeat-containing protein 1 [Homo sapiens]	558191	31010.6	101218	3.26397
NP_002615.2	2.30751	NA	17317	NQLDQEVEFLSTSIAQLK	1	1	1	0.1169	23203	-	prefoldin 5 isoform alpha [Homo sapiens]	154301	15430.1	0	0
NP_937887.1	10.751	NA	166486	ALPSEELNR;HGVESTLER;QVTQLAIDTEER	1;1;1	3	3	0.0198	4917;4902;13429	NP_937884.1;NP_001278086.1;NP_001181875.1;NP_004944.3;NP_886553.3;NP_937885.1	eukaryotic translation initiation factor 4 gamma 1 isoform 2 [Homo sapiens]	2.24308e+06	31592.7	7971.18	0.252311
NP_006608.1	33.7293	NA	177332	ALEEQNELLSAELGGLR;DNLAEELEGVAGR;FQLAVEALEQEK;LELQFPR;QGLQSQIAQVLEGR;TSLSFQDPK;VAHMETSLGQAR	1;1;1;1;1;1;1	7	10	0.0518	20899;20897;12746;13476;2702;16057;16056;4821;11474;11475	-	nestin [Homo sapiens]	3.71119e+06	37486.8	12558.7	0.335018
XP_005257069.1	104.826	NA	192276	AFMTADLPNELIELLEK;ALEHFTDLYDIKR;DAMQYASESK;ENPYYDSR;GQFSTDELVAEVEKR;HDVVFLITK;HELIEFR;IAAYLFK;IYIDSNNNPER;KFDVNTSAVQVLIEHIGNLDR;LLEMNLMHAPQVADAILGNQMFTHYDR;LLLPWLEAR;LLYNNVSNFGR;NLQNLLILTAIK;NNLAGAEELFAR;QLPLVKPYLR;RPISADSAIMNPASK;SVDPTLALSVYLR;SVNESLNNLFITEEDYQALR;VANVELYYR;VSQPIEGHAASFAQFK;VVGAMQLYSVDR;WLLLTGISAQQNR	1;1;1;1;1;1;1;1;1;1;1;1;1;1;1;1;1;1;1;1;1;1;1	23	23	0.1766	22215;17789;7518;5174;19167;5772;3379;1506;11878;26208;29332;6712;11033;12328;11216;9382;16934;14137;26102;7065;19289;12311;15534	NP_001275582.1;NP_004850.1	clathrin heavy chain 1 isoform X1 [Homo sapiens]	1.23466e+07	129964	188952	1.45388
NP_071920.1	2.18292	NA	78800.2	ILQIIK	1	1	1	0.0086	311	XP_005263235.1;XP_006714351.1	hedgehog-interacting protein precursor [Homo sapiens]	491192	10678.1	5326.2	0.498798
NP_071324.1	7.99	NA	67594.7	NILAAASPYIR;YVFEAVIR	1;1	2	2	0.0318	8529;4353	-	gigaxonin [Homo sapiens]	959863	24611.9	3657.35	0.148601
NP_115571.2	6.48782	NA	250257	LAQDPYR;SVESTSPEPSK	1;1	2	2	0.0078	2040;7580	NP_001278340.1;NP_620305.2	protein SON isoform B [Homo sapiens]	306519	4033.14	3911.77	0.969905
NP_003906.2	23.7912	NA	59679.8	DIVQFVPYR;EALAQTVLAEVPTQLVSYFR;GTITVSAQELK;LYGPTNFAPIINHVAR;VVTMEVEAR	1;1;1;1;1	5	5	0.1199	7331;25030;7566;20156;5303	NP_690902.1;NP_001185792.1	copine-1 isoform b [Homo sapiens]	2.96242e+06	148121	914163	6.17172
NP_066964.1	129.311	NA	82652.3	ANPQVGVAFPHIK;DQVTAQEIFQDNHEDGPTAK;EDGSGDRGDGPFR;EDIIQGFR;EEASGSSVTAEEAK;EEASGSSVTAEEAKK;EGLEIVK;EPLPPIQQHIWNMLNPPAEVTTK;FFMGNQVLK;GITEQQKEGLEIVK;HIEIFTDLSSR;IQPGSQQADFLDALIVSMDVIQHETIGK;KVITMFVQR;KYAPTEAQLNAVDALIDSMSLAK;LFQCLLHR;LGGHGPSFPLK;LTIGSNLSIR;QVFAENKDEIALVLFGTDGTDNPLSGGDQYQNITVHR;QYMFSSLK;RFFMGNQVLK;RHIEIFTDLSSR;SQLDIIIHSLK;SQLDIIIHSLKK;TDTLEDLFPTTK;TEQGGAHFSVSSLAEGSVTSVGSVNPAENFR;TLFPL…	1;1;1;1;1;1;1;1;1;1;1;1;1;1;1;1;1;1;1;1;1;1;1;1;1;1;1;1	28	51	0.4454	12879;12878;12876;25099;12543;12544;12542;12545;4001;13225;15963;15965;1004;27954;27955;6416;16890;16891;11523;11522;29186;7358;7361;6954;7360;7359;26857;26856;6112;6111;6686;5829;30314;30316;4771;4462;10081;10083;15004;10349;10348;13238;13239;12923;29258;4996;4995;4573;4296;25785;25926	-	ATP-dependent DNA helicase II [Homo sapiens]	7.98221e+07	1.81414e+06	874697	0.482156
NP_055693.4	16.8385	NA	73538.3	EAVVYLAHTHDGAR;QAFEELRDDLVELSK;QIIISEIISSLPSIVNDK;TIAFAHDSTR	1;1;1;1	4	5	0.088	16278;20267;22291;6875;6876	-	pumilio homolog 3 [Homo sapiens]	385540	10145.8	3795.12	0.374059
NP_001277154.1	10.3496	NA	38248.3	AVLQFTPASWTYVR;ILFIGGITAPTVR	1;1	2	2	0.0826	18109;12414	NP_055569.1	phosphatidylserine synthase 1 isoform 2 [Homo sapiens]	138605	9240.32	0	0
NP_001933.2	49.9581	NA	113676	ALNSMGQDLERPLELR;EQYNMLGGK;IHSDCAANQQVTYR;ISGVGIDQPPYGIFVINQK;MTGFELTEGVK;TMNNFLDREQYGQYALAVR;TYVVTGNMGSNDK;TYVVTGNMGSNDKVGDFVATDLDTGRPSTTVR;VGDFVATDLDTGRPSTTVR;YQGTILSIDDNLQR;YVMGNNPADLLAVDSR	1;1;1;1;1;1;1;1;1;1;1	11	12	0.143	21078;5424;18511;23046;9387;25658;13396;13397;29682;22664;18053;19726	-	desmoglein-1 preproprotein [Homo sapiens]	2.61931e+06	67161.8	145526	2.1668
NP_001337538.1	22.9385	NA	54137.4	ALIVVPYAEGVIPDEAK;FHDPDSAVVAQHLTNTVFVDR;LFPPDDSPLPVSSR;LNHVAAGLVSPSLK;TLFGFLGK	1;1;1;1;1	5	7	0.151	20170;20169;26200;26199;16055;13525;2366	NP_001337537.1;NP_001177916.1;NP_001337534.1	serine/arginine-rich splicing factor 11 isoform 4 [Homo sapiens]	7.79265e+06	458391	100749	0.219789
XP_016872799.1	10.3496	NA	84856.4	LFEVIETEK;VPVASPSAHNISSSGGAPDR	1;1	2	2	0.038	6633;21577	XP_011543093.1;XP_011543092.1;XP_011543099.1;NP_004945.4;XP_016872800.1;XP_011543091.1;NP_001034558.2;XP_011543096.1;NP_001156768.1;XP_011543095.1;XP_011543094.1;XP_011543098.1;NP_001156769.1;XP_011543097.1;XP_011543100.1;NP_059672.2	serine/threonine-protein kinase MARK2 isoform X6 [Homo sapiens]	407403	9053.41	0	0
NP_008941.3	29.3412	NA	67423.9	AITFFTEDDKPLLR;ELASQIHR;GFNPPVLVFVQSIER;GVNLVINYDFPTSSVEYIHR;ISEGTGFR;LIYLLK;NSAVETVEQELLFVGSETGK	1;1;1;1;1;1;1	7	9	0.1519	18545;18546;3564;19090;25802;2100;710;24012;24013	NP_001278405.1;XP_011522534.1	probable ATP-dependent RNA helicase DDX52 isoform 1 [Homo sapiens]	5.87559e+06	172812	146323	0.84672
NP_005207.2	15.4421	NA	50669.9	GFELTFK;SSLNPILFR;TLVLLDNLNVR;WVFKEEGVLR	1;1;1;1	4	4	0.0811	1710;5256;10424;10256	-	dolichyl-diphosphooligosaccharide-protein glycosyltransferase [Homo sapiens]	1.85319e+06	77216.2	224229	2.90391
NP_006444.2	42.1308	NA	88978.5	AALEALLPYTER;DVTEAEQAEEQAR;GTQLLSSGSDGLVK;LDDHALTGASDSR;LLATGSQDR;LLLFSSATDAAIR;QQELDNLLHEK;SPGLYFLTAGDQGTLR;VNILEVASGAVLR;VWDIVR	1;1;1;1;1;1;1;1;1;1	10	10	0.1485	12171;15040;12496;12387;3698;12881;12583;19004;12027;1002	-	transducin beta-like protein 3 [Homo sapiens]	4.20005e+07	857153	55322.7	0.0645424
NP_060533.2	5.17481	NA	97012.2	LVTANTIDQK	1	1	1	0.0119	6511	NP_001275997.1;NP_001276001.1;NP_001276002.1;NP_001276003.1;NP_001275996.1;NP_001276004.1;NP_001275999.1;NP_001275998.1;XP_024303735.1;NP_001276000.1	lymphoid-specific helicase [Homo sapiens]	37770.1	755.402	0	0
XP_016860606.1	2.33247	NA	87806.7	VQIFGVR	1	1	1	0.0091	1413	XP_016860605.1;XP_016860608.1;NP_116115.1;XP_016860609.1;XP_011510314.1;XP_005246970.1;XP_016860607.1	1-phosphatidylinositol 4,5-bisphosphate phosphodiesterase delta-4 isoform X4 [Homo sapiens]	0	0	0	#DIV/0!
NP_060695.2	33.6192	NA	57507.2	AAIAQALAGEVSVVPPSR;DSSQILSASFDQTIR;DTEMLATGAQDGK;DVIGIAHHPHQNLIATYSEDGLLK;SLGSTAGTDITVNSVILLPK;SNTVVIMNMQGQIVR;YIHLENLLAR	1;1;1;1;1;1;1	7	8	0.2242	19536;18590;12281;27830;22447;19361;9764;9762	-	WD40 repeat-containing protein SMU1 [Homo sapiens]	5.16325e+06	161352	46012.2	0.285167
XP_016878838.1	5.17481	NA	38784.5	ISALNIVGDLLR	1	1	1	0.0347	10744	XP_005255453.1;XP_016878846.1;NP_001137451.1;XP_016880675.1;XP_016880672.1;XP_016878844.1;NP_001020750.1;XP_016878843.1;NP_110435.1;NP_001317058.1;XP_016880677.1;XP_016880673.1;XP_006720960.1;XP_016878839.1;XP_016878842.1;XP_016878840.1	nuclear distribution protein nudE homolog 1 isoform X2 [Homo sapiens] >XP_016878845.1 nuclear distribution protein nudE homolog 1 isoform X2 [Homo sapiens]	0	0	0	#DIV/0!
NP_004246.2	10.3496	NA	16751.7	GINTLVTYDMVPEPK;WVTYFNKPDIDAWELRK	1;1	2	3	0.2133	18942;18943;24487	-	cytochrome c oxidase subunit 5A, mitochondrial precursor [Homo sapiens]	247015	22455.9	488308	21.7451
XP_011538423.1	3.11634	NA	17303.1	IYQDAYR	1	1	1	0.0473	3109	NP_001257711.1;NP_003192.1	transcription factor A, mitochondrial isoform X1 [Homo sapiens]	199898	16658.2	0	0
NP_006182.2	17.75	NA	43759.2	HELLQPFNVLYEK;LVKPGNQNTQVTEAWNK;RFDAMPFTLR;SEMEVQDAELK	1;1;1;1	4	4	0.1294	17953;21813;10406;10972	-	proliferation-associated protein 2G4 [Homo sapiens]	2.85935e+06	119140	375697	3.15342
XP_024309173.1	83.983	NA	136323	AIFQQPPVGVR;ATISLSDSDLLR;AVAGWEEVLR;AVDEAVILLQEIGVLDQR;DPFSSSLQNR;DSGPLSDPITGKPYVPLLEAEEVR;DSSQVHPLAVLLLTDGDVHIR;ENYLEENLLYAPSLR;EYLTTLGQR;GVLMAGLYPNLIQVR;GWGLLGPR;IPQLLLER;LQEALGMHESK;LSQSLLELWR;NVGFQVR;QLNPESIRPGGPGGLSR;RISAVSVAQR;SNGSVFVR;TAVEFLSK;VSHELGPSLR	1;1;1;1;1;1;1;1;1;1;1;1;1;1;1;1;1;1;1;1	20	21	0.1971	9048;10892;7147;22405;7645;27519;25484;20662;20663;5981;18472;1936;4072;10154;9823;1422;19519;6126;2099;2564;6305	NP_001317919.1;XP_011531792.1;NP_055781.2;NP_619520.1;XP_006713096.1;XP_016861405.1;XP_016861403.1	putative ATP-dependent RNA helicase DHX30 isoform X3 [Homo sapiens]	1.63043e+07	201287	128729	0.63953
NP_006395.2	10.3496	NA	26654.6	TLAFPLTIR;TQSGLQSYLLQFHGLVR	1;1	2	3	0.1092	4998;22036;22035	XP_011526798.1	endothelial protein C receptor precursor [Homo sapiens]	2.2468e+07	1.87233e+06	84921.4	0.045356
NP_001010.2	27.1846	NA	14830	FDVQLKDLEK;FLTVMMK;HGYIGEFEIIDDHR;IVVNLTGR;MNVLADALK;QFGFIVLTTSAGIMDHEEAR;WQNNLLPSR	1;1;1;1;1;1;1	7	7	0.5923	9583;2676;19071;2195;4249;25057;7092	-	ribosomal protein S15a [Homo sapiens] >NP_001025180.1 40S ribosomal protein S15a [Homo sapiens]	3.84868e+07	3.4988e+06	1.35958e+06	0.388584
YP_003024031.1	5.17481	NA	24800.9	LITTQQWLIK	1	1	1	0.0442	9807	-	ATP synthase F0 subunit 6 (mitochondrion) [Homo sapiens]	467093	155698	390574	2.50854
NP_001406.1	28.3344	NA	51077.2	IVSLFAEHNDLQYAAPGGLIGVGTK;LIGWGQIR;LTPLSHEVISR;NEVLMVNIGSLSTGGR;QATINIGTIGHVAHGK;VGQEIEVRPGIVSK	1;1;1;1;1;1	6	7	0.1907	27465;3369;9997;18501;17739;17740;15729	-	eukaryotic translation initiation factor 2, subunit 3 (gamma, 52kD); eukaryotic translation initiation factor 2G [Homo sapiens]	3.63693e+06	151539	136949	0.903721
NP_001306000.1	2.43217	NA	69426.3	TNVIQSLLAR	1	1	1	0.0164	6788	NP_054735.3;NP_001306001.1;NP_001306002.1	phosphatidylinositide phosphatase SAC1 isoform 1x [Homo sapiens]	22064.5	630.414	6147.28	9.75118
XP_016865666.1	59.0886	NA	67262.8	AFSQFGK;AGPIWDLR;DLFEDELVPLFEK;DYAFIHFDER;GYAFVTFCTK;KYGGPPPDSVYSGQQPSVGTEIFVGK;LFVGSIPK;LKDYAFIHFDER;LMMDPLTGLNR;LYNNHEIR;NLANTVTEEILEK;TGYTLDVTTGQR;TKEQILEEFSK;VAEKLDEIYVAGLVAHSDLDER;VTEGLTDVILYHQPDDK;YGGPPPDSVYSGQQPSVGTEIFVGK	1;0;1;1;1;1;0;1;1;1;1;0;1;1;1;1	13	20	0.2947	956;3101;17327;11411;11410;8652;28060;2020;16549;16551;10930;5489;5488;5510;15006;11389;12267;12266;26700;26701;21998;21999;27453	NP_006363.4;NP_001153148.1;NP_001153149.1;XP_016865665.1;NP_001153146.1;NP_001153147.1	heterogeneous nuclear ribonucleoprotein Q isoform X2 [Homo sapiens]	1.24189e+07	326812	220641	0.675132
XP_005246469.1	19.6578	NA	249940	LGVRPSQGGEAPR;STTPDITGYR;VDVIPVNLPGEHGQR;YEVSVYALK	1;1;1;1	4	4	0.0207	11657;6705;17957;5761	XP_005246455.1;XP_016859182.1;XP_005246466.1;XP_005246462.1;NP_001293060.1;XP_005246464.1;NP_001293058.1;XP_005246471.1;XP_005246454.1;NP_001293061.1;XP_016859184.1;XP_005246467.1;NP_997643.1;XP_005246460.1;XP_005246473.1;XP_024308537.1;XP_024308538.1;NP_997639.1;NP_997647.1;XP_005246459.1;XP_016859183.1;XP_005246461.1;NP_002017.1;XP_016859181.1;XP_005246456.1;XP_005246468.1;NP_997641.1;XP_005246…	fibronectin isoform X22 [Homo sapiens]	2.77414e+06	28599.4	23335	0.815926
XP_011538120.1	54.412	NA	320408	ADVEEEFLALR;AEALEDLVGFK;AMDTPKPAVSDEK;AQPLEDLAGLK;FTQTSGETTDADKEPAGEDK;LDLLGNLPGSK;LTQTSGETTHTDKEPVGEGK;QILDPAASVTGSR;QTPAPAASVTGSR;VLNNFISNQK;VQVKEEPSAVK	1;1;1;1;1;1;1;1;1;1;1	11	12	0.0495	10913;8610;13465;7744;23921;7074;23779;23781;11457;9793;8262;9108	NP_001139438.1;NP_002408.3	proliferation marker protein Ki-67 isoform X1 [Homo sapiens]	4.52496e+06	24726.6	120.108	0.00485747
NP_006827.1	3.08744	NA	292524	AYSDQAIVNLLK	1	1	1	0.0045	11889	-	eIF-2-alpha kinase activator GCN1 [Homo sapiens]	591131	3436.81	0	0
NP_001138917.1	2.31118	NA	123566	VLNLWQK	1	1	1	0.0062	2670	NP_001273128.1;XP_016883904.1;NP_001273117.1;XP_005261074.1;XP_006724098.1;NP_001273118.1;XP_006724099.1;XP_016883905.1;XP_016883906.1;NP_065757.1;NP_001138916.1;NP_001273123.1	splicing factor, arginine/serine-rich 15 isoform 3 [Homo sapiens]	155142	5745.98	517.93	0.0901378
NP_060422.4	13.4416	NA	78499.7	DLELAYQVHGLLK;SPALQVLR;VAVLQALASTVNR	1;1;1	3	3	0.0493	15503;2382;12063	-	pentatricopeptide repeat domain 3 [Homo sapiens]	418648	9303.28	28306.6	3.04265
NP_060598.3	5.17481	NA	91751.8	EDVLWFKPVELR	1	1	1	0.0149	16129	-	pre-rRNA-processing protein TSR1 homolog [Homo sapiens]	878633	23121.9	89644.8	3.87705
XP_024309960.1	8.88012	NA	61238.6	QLQAIEFNK;TEEALQLYNQIIK	1;1	2	2	0.0401	6216;16711	NP_008878.3	signal recognition particle subunit SRP72 isoform X1 [Homo sapiens]	2.37589e+06	69879	61621.6	0.881833
XP_024305442.1	38.4991	NA	140739	AIMEMPSFYSHGLPR;AMTILLEEAK;DGSAFEDGLR;DSIFEPAK;HPFIVNHPK;LVDQSGPPHEPK;QEAADAALR;SVTLGYLFSQGHLTR;YLNTNPVGGLLEYAR	1;1;1;1;1;1;1;1;1	9	10	0.0812	19941;7277;5667;2753;6168;11193;3407;18753;18754;18768	NP_001102.2;NP_001020278.1;XP_011507363.2;NP_056656.2;XP_011507364.1;XP_006711172.1;NP_056655.2	double-stranded RNA-specific adenosine deaminase isoform X1 [Homo sapiens]	1.50021e+07	197396	45091.5	0.228432
XP_006713191.1	59.9349	NA	66083	DKYPNLQVIGGNVVTAAQAK;EANEILQR;FGVPVIADGGIQNVGHIAK;KYEQGFITDPVVLSPK;LPIVNEDDELVAIIAR;NLIDAGVDALR;REDLVVAPAGITLK;TSSAQVEGGVHSLHSYEK;VAQGVSGAVQDK;VRDVFEAK;YEQGFITDPVVLSPK;YFSEADK;YFSEADKIK	1;1;1;1;1;1;1;1;1;1;1;1;1	13	18	0.2484	23481;23480;3906;21425;21424;20635;20107;7790;15159;15160;21700;21699;7838;3751;18946;1994;6444;6443	NP_000875.2	inosine-5'-monophosphate dehydrogenase 2 isoform X1 [Homo sapiens]	2.22513e+07	717783	606502	0.844966
NP_001035810.1	3.70531	NA	59219	VQPNEAVYTK	1	1	1	0.0194	7599	NP_000393.4	glucose-6-phosphate 1-dehydrogenase isoform b [Homo sapiens] >NP_001346945.1 glucose-6-phosphate 1-dehydrogenase isoform b [Homo sapiens]	0	0	39109.5	#DIV/0!
XP_005267019.1	10.3496	NA	34866.8	TIDNADSSTLHAVTFLR;TPEILTVNSIGQLK	1;1	2	2	0.099	21104;15768	NP_942590.1;XP_011534100.1;XP_011534101.1;XP_005267017.1	nucleoporin Nup43 isoform X4 [Homo sapiens]	0	0	0	#DIV/0!
NP_003923.2	2.9292	NA	41305.5	LAILYAK	1	1	1	0.019	1067	NP_001265518.1	hsc70-interacting protein [Homo sapiens]	0	0	4567.12	#DIV/0!
NP_075068.2	15.5244	NA	127513	AQLPVMVIVTPQDR;GQSPAGDGSPEPPTPR;TVFRPPLDIYDVLIR	1;1;1	3	3	0.0393	17130;16481;20593	-	nucleolar RNA-associated protein alpha isoform [Homo sapiens]	922803	18832.7	0	0
XP_016872033.1	4.65307	NA	66822.6	GLAEVAVK;HYHPIVQR	1;1	2	2	0.0274	987;5309	NP_071896.8	nucleolar complex protein 3 homolog isoform X1 [Homo sapiens]	2.29492e+06	79135.1	4323.43	0.0546335
NP_001041659.1	21.5856	NA	48115.1	DTSVEGSEMVPGK;SIPTLISR;SMVPVQVQLDVPVVK;VFLWGSFR;VVQVSAGDSHTAALTDDGR	1;1;1;1;1	5	6	0.1394	12255;2438;18343;4601;21502;21503	NP_001041660.1;NP_001041664.1	regulator of chromosome condensation isoform a [Homo sapiens]	3.13393e+06	149235	88195	0.590982
NP_001009931.1	24.1298	NA	282228	GPYESGSGHSSGLGHQESR;GPYESGSGHSSGLGHR;GSGSGQSPSSGQHGTGFGR;QSLGHGQHGSGSGQSPSPSR;SSSSGQHGSGLGESSGFGHHESSSGQSSSYSQHGSGSGHSSGYGQHGSR	1;1;1;1;1	5	7	0.0432	21823;21822;17160;17158;19681;21841;30538	-	hornerin [Homo sapiens]	762949	7336.05	14988.4	2.04312
XP_016873669.1	86.7354	NA	94480.3	ADVIQATGDAICIFR;FDEISFVNFAR;FYVPPTQEDGVDPVEAFAQNVLSK;GFIYVHKPPVHIR;GWNWGTVK;IKSDHPGISITDLSK;IPYTTVLR;IYPTFLHLHGK;LFDFVNAK;LFLLPHK;LSDFFK;NMSGSLYEMVSR;QGTQYTFSSIER;QGTQYTFSSIEREEYGK;QLSESFK;QMFFVISLDPPIK;SFDFEIETK;TFDYKIPYTTVLR;VALGHGLK;VDNIQAGELTEGIWR	1;1;1;1;1;1;1;1;1;1;1;1;1;1;1;1;1;1;1;1	20	28	0.2515	18265;18266;12123;27865;27864;16718;16717;3461;17612;3743;11681;11680;3563;2121;617;13503;13502;13713;22830;22649;22829;1684;16510;6792;17737;1093;19081;19075	NP_003137.1;XP_024304433.1;XP_024304432.1	FACT complex subunit SSRP1 isoform X2 [Homo sapiens]	4.71186e+07	1.09578e+06	446086	0.407094
NP_001341252.1	5.17481	NA	27693.8	VFIGNLNTAIVK	1	1	1	0.0484	10844	NP_001093861.1;NP_001274172.1;NP_001093862.1;XP_016868570.1;NP_001341243.1;XP_011515764.1;XP_024302836.1;NP_001341251.1;NP_001341250.1;NP_001341240.1	RNA-binding Raly-like protein isoform 10 [Homo sapiens]	1.13991e+06	54281.6	0	0
NP_001020402.1	2.03121	NA	64093.2	LQLFPR	1	1	1	0.0104	829	-	keratinocyte proline-rich protein [Homo sapiens] >XP_011507873.1 keratinocyte proline-rich protein isoform X1 [Homo sapiens]	873837	41611.3	85765.5	2.06111
XP_024306286.1	5.81185	NA	21351.5	FFHLAFEEEFGR;QINDIQLSR	1;1	2	2	0.1094	16081;6113	NP_003748.1	eukaryotic translation initiation factor 3 subunit I isoform X1 [Homo sapiens]	113604	14200.6	7939.57	0.559103
NP_057104.2	25.1348	NA	39518	IVHGDVLTFK;LLELADIDPTLRPR;LPPLPTIR;QLSQNFLLDLR;SILNADVAELLVVEKDTR;VVQNVFQFR	1;1;1;1;1;1	6	6	0.2023	7125;17809;2771;12172;22446;7332	-	dimethyladenosine transferase 1, mitochondrial [Homo sapiens]	1.81297e+06	75540.3	24708.6	0.327092
XP_005250464.1	8.03384	NA	100942	ESLSEEEAQK;NIAPNISR	1;1	2	2	0.0205	7619;2396	XP_005250465.1;XP_024302561.1;NP_001122326.1;NP_001122325.1;NP_001122324.1;NP_056992.4;XP_016867780.1;XP_005250463.1;XP_005250462.1;XP_016867779.1;XP_024302562.1	serrate RNA effector molecule homolog isoform X4 [Homo sapiens]	2.40385e+06	48076.9	43061.6	0.895681
NP_006099.2	22.5169	NA	90913.6	AAPSAEFSVDR;GFTLIALR;IIYFQDEGSLTK;QQSDEVLTVIK;VTLSAAPPSYFR	1;1;1;1;1	5	5	0.0669	7620;2500;13660;10199;11306	-	spondin-1 precursor [Homo sapiens]	1.15755e+06	30462	3603.94	0.118309
NP_001258978.1	19.1114	NA	74220.7	EGIVTATEQEVKEDIAK;ELGSSVALYSR;ELISNASDALEK;TDAPLNIR	1;1;1;1	4	4	0.0737	21098;8377;10866;2641	NP_057376.2	heat shock protein 75 kDa, mitochondrial isoform 2 [Homo sapiens]	2.28417e+06	51912.8	404651	7.79481
XP_006713773.1	10.3496	NA	55625	DVINVFHHLR;TPSPLILDQNYINTK	1;1	2	2	0.0507	9929;19301	NP_064703.1;NP_001295114.1	cyclin-L1 isoform X1 [Homo sapiens]	404498	17586.9	9974.17	0.567137
NP_071446.2	2.15355	NA	31685.4	TLATLSENNMEAK	1	1	1	0.0466	14195	-	mitochondrial ribosomal protein L46 [Homo sapiens]	364201	20233.4	37867.3	1.87152
NP_001284478.1	39.7428	NA	124267	IAYFTLPK;LLGHEVEDVIIK;LYQEVEIASVDAFQGR;NVFLLGFIPAK;QITAQQINK;TFAVDETSVSGYIYHK;TVTSATIVYHLAR;VLVEGPLNNLR;WDLGLNK;YGVIIVGNPK	1;1;1;1;1;1;1;1;1;1	10	10	0.1001	3548;12556;20670;9230;5186;20584;14105;9320;1787;5528	NP_002902.2;XP_016882595.1;XP_016882594.1	regulator of nonsense transcripts 1 isoform 1 [Homo sapiens]	1.48778e+06	24389.8	268051	10.9903
NP_006467.4	4.13341	NA	11421.2	LATFWYYAK	1	1	1	0.0874	7951	-	ATP synthase subunit g, mitochondrial [Homo sapiens]	286411	35801.3	936669	26.163
NP_001030168.1	8.03384	NA	23417	LVAIVDVIDQNR;VAYVSFGPHAGK	1;1	2	3	0.1116	12347;12348;9536	-	60S ribosomal protein L14 [Homo sapiens] >NP_003964.3 60S ribosomal protein L14 [Homo sapiens]	1.87449e+06	156208	80604.9	0.516011
XP_016870134.1	8.6766	NA	82797.6	EPGLQIWR;HVVPNEVVVQR	1;1	2	2	0.0253	4374;10556	NP_001244958.1;NP_001121135.2;NP_001340005.1;NP_001121138.1;NP_001244959.1;XP_011516887.1;NP_001121134.1;NP_000168.1;XP_011516886.1	gelsolin isoform X3 [Homo sapiens]	92094.8	2708.67	2238.73	0.826505
NP_001900.1	12.3107	NA	44523.6	LSPEDYTLK;LVDQNIFSFYLSR;VGFAEAAR	1;1;1	3	3	0.0728	5658;17487;1437	-	cathepsin D (lysosomal aspartyl protease) [Homo sapiens]	1.09225e+07	520121	0	0
NP_075385.1	5.17481	NA	19517.2	AAATPESQEPQAK	1	1	1	0.0667	11743	-	MARCKS-like 1 [Homo sapiens]	25376.4	3625.21	31308.1	8.63622
NP_006796.1	20.6992	NA	30821.8	EDIYSGGGGGGSR;GDVAEGDLIEHFSQFGTVEK;GFGFVYFQNHDAADK;LFIGGLNVQTSESGLR	1;1;1;1	4	5	0.2098	9024;24466;24449;19263;18913	-	heterogeneous nuclear ribonucleoprotein A0 [Homo sapiens]	7.72667e+06	551905	240584	0.435916
XP_011521345.1	9.30822	NA	128412	AALLNFDEFAVSK;LQLWAFK	1;1	2	2	0.0169	13878;2747	XP_011521346.1;XP_006721243.1;NP_001305131.1;XP_011521347.1;NP_037373.2	FH1/FH2 domain-containing protein 1 isoform X1 [Homo sapiens]	1.3333e+07	215049	292.082	0.00135821
XP_011525231.1	15.3098	NA	58787.8	FGQGVDNAAGQAGNEAGR;FGQGVHHAAGQAGNEAGR;LGHGVNNAAGQVGK;VAHEINHGIGQAGK	1;1;1;1	4	5	0.1119	19321;19898;19897;11623;14073	XP_011525233.1;NP_001159506.1;XP_011525232.1	suprabasin isoform X1 [Homo sapiens]	216427	6981.52	2571.81	0.368374
NP_001018077.1	7.90755	NA	44938.5	RFEKPLEEK;RPDQQLQGEGK	1;1	2	3	0.049	8244;10076;10077	NP_001018078.1;NP_001018079.1;NP_056455.3	plasminogen activator inhibitor 1 RNA-binding protein isoform 1 [Homo sapiens]	214111	9309.17	18553.2	1.993
NP_006436.3	241.525	NA	273427	AFFTSK;AISAANLHLR;ALDIPLVK;ANPALYVLR;AQIAGYLYGVSPPDNPQVK;ASEMAGPPQMPNDFLSFQDIATEAAHPIR;ATEPQMVLFNLYDDWLK;AVFWDIK;DGVWNLQNEVTK;DIILGMEISAPSQQR;DINLQDEDWNEFNDINK;EELGLIEQAYDNPHEALSR;ELGGLGMLSMGHVLIPQSDLR;EQSQLTATQTR;FICISDLR;FNTGPVGK;FPPVVFYTPK;FTADEAR;GITPLLER;HDPNMKYELQLANPK;HGDEIITSTTSNYETQTFSSK;IIHTSVWAGQK;IMADNPSWDGEK;ITDAYLDQYLWYEADK;KGMLDPLEVHLLDFPNIVIK;LIVDHNIADYMTAK;LNQSQREELGLIEQAYDNPHEAL…	1;1;1;1;1;1;1;1;1;1;1;1;1;1;1;1;1;1;1;1;1;1;1;1;1;1;1;1;1;1;1;1;1;1;1;1;1;1;1;1;1;1;1;1;1;1;1;1;1;1;1;1;1;1;1	55	61	0.2904	16;5663;2141;4724;22776;29327;29326;23594;2306;13425;18657;23851;24520;25195;10245;4843;1420;8685;1287;2621;20545;26024;9706;9705;12884;22678;25681;17771;17770;28810;8010;16405;15315;14973;13370;3652;8195;18235;7743;21567;4887;5804;24564;26803;26058;1256;12320;12319;7217;13154;13155;7425;9814;4039;4661;724;13170;3370;19141;20351;4105	-	pre-mRNA-processing-splicing factor 8 [Homo sapiens] >XP_024306305.1 pre-mRNA-processing-splicing factor 8 isoform X1 [Homo sapiens]	2.73632e+07	188712	2338.47	0.0123917
XP_016867163.1	2.13495	NA	104817	AFAEALR	1	1	1	0.0075	872	NP_006083.1;XP_005249633.1;XP_011513385.1	nucleotide-binding oligomerization domain-containing protein 1 isoform X3 [Homo sapiens]	320386	6161.26	12873.4	2.08941
XP_005270573.1	2.29179	NA	42795.5	ISLLEK	1	1	1	0.016	51	NP_653302.2	interleukin-23 receptor isoform X2 [Homo sapiens]	444510	29634	29675.1	1.00139
NP_001269802.1	28.966	NA	309030	IVLLSANSIR;LSAVEAIANAISVVSSNGPGNR;LSLELFGR;NVAIFTAGQESPIILR;VATWVDETLSSVASK;VLLLPLER	1;1;1;1;1;1	6	7	0.0282	6094;23930;3234;19440;19439;17313;3550	NP_056986.2;XP_024302946.1;XP_011515406.2;XP_016869022.1;XP_016869023.1;XP_011515407.2	E3 ubiquitin-protein ligase UBR5 isoform 2 [Homo sapiens]	3.46538e+06	24233.4	3948.22	0.162925
NP_054781.1	13.3603	NA	46645.8	FKEPLPEYVR;HAALQDIGK;LAVLPYELR	1;1;1	3	3	0.068	10599;3544;5830	-	RNA-binding protein NOB1 [Homo sapiens]	1.21567e+06	52855.1	15700.7	0.297053
NP_036432.2	4.13341	NA	62051.2	IIQDIETIESNWR	1	1	1	0.024	17735	NP_387448.2;XP_005265912.1;XP_005265913.1;NP_003930.1;XP_005265914.1;XP_016864768.1;XP_005265915.1;XP_011538622.1;XP_006718117.1;NP_378663.1;XP_016872359.1;XP_024304014.1;NP_001243785.1;NP_387449.2;XP_016872360.1;XP_016864770.1;XP_016872363.1	F-box/WD repeat-containing protein 11 isoform C [Homo sapiens]	340999	9472.2	0	0
NP_000990.1	5.17481	NA	8212.73	IEEIKDFLLTAR	1	1	2	0.1714	14460;14461	-	ribosomal protein L38 [Homo sapiens] >NP_001030335.1 60S ribosomal protein L38 [Homo sapiens]	2.79919e+06	933065	1.2539e+06	1.34385
NP_061156.1	7.8564	NA	48348.6	AALDSGAFQSVWVSTDHDEIENVAK;HLIEMGYLQGGK;YGYFGK	1;1;1	3	3	0.0991	28027;12485;393	-	CMP-N-acetylneuraminic acid synthase; cytidine 5'-monophosphate N-acetylneuraminic acid synthetase [Homo sapiens]	267988	9240.97	57844	6.25951
NP_060129.2	5.17481	NA	42897.1	TPGSPGNLQVR	1	1	1	0.0288	7044	XP_016882389.1;XP_011525350.1;NP_001156849.1	glutaminyl-peptide cyclotransferase-like [Homo sapiens]	11535.3	823.951	20701.1	25.1242
NP_056045.2	2.10607	NA	193331	AAGTDGNALQDQQLSK	1	1	1	0.0094	17759	XP_016863190.1;XP_016863189.1;XP_016863191.1	arf-GAP with Rho-GAP domain, ANK repeat and PH domain-containing protein 2 [Homo sapiens] >XP_016863188.1 arf-GAP with Rho-GAP domain, ANK repeat and PH domain-containing protein 2 isoform X1 [Homo sapiens]	0	0	17550.1	#DIV/0!
NP_002355.2	10.3496	NA	35255.1	APTTAAAAAAGVSSTK;FQFLWGPR	1;1	2	2	0.0752	12799;5330	-	melanoma-associated antigen B2 [Homo sapiens] >XP_011543814.1 melanoma-associated antigen B2 isoform X1 [Homo sapiens]	134552	8970.11	71375.2	7.957
NP_002464.1	39.8933	NA	226392	AGVLAHLEEER;ANLQIDQINTDLNLER;DLEAHIDSANK;EQADFAIEALAK;FDQLLAEEK;HSQAVEELAEQLEQTKR;IAEFTTNLTEEEEK;IAQLEEQLDNETK;KEEELQAALAR;KFDQLLAEEK;LDPHLVLDQLR;NLPIYSEEIVEMYK;NTNPNFVR;NWQWWR;QLLQANPILEAFGNAK;TQLEELEDELQATEDAK;VSHLLGINVTDFTR	0;1;1;1;0;1;1;1;0;0;0;1;0;1;0;0;1	9	10	0.1026	9315;21192;9058;11246;6253;22578;18335;16119;10139;9254;11551;11550;19628;3712;3954;19414;22198;16885;16889	-	myosin, heavy polypeptide 9, non-muscle [Homo sapiens] >XP_011528499.1 myosin-9 isoform X1 [Homo sapiens] >XP_016884292.1 myosin-9 isoform X1 [Homo sapiens] >XP_016884293.1 myosin-9 isoform X1 [Homo sapiens] >XP_016884294.1 myosin-9 isoform X1 [Homo sapiens] >XP_016884295.1 myosin-9 isoform X1 [Homo sapiens]	7.03345e+06	55381.5	27554.8	0.497545
NP_001243024.1	60.8246	NA	229889	AGVLAHLEEER;ALEQQVEEMR;FDQLLAEEK;FVAELWK;HGFEAASIKEER;IVFQEFR;KEEELQGALAR;KFDQLLAEEK;KQELEEILHDLESR;LDPHLVLDQLR;NTNPNFVR;QLEEAEEEATR;QLLQANPILESFGNAK;QVLALQSQLADTK;SDLLLEGFNNYR;TGLEDPER;TQLEELEDELQATEDAK;TTLQVDTLNAELAAER;VEGELEEMER;VIQYLAHVASSHK;VKPLLQVTR;YLFVDR	0;1;0;1;1;1;1;0;1;0;0;1;1;1;1;1;0;1;1;1;0;1	15	16	0.1169	9315;9898;6253;2537;12766;3287;9796;9254;19571;19570;11551;11550;3712;11209;19620;13702;14260;2924;22198;19657;9624;14549;5400;1318	XP_011522181.1;NP_005955.3;XP_016880166.1;XP_011522177.1;XP_011522180.1;XP_011522182.1;NP_001242941.1	myosin-10 isoform 3 [Homo sapiens] >XP_016880169.1 myosin-10 isoform X5 [Homo sapiens]	1.31155e+07	104091	0	0
XP_011510535.1	3.43056	NA	120560	AVFFSR	1	1	1	0.0057	293	XP_011510538.1;XP_016860909.1;NP_001269912.1;XP_016860908.1;XP_005247107.1;NP_001269913.1;XP_016860906.1;XP_011510537.1;NP_055623.1	FERM, ARHGEF and pleckstrin domain-containing protein 2 isoform X1 [Homo sapiens] >XP_011510536.1 FERM, ARHGEF and pleckstrin domain-containing protein 2 isoform X1 [Homo sapiens] >XP_024309027.1 FERM, ARHGEF and pleckstrin domain-containing protein 2 isoform X1 [Homo sapiens]	279803	4371.93	6531.69	1.49401
NP_001121188.1	15.5244	NA	30006.9	AAVDAGFVPNDMQVGQTGK;LEVAPISDIIAIK;LLYDLADQLHAAVGASR	1;1;1	3	3	0.1725	21754;12943;20530	NP_000117.1	electron transfer flavoprotein subunit alpha, mitochondrial isoform b [Homo sapiens]	184239	9211.96	16138.4	1.75189
NP_000964.1	21.9496	NA	28007.3	ASGNYATVISHNPETK;AVDFAER;AVVGVVAGGGR;IDKPILK;KVGLIAAR;VGLIAAR	1;1;1;1;1;1	6	7	0.1907	18881;18882;1262;3344;1515;1529;9	-	60S ribosomal protein L8 [Homo sapiens] >NP_001304700.1 60S ribosomal protein L8 [Homo sapiens] >NP_001304711.1 60S ribosomal protein L8 [Homo sapiens] >NP_150644.1 60S ribosomal protein L8 [Homo sapiens]	1.95107e+07	1.39362e+06	1.68233e+06	1.20716
NP_065761.1	7.59717	NA	63433.7	NALGPGLSPELGPLPALR;SILEYLR	1;1	2	2	0.0429	20003;2554	-	leucine rich repeat containing 47 [Homo sapiens]	396009	12375.3	17737.4	1.4333
NP_000468.1	113.145	NA	69321.5	AVMDDFAAFVEK;CCTESLVNR;DDNPNLPR;DVFLGMFLYEYAR;FKDLGEENFK;FQNALLVR;HPDYSVVLLLR;HPYFYAPELLFFAK;KQTALVELVK;KVPQVSTPTLVEVSR;LCTVATLR;LDELRDEGK;LVAASQAALGL;LVNEVTEFAK;LVTDLTK;QTALVELVK;RHPDYSVVLLLR;RHPYFYAPELLFFAK;RPCFSALEVDETYVPK;SHCIAEVENDEMPADLPSLAADFVESK;TYETTLEK;VFDEFKPLVEEPQNLIK;VPQVSTPTLVEVSR;YICENQDSISSK;YLYEIAR	1;1;1;1;1;1;1;1;1;1;1;1;1;1;1;1;1;1;1;1;1;1;1;1;1	25	38	0.4007	12071;12417;7363;3311;18115;9369;9366;3703;11402;11403;19617;19616;7137;7135;18132;18133;3209;5844;4638;7628;7654;1045;4420;14894;14896;14895;21510;21509;21508;21631;29043;4114;23044;23045;15743;15744;14356;3100	-	albumin precursor [Homo sapiens]	1.82825e+08	4.35298e+06	1.2729e+06	0.292421
XP_005265764.1	8.04118	NA	83947.4	FQGFAR;RRPEDYDIHNSR;YVLQDAR	1;1;1	3	3	0.0347	287;16612;2077	NP_001026902.1;NP_588611.2;NP_001317627.1;XP_016864322.1;XP_005265765.1;XP_016864321.1	YTH domain-containing protein 1 isoform X1 [Homo sapiens]	787002	22485.8	0	0
XP_016867020.1	24.8326	NA	79998.9	LLASTLVHSVK;MAPVPLDDSNRPASLTK;SSFYPDGGDQETAK;STSESFIQHIVSLVHHVK;TIAPQNAPR	1;1;1;1;1	5	7	0.0991	8063;8062;20710;15579;23079;23080;3814	XP_005267294.1;XP_016867018.1;NP_001070908.1;XP_016867019.1;NP_055554.1;NP_001287967.1;NP_001070909.1	bcl-2-associated transcription factor 1 isoform X4 [Homo sapiens]	4.80398e+06	123179	73476	0.596498
XP_011524712.1	37.9974	NA	40595.4	AMQAAGQIPATALLPTMTPDGLAVTPTPVPVVGSQMTR;LFIGGLPNYLNDDQVK;LFIGGLPNYLNDDQVKELLTSFGPLK;LGGLTQAPGNPVLAVQINQDKNFAFLEFR;NFAFLEFR;RPHDYQPLPGMSENPSVYVPGVVSTVVPDSAHK;SVDETTQAMAFDGIIFQGQSLK;YCDPDSYHR	1;1;1;1;1;1;1;1	8	10	0.4232	30184;20440;28766;29313;5177;29977;29978;26455;26454;9054	NP_001012496.1;NP_009210.1	splicing factor U2AF 65 kDa subunit isoform X1 [Homo sapiens]	5.764e+06	411714	321075	0.779848
YP_003024029.1	21.2909	NA	25548.2	ILYMTDEVNDPSLTIK;LLDVDNR;MMITSQDVLHSWAVPTLGLK;TDAIPGR;VVLPIEAPIR	1;1;1;1;1	5	6	0.2643	21162;1765;25240;25239;331;6618	-	cytochrome c oxidase subunit II (mitochondrion) [Homo sapiens]	8.12333e+06	1.35389e+06	239992	0.177261
NP_000974.1	7.2259	NA	14777.8	ESYELR;ITVTSEVPFSK	1;1	2	2	0.1328	1113;8961	-	ribosomal protein L22 [Homo sapiens]	1.25055e+08	2.08425e+07	3.63558e+06	0.174431
NP_001273407.1	10.3496	NA	104036	ELLGQGLLLR;GTEITHAVVIK	1;1	2	2	0.0233	6733;8060	NP_001032897.1;XP_016879109.1;XP_016879110.1;XP_016879303.1;NP_001093131.1	eukaryotic translation initiation factor 3 subunit C isoform b [Homo sapiens]	252459	5737.71	0	0
NP_000121.2	5.17481	NA	251546	EVIITGIQTQGAK	1	1	1	0.0058	12410	XP_016856149.1	coagulation factor V precursor [Homo sapiens]	46422.9	478.587	3835.87	8.015
XP_011522854.1	57.1881	NA	118226	AAIQELQQK;ALEDAQAVNEQLSSER;GLEPEIQK;GQLGEAEGENLR;HLAFIDQLIEDKK;QQLEESSSALTR;QREHYEATIQR;SGEGTLLDLHQQK;SLHEAELLQSDER;SSSALDSPAGPR;SVSVVTGSEQK;VAQAQAQHELEIKK;VLEATGPGGSQAINNLR	1;1;1;1;1;1;1;1;1;1;1;1;1	13	13	0.153	4922;19850;2865;10475;16848;12213;14063;13929;16050;7499;6916;17317;19021	NP_001306158.1;NP_055799.2;XP_011522850.1;XP_011522852.1;XP_011522855.1;XP_016879858.1;NP_001009811.2;XP_011522853.1;XP_011522849.1;NP_001306157.1	centrosomal protein of 131 kDa isoform X6 [Homo sapiens]	3.94646e+06	58036.1	4658.49	0.0802689
NP_004085.1	23.985	NA	36089.4	GYIDLSK;INLIAPPR;TAWVFDDKYK;TVYSILR;VVTDTDETELAR;YVMTTTTLER	1;1;1;1;1;1	6	6	0.1714	1103;2557;10479;1888;12212;9467	-	eukaryotic translation initiation factor 2, subunit 1 (alpha, 35kD); eukaryotic translation initiation factor 2A; eIF-2-alpha [Homo sapiens]	2.55103e+06	115956	160845	1.38713
XP_006724323.1	33.899	NA	67540	IQLLVFK;LHSLLGDYYQAIK;LYTTMPVAK;TVSDLIDQK;VFSDEVQQQAQLSTIR;VSGGPSLEQR;VYEIQDIYENSWTK;VYELQASR	1;1;1;1;1;1;1;1	8	8	0.1483	2022;15931;5116;4759;20972;4933;20209;3786	NP_057175.1	eukaryotic translation initiation factor 3 subunit L isoform X1 [Homo sapiens]	3.54695e+06	118232	40963.5	0.346468
NP_005545.1	20.6992	NA	60008.3	ADTLTDEINFLR;AIGGGLSSVGGGSSTIK;AIGGGLSSVGGGSSTIKYTTTSSSSR;ALYDAELSQMQTHISDTSVVLSMDNNR;AQYEEIAQR;EYQELMNVK;KLLEGEECR;LALDVEIATYR;NKLEGLEDALQK;NKYEDEINK;NLDLDSIIAEVK;NLDLDSIIAEVKAQYEEIAQR;QLDSIVGERGR;QNLEPLFEQYINNLRR;RQLDSIVGER;SLYGLGGSKR;TAAENEFVTLK;TAAENEFVTLKK;VLETKWTLLQEQGTK;WTLLQEQGTK;YEDEINKR;YEELQVTAGR	0;1;1;0;0;0;0;0;0;0;0;0;0;0;0;0;0;0;1;0;0;1	4	4	0.3741	13550;14457;26549;29189;6650;8095;7243;10287;10285;10284;12403;7690;7689;11778;11779;26550;26551;9453;23062;23061;8172;5085;9288;12245;12246;20026;8870;5671;8016	-	keratin 6A [Homo sapiens]	2.04189e+06	56719.1	23876.4	0.420959
NP_000415.2	85.2484	NA	62340	AQYEEIANR;EYQELMNTK;FLEQQNKVLDTK;ISISTSGGSFR;KLLEGEECR;LAELEEALQK;LALDVEIATYR;LLREYQELMNTK;LRAEIDNVK;NKLAELEEALQK;NKYEDEINK;NLDLDSIIAEVK;NLDLDSIIAEVKAQYEEIANR;QLDSIVGERGR;QNLEPLFEQYINNLRR;RISISTSGGSFR;RQLDSIVGER;SFSTASAITPSVSR;SLYNLGGSK;SLYNLGGSKR;SRTEAESWYQTK;TEAESWYQTK;TEAESWYQTKYEELQQTAGR;TSFTSVSR;TTAENEFVMLK;TTAENEFVMLKK;VLDTKWTLLQEQGTK;WTLLQEQGTK;YEDEINKR;YEELQQTAGR	1;1;0;1;0;1;0;1;1;1;0;0;1;0;0;1;0;1;1;1;1;1;1;1;1;1;0;0;0;1	19	20	0.3559	6277;8141;14772;6715;7243;7483;10287;10285;10284;16553;5472;13048;7690;7689;11778;11779;26469;9453;23062;23061;10359;8172;13613;3281;6307;15268;9768;26547;26548;2388;11072;13961;19854;19855;8870;5671;8671	-	keratin, type II cytoskeletal 5 [Homo sapiens]	4.13616e+07	1.18176e+06	632108	0.534887
NP_001627.2	6.42917	NA	32845.2	AAYFGVYDTAK;EQGVLSFWR;GAWSNVLR;GLGDCLVK;GNLANVIR;HTQFWR;LLLQVQHASK;QIFLGGVDK;TAVAPIER;VKLLLQVQHASK;YFPTQALNFAFK	1;0;0;0;0;1;0;0;0;0;0	2	2	0.3054	8905;6940;2697;2030;1948;2236;7338;7339;3991;1946;12541;14420	-	solute carrier family 25, member A6 [Homo sapiens]	1.03242e+06	46928	2939.69	0.0626425
NP_000414.2	189.262	NA	65393.2	AQYEEIAQR;DVDNAYMIK;DVDNAYMIKVELQSK;DYQELMNVK;FGGFGGPGGVGGLGGPGGFGPGGYPGGIHEVSVNQSLLQPLNVK;FGGFGGPGGVGGLGGPGGFGPGGYPGGIHEVSVNQSLLQPLNVKVDPEIQNVK;FLEQQNQVLQTK;GFSSGSAVVSGGSR;GFSSGSAVVSGGSRR;GGGFGGGSSFGGGSGFSGGGFGGGGFGGGR;GGGGGGFRGFSSGSAVVSGGSR;GGSGGGGSISGGGYGSGGGSGGR;GGSISGGGYGSGGGK;GSSSGGGYSSGSSSYGSGGR;HGGGGGGFGGGGFGSR;IEISELNRVIQR;KDVDNAYMIK;KLLEGEECR;LALDVEIATYR;LLRDYQELMNVK;LNDLEEALQQAK;LQGEIA…	0;1;1;0;1;1;0;1;1;1;1;1;1;1;1;0;1;0;0;0;1;1;1;1;1;0;0;1;1;1;1;1;1;1;1;1;1;1;1;1;1;1;1;1;0;1;1;1	38	80	0.8372	6650;6055;5703;19955;7760;30326;30327;30579;30578;30580;15057;15055;15053;15067;15083;10047;10048;13612;13611;26424;26423;26425;21520;21519;19597;19596;8727;19586;19587;11574;11575;14931;9061;7243;10287;10285;10284;16267;15954;16268;12731;4317;6975;6976;26907;26908;17671;17672;17670;11778;11779;26550;26551;11783;11771;22240;22237;22238;25225;25224;20847;20848;20850;20853;20849;20854;20846;20851;2…	-	keratin, type II cytoskeletal 2 epidermal [Homo sapiens]	2.8773e+08	6.85071e+06	5.01335e+06	0.7318
NP_003371.2	225.373	NA	53619.1	DGQVINETSQHHDDLE;DNLAEDIMR;EEAENTLQSFR;EKLQEEMLQR;EMEENFAVEAANYQDTIGR;ETNLDSLPLVDTHSK;ETNLDSLPLVDTHSKR;EYQDLLNVK;FADLSEAANR;FADLSEAANRNNDALR;FANYIDK;FANYIDKVR;FLEQQNKILLAELEQLK;ILLAELEQLK;ILLAELEQLKGQGK;ISLPLPNFSSLNLR;KLHEEEIQELQAQIQEQHVQIDVDVSKPDLTAALR;KLLEGEESR;KVESLQEEIAFLK;LGDLYEEEMR;LGDLYEEEMRELR;LHEEEIQELQAQIQEQHVQIDVDVSKPDLTAALR;LLQDSVDFSLADAINTEFK;LLQDSVDFSLADAINTEFKNTR;LQDEIQNMK;LQDEIQNM…	1;1;1;1;1;1;1;0;1;1;1;1;1;1;1;1;1;0;1;1;1;1;1;1;1;1;1;1;0;1;0;1;1;1;1;1;1;1;1;1;1;1;1;1;1;1;1;1;1;1;1	47	115	0.8927	20820;20818;20817;20816;6248;5884;6247;11651;11652;11563;11562;24547;24705;24706;24720;18594;20676;20675;20674;6941;6292;6276;6295;20075;20074;20061;2174;7045;7046;23156;8116;8117;8115;8137;16309;16310;16871;16872;16892;30310;30309;5544;16191;16192;10040;10428;18585;30246;30244;30245;23913;23916;23915;23938;23932;23914;27053;7264;19932;19515;19723;19933;19934;19724;19939;5589;26176;26175;11017;11…	-	vimentin [Homo sapiens] >XP_006717563.1 vimentin isoform X1 [Homo sapiens]	3.89732e+08	1.18101e+07	5.33987e+06	0.452146
XP_016880602.1	5.17481	NA	94423.1	ALAGGTLVADVLTR	1	1	1	0.0159	12381	XP_016880604.1;XP_016880605.1;NP_079203.3;XP_016880606.1	pleckstrin homology domain-containing family H member 3 isoform X1 [Homo sapiens]	314456	6836.01	4699.41	0.687449
NP_005204.1	10.3496	NA	10999.7	SLPGQNEDLVLTGYQVDK;TQVVAGTNYYIK	1;1	2	2	0.3061	22363;12376	-	cystatin A (stefin A); stefin A [Homo sapiens]	766865	109552	138939	1.26824
NP_473447.1	2.51898	NA	35280.6	VLFDILK	1	1	1	0.0227	1831	-	olfactory receptor 5AC2 [Homo sapiens]	685643	85705.4	0	0
NP_001415.1	2.74484	NA	19185.8	FYPVTR	1	1	2	0.0359	933;934	-	epithelial membrane protein 2 [Homo sapiens] >XP_006720927.1 epithelial membrane protein 2 isoform X1 [Homo sapiens]	1.52085e+06	380212	626689	1.64826
NP_001338962.1	5.17481	NA	43228	LFVGGLDWSTTQETLR	1	1	1	0.0394	20643	XP_011526208.1;NP_061832.2;XP_011526209.1;XP_011526207.1;XP_016882071.1;XP_011526210.1;XP_011526206.1;NP_001338963.1;NP_733829.1	DAZ-associated protein 1 isoform c [Homo sapiens]	756025	58155.8	4259.88	0.0732495
NP_001166958.1	28.966	NA	79446.2	DASGQPIFNASAK;EGLGLDVER;QEDPYGPQTK;SESHTDLTFSR;TNPEYIYAPLK;VILESEVIAEAVGVKK	1;1;1;1;1;1	6	7	0.0993	11243;4184;7942;10635;10636;11302;18815	NP_001166959.1	NF-kappa-B-repressing factor isoform 1 [Homo sapiens]	3.69848e+06	78691.1	118628	1.50751
NP_060547.2	14.0445	NA	85684.7	AAEGVSAADMAK;INVTVAK;IVLHPDTEHSK;QQLSSEQVSR	1;1;1;1	4	4	0.0527	7320;490;10549;7924	XP_011514672.1;XP_016867878.1;XP_016867879.1	RNA-binding protein 28 isoform 1 [Homo sapiens]	763646	16247.8	32341.1	1.99049
NP_004441.1	5.17481	NA	12251	ADTQTYQPYNKDWIK	1	1	2	0.1442	21189;21190	-	enhancer of rudimentary homolog [Homo sapiens]	58792.6	9798.76	201225	20.5358
NP_001924.2	10.0872	NA	48724.5	AKPAEAPAAAAPK;GLVVPVIR;LGFMSAFVK	1;1;1	3	5	0.0662	8641;8642;1905;1904;4691	-	dihydrolipoamide S-succinyltransferase (E2 component of 2-oxo-glutarate complex) [Homo sapiens]	1.22133e+06	53101.3	142274	2.6793
NP_002706.1	5.17481	NA	35571.4	YSFLQFDPAPR	1	1	1	0.0356	12012	NP_001009552.1;NP_001341948.1	serine/threonine-protein phosphatase 2A catalytic subunit alpha isoform [Homo sapiens]	529581	29421.2	0	0
NP_065994.1	2.9692	NA	105402	FFGLLAGR	1	1	1	0.0088	2338	-	hypothetical protein LOC57703 [Homo sapiens] >XP_005246783.1 pre-mRNA-splicing factor CWC22 homolog isoform X1 [Homo sapiens]	0	0	10714.2	#DIV/0!
NP_056277.2	25.9759	NA	81071.9	ATLSAEVYR;FFVVFR;HPVLIFITEK;ILSVQGTEPLVLFK;LLINLYK;YTLLLGQDENSVIK	1;1;1;1;1;1	6	6	0.0834	4572;1339;8721;16399;2285;17316	-	nucleolar protein 11 [Homo sapiens]	2.2323e+07	531500	0	0
NP_001014990.1	4.13341	NA	14499.6	EVLLEAQDMAVR	1	1	1	0.0952	13123	NP_054899.2	mitochondrial ribosomal protein L22 isoform b [Homo sapiens]	338973	30815.7	20661.3	0.670478
NP_149124.3	7.60151	NA	47548.7	APGAEEYAQQDVLKK;VELSEQQLQLWPSDVDK	1;1	2	2	0.076	18227;22751	NP_001317145.1	2',3'-cyclic-nucleotide 3'-phosphodiesterase isoform 1 [Homo sapiens]	490720	15335	42363.6	2.76254
XP_006713947.1	2.9292	NA	83173.9	DFSVFFQK	1	1	1	0.0108	4730	NP_036450.1	mitochondrial proton/calcium exchanger protein isoform X1 [Homo sapiens]	20842.6	453.1	10847.6	23.9408
NP_055278.1	4.13341	NA	11838	GDGVVLVAPPLR	1	1	1	0.1176	8645	-	Lsm3 protein [Homo sapiens]	72705.8	18176.5	21732.8	1.19566
NP_006799.1	5.17481	NA	9968.1	PGPTPSGTNVGSSGR	1	1	1	0.1562	12688	-	protein translocation complex beta [Homo sapiens]	49485.7	8247.62	44301.9	5.37148
XP_016860846.1	6.22275	NA	145201	ALFLIPR;VYYLSWLR	1;1	2	2	0.0118	1565;6420	XP_016860859.1;XP_005264128.1;XP_016860851.1;NP_001155035.1;NP_733763.1;NP_663719.2;XP_006721595.1;XP_016860855.1;XP_016860841.1;XP_016860845.1;XP_005264114.1;XP_005264116.1;NP_001155038.1;XP_005264125.1;XP_005264109.1;XP_006712928.1;XP_005264123.1;XP_016860842.1;XP_005264120.1;XP_016860844.1;XP_016860847.1;NP_001155033.1;XP_016860863.1;NP_056531.1;NP_004825.3;XP_016860850.1;NP_001155037.1;NP_001…	mitogen-activated protein kinase kinase kinase kinase 4 isoform X17 [Homo sapiens]	255310	3989.22	2265.84	0.567991
NP_001167595.1	5.17481	NA	15568	TLNNLYAEAEK	1	1	1	0.0821	10318	NP_001002296.1	golgin subfamily A member 7 isoform b [Homo sapiens]	587509	65278.7	86252.6	1.3213
NP_004389.2	5.17481	NA	100825	ELAYQTFEVLR	1	1	1	0.0126	12659	-	probable ATP-dependent RNA helicase DDX10 [Homo sapiens]	0	0	41683.1	#DIV/0!
NP_006764.3	27.3732	NA	75359.4	GHALLILRPEELGFLR;ILDVGFEEELK;ISDIQSQLEK;LGNGINIIVATPGR;NGTGVLILSPTR;VPLSEFDFSWSK	1;1;1;1;1;1	6	9	0.1119	20798;20797;10916;7905;13236;9406;9403;9435;14278	-	ATP-dependent RNA helicase DDX18 [Homo sapiens]	4.22129e+07	1.17258e+06	898805	0.766518
NP_001276040.1	17.8825	NA	28425	GPTVSNIR;IELEEMGPSLDLVLR;LAGLEYVLHFTALNGK;NITRPFEDQTSLEFFSK	1;1;1;1	4	5	0.2305	1757;19448;19449;19661;23167	NP_115570.1	ribosome production factor 2 homolog isoform 2 [Homo sapiens]	2.84373e+06	236977	3057.96	0.012904
NP_053733.2	25.874	NA	68922.9	AAVEWFDGKDFQGSK;GDATVSYEDPPTAK;GGPGGPGGPGGPMGR;QDHPSSMGVYGQESGGFSGPGENR;TGQPMIHIYLDK	1;1;1;1;1	5	6	0.121	18824;14513;9310;27049;14097;14098	XP_016884147.1;XP_016884137.1;XP_011528297.1;XP_011528303.1;XP_016884143.1;XP_016884144.1;XP_016884151.1;XP_016884148.1;XP_011528302.1;XP_005261447.1;NP_001156758.1;XP_016884136.1;XP_011528300.1;XP_005261446.1;NP_005234.1;XP_011528298.1;XP_016884135.1;XP_011528299.1;NP_001156757.1;XP_016884150.1;XP_016884134.1;XP_016884146.1;XP_016884133.1;XP_011528301.1	RNA-binding protein EWS isoform 1 [Homo sapiens]	3.3449e+06	145431	76171.9	0.523768
NP_000275.1	13.4273	NA	43267.6	EILAELTGR;GDFIPGLR;TREEIQEVR;YHGHSMSDPGVSYR	1;1;1;1	4	4	0.1026	4438;2246;7873;17574	NP_001166925.1;XP_016885063.1;NP_001166926.1;NP_001166927.1	pyruvate dehydrogenase (lipoamide) alpha 1 [Homo sapiens]	1.68301e+06	67320.4	105336	1.5647
NP_001020241.1	23.7912	NA	16262.5	ELGITALHIK;IEDVTPIPSDSTR;IEDVTPIPSDSTRR;TKTPGPGAQSALR;TPGPGAQSALR	1;1;1;1;1	5	6	0.245	6323;6321;14016;17186;10735;5412	-	40S ribosomal protein S14 [Homo sapiens] >NP_001020242.1 40S ribosomal protein S14 [Homo sapiens] >NP_005608.1 ribosomal protein S14 [Homo sapiens]	2.17057e+07	3.61762e+06	2.5798e+06	0.713121
NP_002583.1	3.70531	NA	28750.3	YLNFFTK	1	1	1	0.0268	3185	-	proliferating cell nuclear antigen [Homo sapiens] >NP_872590.1 proliferating cell nuclear antigen [Homo sapiens]	0	0	23883.1	#DIV/0!
NP_473357.1	14.483	NA	31281.8	DAEDALHNLDR;GFAYVQFEDVR;QIEIQFAQGDRK	1;1;1	3	4	0.1298	10383;10382;11784;14122	NP_001177936.1;NP_006616.1;NP_001287866.1;NP_001287865.1;NP_001177935.1;NP_001177938.1;NP_001177934.1	serine/arginine-rich splicing factor 10 isoform 2 [Homo sapiens]	1.62991e+07	1.16422e+06	132424	0.113745
NP_005975.1	19.3278	NA	33991	FFVMTSLR;FIHDQTSPNPK;GLSSLLYGSIPK;SHGVLGLYR;TQLQLDER	1;1;1;1;1	5	5	0.1543	4710;10728;9589;4437;4448	NP_001243463.1	tricarboxylate transport protein, mitochondrial isoform a precursor [Homo sapiens]	3.67741e+06	216318	409594	1.89348
XP_016863660.1	5.17481	NA	56364.2	QPVQVPVTLVR	1	1	1	0.022	9623	NP_056958.3;XP_024309801.1;NP_005340.2;XP_016863659.1;NP_976029.1;NP_976028.1	recombining binding protein suppressor of hairless isoform X2 [Homo sapiens]	0	0	0	#DIV/0!
NP_001305116.1	68.6202	NA	48532.2	DYDDMSPR;GGDLMAYDR;GGDLMAYDRR;GSYGDLGGPIITTQVTIPK;IDEPLEGSEDR;IILDLISESPIK;IIPTLEEYQHYK;IITITGTQDQIQNAQYLLQNSVK;ILSISADIETIGEILKK;LLIHQSLAGGIIGVK;NLPLPPPPPPR;RPAEDMEEEQAFKR;TDYNASVSVPDSSGPER;VVLIGGKPDR	1;1;1;1;1;1;1;1;1;1;1;1;1;1	14	18	0.4068	4649;4625;8093;8094;21715;21716;10176;12029;16186;27552;27553;20917;15902;8697;8695;19739;20114;5397	NP_001305115.1	heterogeneous nuclear ribonucleoprotein K isoform d [Homo sapiens] >XP_005252020.1 heterogeneous nuclear ribonucleoprotein K isoform X3 [Homo sapiens] >XP_005252022.1 heterogeneous nuclear ribonucleoprotein K isoform X3 [Homo sapiens]	2.93388e+07	1.01168e+06	573959	0.567332
NP_006342.2	9.90155	NA	51323.5	GEVVEGDPDK;VDPAFDKDR;VFEPNEEALGVVLHK	1;1;1	3	3	0.0752	5197;5587;18788	-	translocase of inner mitochondrial membrane 44 precursor [Homo sapiens]	164842	5317.49	53352.7	10.0334
NP_057185.1	6.44093	NA	20449.5	LAANISGDK;MRPLTEEETR	1;1	2	2	0.1056	2459;10582	NP_001186363.1	Saccharomyces cerevisiae Nip7p homolog [Homo sapiens]	1.09135e+06	99213.8	303901	3.06309
NP_003861.1	45.9049	NA	189134	EEYLLLR;EQLWLANEGLITR;IIGNLLYYR;ITLQDVVSHSK;LAAVALINAAIQK;LGLAPQIQDLYGK;LGNFFSPK;LIFQMPQNK;LPYDVTPEQALAHEEVK;LQQTYAALNSK;QILAPVVK	1;1;1;1;1;1;1;0;1;1;1	10	10	0.0718	3256;16376;7027;9374;11023;13701;2808;7274;21934;9640;2122	-	IQ motif containing GTPase activating protein 1; rasGAP-like with IQ motifs; RASGAP-like with IQ motifs (sar1, S. pombe, homolog of) [Homo sapiens]	1.04112e+07	111949	31510.6	0.281473
XP_005244863.1	20.6992	NA	66265.3	AERENADIIR;DKWSNFDPTGLER;GLLLFMDEADAFLR;HILLYGPPGTGK;IDVMVHFDLPQQEER;ITVLEALR;LALHSGMDYAIMTGGDVAPMGR;LAQFDYGR;LFDWANTSR;LGKPSLVR;LKEYEAAVEQLK;LLSRPQDVLEGVVLSPSLEAR;QQQLLNEENLR;QRYEDQLK;TAGTLFGEGFR;VRDIAIATR;VTATVAGLTLLAVGVYSAK;WSNFDPTGLER	0;0;1;1;1;0;0;0;0;0;0;1;0;0;0;0;0;0	4	7	0.3584	8468;16741;16743;17882;10017;10018;21200;21199;2902;25702;25703;3831;6675;2168;13805;25412;25411;13023;13044;12624;5963;5964;7766;4674;20796;11613	NP_114127.3	ATPase family AAA domain-containing protein 3B isoform X1 [Homo sapiens]	3.35566e+06	81845.4	233936	2.85827
XP_024303866.1	57.5766	NA	68936.5	AEGPGRGDEPSPS;AERENADIIR;AFVTDWDK;ATLNAFLYR;DALNLAQMQEQTLQLEQQSK;DKWSNFDPTGLER;FMLVLASNQPEQFDWAINDR;GLLLFVDEADAFLR;GLLLFVDEADAFLRK;INEMVHFDLPGQEER;ITVLEALR;LALHSGMDYAIMTGGDVAPMGR;LAQFDYGR;LFDWANTSR;LGKPSLVR;LKEYEAAVEQLK;LLSRPQDALEGVVLSPSLEAR;NATLVAGR;NILMYGPPGTGK;QQQLLNEENLR;QRYEDQLK;RLLSRPQDALEGVVLSPSLEAR;TAGTLFGEGFR;VRDIAIATR;VTATVAGLTLLAVGVYSAK;WSNFDPTGLER;YVLKPATEGK	1;0;1;1;1;0;1;1;1;1;0;0;0;0;0;0;1;1;1;0;0;1;0;0;0;0;1	13	21	0.4902	10066;8468;4066;5710;5730;25887;25888;16741;16743;26507;17044;19159;20741;20739;20740;2902;25702;25703;3831;6675;2168;13805;25163;25162;25167;1181;10274;10275;13023;13044;12624;5963;5964;26487;7766;4674;20796;11613;6589;6590	NP_001164006.1	ATPase family AAA domain-containing protein 3A isoform X1 [Homo sapiens]	2.94254e+07	684311	564492	0.824906
NP_055984.1	23.7309	NA	41168.2	AEQDEAEKLQR;DNTQLLINQLWQLPTER;KNQLELLR;KPQLDVTR;MNSGPPGLGGK;TNLVWDEVSGQWR;VEEAIVAR	1;1;1;1;1;1;1	7	7	0.2082	11499;23416;4641;3608;4955;17261;2432	-	homolog of yeast ribosome biogenesis regulatory protein RRS1; homolog of yeast ribosome biogenesis regulator; ribosome biogenesis regulatory protein RRS1 homolog (S. cerevisiae) [Homo sapiens]	3.4612e+06	144217	36027.2	0.249813
NP_777573.1	18.1883	NA	69394.4	GSSVDGSPLLLFLR;NVALTTFLK;TLLQVLGGTILESER;VLDAIWSGAALR	1;1;1;1	4	5	0.0786	14731;4531;17941;17942;10466	XP_005267442.1;XP_011534828.1	nucleolar protein 9 [Homo sapiens]	1.38867e+06	38574.2	0	0
NP_060979.2	10.3496	NA	34908.9	HEILQWVLQTDSQQ;LVNLQHLDLLNNK	1;1	2	3	0.0879	19403;16198;16197	-	leucine-rich repeat-containing protein 59 [Homo sapiens]	579537	32196.5	105583	3.27933
NP_006501.1	5.17481	NA	58451.8	YSYLQQDLPDNPER	1	1	1	0.0273	19552	-	ret finger protein [Homo sapiens]	67651.6	2601.98	5052.2	1.94167
NP_060365.7	33.1714	NA	89779.2	AAPDILIATPGR;EAVVQEPER;ELGIQVHSVTR;EMQQSEAQINTAK;GKEAVVQEPER;SADFNPDFVFTEK;TAAFALPVLER;TFTDHVMLFTQTK;TVINFTMPNTIK	1;1;1;1;1;1;1;1;1	9	10	0.1206	8693;5449;9694;9693;15408;9751;15842;8501;17163;13233	NP_001335116.1	probable ATP-dependent RNA helicase DDX27 isoform 2 [Homo sapiens]	2.72426e+06	63354.8	72722.6	1.14786
NP_004730.2	5.17481	NA	74975.7	ELFLSR;QIDQFLVVAR;TPTQLEGATR	0;0;1	1	1	0.0389	733;8528;5816	-	metastasis-associated protein MTA2 [Homo sapiens]	923153	19641.6	63351.2	3.22536
NP_002956.1	12.6821	NA	13233.5	DLQNFLK;LGHPDTLNQGEFK;NIETIINTFHQYSVK	1;1;1	3	4	0.307	2294;14604;20448;20449	-	S100 calcium-binding protein A9 [Homo sapiens]	1.71532e+06	214415	173708	0.810151
NP_005505.2	4.13341	NA	40434.9	FDSDAASPR	1	1	1	0.0249	3778	NP_001229971.1;NP_002108.4	major histocompatibility complex, class I, B [Homo sapiens]	116353	5817.66	0	0
NP_075386.1	7.72037	NA	56179.2	NQEDIILFR;TTPLLSFLK	1;1	2	2	0.0383	7587;4781	NP_542199.1;XP_016885227.1;XP_016885226.1;XP_016885228.1;XP_016885229.1	regulator of nonsense transcripts 3B isoform 2 [Homo sapiens]	893466	47024.5	56513.3	1.20178
NP_002766.1	20.6992	NA	51254.6	EVPVASGSGFIVSEDGLIVTNAHVVTNK;IAPAVVHIELFR;LHRPPVIVLQR;LPVLLLGR	1;1;1;1	4	5	0.1229	28646;12557;12558;11754;2341	-	HtrA serine peptidase 1 [Homo sapiens]	1.08102e+06	54051.2	46289.9	0.85641
NP_001276841.1	25.874	NA	47285.2	DVKPDNFLMGLGK;KGNLVYIIDFGLAK;SAAEPVASTPASR;TVLLLADQMISR;YASINTHLGIEQSR	1;1;1;1;1	5	7	0.1587	14501;14500;16518;16517;9791;12818;17248	-	casein kinase I isoform epsilon [Homo sapiens] >NP_001885.1 casein kinase 1, epsilon [Homo sapiens] >NP_689407.1 casein kinase 1 epsilon; CKI-epsilon; casein kinase I epsilon [Homo sapiens]	2.10097e+06	95498.7	163233	1.70927
NP_110379.2	17.205	NA	60305.6	AFHNEAQVNPER;EQLAIAEFAR;TSASIILR;YINENLIVNTDELGR	1;1;1;1	4	4	0.0809	13627;7586;2019;19909	-	T-complex protein 1 subunit alpha isoform a [Homo sapiens]	2.02467e+06	57847.7	192211	3.32272
NP_001188474.1	33.3709	NA	106302	EVDEISPEDDQR;LVLYDRPLK;NLVSYLK;QAAGVISLPVGGNK;SSGAASSAPGGGDGAEYK;SSSSSAASDTATSTQRPLR;VAFVNFR;VRPAYSLEPR	1;1;1;1;1;1;1;1	8	8	0.0991	14088;6833;1661;11366;16810;21617;1899;8494	NP_073605.4	putative RNA-binding protein 15 isoform 2 [Homo sapiens]	2.6009e+06	41284.1	107022	2.59232
NP_005751.2	15.5244	NA	120898	ALLVQVVNK;LYQHEINLFK;QAMFLNLVYK	1;1;1	3	3	0.0275	4109;11223;9775	-	CCAAT/enhancer-binding protein zeta [Homo sapiens]	2.59907e+06	46412	29531.4	0.636288
NP_005156.1	2.35811	NA	39431.2	VLAAVYK	1	1	1	0.0192	723	NP_000025.1;NP_000026.2;NP_001230106.1	aldolase C, fructose-bisphosphate [Homo sapiens] >XP_005258006.1 fructose-bisphosphate aldolase C isoform X1 [Homo sapiens] >XP_011522858.1 fructose-bisphosphate aldolase C isoform X1 [Homo sapiens]	1.34197e+06	58346.5	3194.76	0.0547549
NP_004588.1	13.0135	NA	13518.2	GDSVIVVLR;NPLIAGK;SEMTPEELQK	1;1;1	3	3	0.2203	3636;143;8953	-	small nuclear ribonucleoprotein D2 polypeptide 16.5kDa; small nuclear ribonucleoprotein D2 polypeptide (16.5kD) [Homo sapiens]	3.0562e+06	339578	204949	0.603542
NP_000975.2	17.9848	NA	17684.1	KLYDIDVAK;LAPDYDALDVANK;LYDIDVAK;VNTLIRPDGEK	1;1;1;1	4	5	0.2115	5637;5636;13470;3267;9758	-	ribosomal protein L23a [Homo sapiens]	4.82793e+06	536436	1.20012e+06	2.23721
NP_000998.1	64.7116	NA	29579.1	DANGNSFATR;ECLPLIIFLR;ERHPGSFDVVHVK;FDTGNLCMVTGGANLGR;GIPHLVTHDAR;GNKPWISLPR;HPGSFDVVHVK;IGVITNR;LSNIFVIGK;TDITYPAGFMDVISIDK;VNDTIQIDLETGK;YALTGDEVK;YALTGDEVKK;YPDPLIK	1;1;1;1;1;1;1;1;1;1;1;1;1;1	14	22	0.5095	5360;5379;10520;15663;15664;20367;9155;9154;9158;8058;8059;9268;9267;816;4261;21544;14402;4326;7000;6995;1792;1793	-	ribosomal protein S4, X-linked [Homo sapiens]	4.33458e+07	2.16729e+06	3.50942e+06	1.61927
NP_116126.3	71.5024	NA	69905.7	AELDEVNK;ALELENDR;ALELENDRLLLK;ALYESELADAR;DLESLFHR;DVMQQQLAEYQELLDVK;GLESDVAELR;GQSSWGTGESFR;ISEKEEVTTR;KLLEGEEER;LQIEIGK;MAQALEELR;MRLESLSYQLSGLQK;QQEYDFK;RLVEVDSSR;SEVELAAALSDKR;SVFEEEVR;TVLVNADGEEVAMR	1;1;1;1;1;1;1;1;1;0;1;1;1;1;1;1;1;1	17	20	0.2887	2940;3672;13948;9664;4708;23227;23228;6161;11067;8604;8605;6501;6502;1164;5888;19969;19968;3620;5548;13105;4302;15910	-	lamin-B2 [Homo sapiens]	2.07294e+08	5.05595e+06	5.02502e+06	0.993884
NP_005564.1	145.357	NA	66367.6	AEHDQLLLNYAK;AGGPTTPLSPTR;CQSLTEDLEFR;DAALATALGDK;DAALATALGDKK;DQMQQQLNDYEQLLDVK;EMAEIRDQMQQQLNDYEQLLDVK;ESDLNGAQIK;IESLSSQLSNLQK;IGDTSVSYK;IQELEDLLAK;KESDLNGAQIK;KIGDTSVSYK;KLLEGEEER;KQLADETLLK;KSMYEEEINETR;LALDMEISAYR;LALDMEISAYRK;LAQALHEMR;LAQALHEMREQHDAQVR;LAVYIDK;LREYEAALNSK;LSSEMNTSTVNSAR;LVEVDSGR;LYKEELEQTYHAK;MRIESLSSQLSNLQK;NQNSWGTGEDVK;NTSEQDQPMGGWEMIR;QIEYEYK;QLADETLLK;SLETENSALQLQVTER…	1;1;1;1;1;1;1;1;1;1;1;1;1;0;1;1;1;1;1;1;1;1;1;1;1;1;1;1;1;1;1;1	31	39	0.4761	13678;13679;7742;13297;5222;8206;8204;23876;28707;5863;14432;3832;8154;8845;6380;6501;6502;7854;16402;11048;13935;6064;6063;23075;23076;23074;1457;10966;10965;15752;2239;18308;18309;19717;19716;11876;21625;3901;4965;20606;13709	-	lamin B1 [Homo sapiens]	3.80845e+07	1.00222e+06	450102	0.449104
NP_004289.1	19.6578	NA	148921	IQLQIQETLQR;ISLQAIQQLVR;LLEVYDQLFK;VASVSQNAIVSAAGNIAR	1;1;1;1	4	4	0.0375	12682;10400;10361;19426	NP_001265241.1;NP_705618.1	nucleoporin 155kDa; nucleoporin 155kD [Homo sapiens]	438413	7187.1	6024.47	0.838234
XP_011540770.2	251.655	NA	244226	AAEAQLGGLR;AEAAELGLR;AEEASLQDSLSK;AGTLQLTVER;ALAQLEAEKR;AQLQSQLQR;AQREEAAAAHAQEVR;ASLDKELMAQK;ATLDQVATLER;DEGLLLAESEK;DLAQAVLSDSESGVQLSGSER;DLLQLGGELAR;DLTEKLEALESLR;EALEGSLFEVQR;EAQAQALQDR;EEAAAAHAQEVR;EHAGLAVQLVAAER;EKLQAAQEELR;EQEELLAR;EQLDQAGSANQALSEDIRK;ETLTGELAGLR;GEASLEVMR;GEVADLELQR;GLEEQVSTLK;GLTEALAQSSASLNSTR;GQLQQELRR;HSLATISLEMER;KQSSSLGEQVQTLR;LEAEKEELSEEIAALQQER;LEALESLR;LKEVLDASESR…	1;1;1;1;1;1;1;1;1;1;1;1;1;1;1;1;1;1;1;1;1;1;1;1;1;1;1;1;1;1;1;1;1;1;1;1;1;1;1;1;1;1;1;1;1;1;1;1;1;1;1;1;1;1;1;1;1;1;1	59	68	0.2859	4143;3131;10583;6143;7123;7124;5764;18068;18069;9925;9176;8863;24139;24138;8424;15856;12867;7139;10690;10689;14805;11456;4182;23329;7880;4534;7144;6533;19145;7098;13426;16690;24865;3157;9867;4192;9107;7299;16436;16437;21525;19438;5491;20019;20157;12421;3878;3113;6453;18168;18166;17871;14120;78;12753;22598;7489;2473;3169;7244;26653;3168;15588;21785;21786;9526;9527;12568	XP_006711121.1;NP_055490.4	rootletin isoform X1 [Homo sapiens]	6.60549e+07	428928	0	0
NP_004994.1	2.91019	NA	17406	VLYVLK	1	1	1	0.0385	404	XP_011544158.2	NADH dehydrogenase (ubiquinone) 1, alpha/beta subcomplex, 1, 8kDa; NADH dehydrogenase (ubiquinone) 1, alpha/beta subcomplex, 1 (8kD, SDAP); mitochondrial acyl carrier protein [Homo sapiens]	0	0	246705	#DIV/0!
NP_116246.2	20.3452	NA	60655	EKFENSIESLR;ENVAFEQEK;EVWSEGLGYADVENR;FGNAMLYGYQVGLFK;WAGGGFLSTVGDLLK	1;1;1;1;1	5	5	0.1188	12261;6273;19377;19382;15930	-	serine beta-lactamase-like protein LACTB, mitochondrial isoform a [Homo sapiens]	2.68011e+07	864552	74120.2	0.0857325
NP_000166.2	5.09997	NA	63107.2	INYTEGR;NLVTEDVMR	1;1	2	2	0.0287	1894;6251	NP_001276718.1;NP_001276719.1;NP_001316840.1;NP_001171651.1	glucose-6-phosphate isomerase isoform 2 [Homo sapiens] >NP_001316838.1 glucose-6-phosphate isomerase isoform 2 [Homo sapiens] >NP_001316839.1 glucose-6-phosphate isomerase isoform 2 [Homo sapiens]	1.89262e+07	573520	593542	1.03491
NP_056480.1	19.6578	NA	59536.3	FAVALLDDSVR;IAHIPLYFVNAQFPR;LLSASPVDAAIR;VQDGKPVILLFR	1;1;1;1	4	4	0.0916	8911;20197;9076;13031	XP_011537080.1	achalasia, adrenocortical insufficiency, alacrimia (Allgrove, triple-A) [Homo sapiens]	6.52987e+06	225168	11788.1	0.0523525
NP_001159574.1	18.1883	NA	49836.3	EAYEAGLIGK;GGTWFAGFGR;GPDWILGEIK;IFTNLYGR	1;1;1;1	4	4	0.0835	5328;5425;7095;4101	NP_009034.2	NADH dehydrogenase [ubiquinone] flavoprotein 1, mitochondrial isoform 2 precursor [Homo sapiens]	1.52904e+06	61161.7	350505	5.7308
NP_001932.2	7.52921	NA	99906.2	GVDKEPLNLFYIER;IKENLAVGSK	1;1	2	2	0.0268	18952;5501	NP_077741.2	desmocollin-3 isoform Dsc3a preproprotein [Homo sapiens]	281488	5311.09	5924.63	1.11552
NP_057030.3	5.17481	NA	43332	FYEQVVQAIQR	1	1	1	0.0286	12930	-	protein pelota homolog [Homo sapiens]	0	0	1684.25	#DIV/0!
NP_004125.3	58.464	NA	73634.8	AQFEGIVTDLIR;DAGQISGLNVLR;ETGVDLTK;ETGVDLTKDNMALQR;LYSPSQIGAFVLMK;MKETAENYLGHTAK;NAVITVPAYFNDSQR;QAASSLQQASLK;QAVTNPNNTFYATK;TTPSVVAFTADGER;VINEPTAAALAYGLDK;VQQTVQDLFGR	1;1;1;1;1;1;1;1;1;1;1;1	12	13	0.2194	12499;12498;9777;2041;19155;16844;17579;18978;9508;16815;14516;18216;10891	-	heat shock 70kDa protein 9B precursor [Homo sapiens]	1.30177e+07	302736	472163	1.55965
NP_001354.1	27.6257	NA	57637.8	APQVVAEAAK;EIGDYIR;EVVAEVVK;IMLPGVLR;LHNAIEGGTQLSR;QEYVDYSESAK;TGFINLDKPSNPSSHEVVAWIR	1;1;1;1;1;1;1	7	8	0.1537	4104;2089;2204;2900;13265;13267;11534;26869	-	dyskeratosis congenita 1, dyskerin [Homo sapiens]	7.44266e+06	218902	48396.8	0.221089
NP_054768.2	2.68048	NA	68716.7	ILLIFEGTNEILR	1	1	1	0.0209	16132	XP_024309252.1	acyl-Coenzyme A dehydrogenase family, member 9 [Homo sapiens]	0	0	156760	#DIV/0!
NP_001719.2	10.3496	NA	42174.1	FFVSSSQGR;SESVPPVTDWAWYK	1;1	2	2	0.0597	4657;18523	NP_001309172.1;NP_940993.1;NP_940992.1	basigin isoform 1 precursor [Homo sapiens] >XP_016882662.1 basigin isoform X1 [Homo sapiens]	1.17285e+06	73303.3	648341	8.84464
NP_060549.4	12.5854	NA	111705	EVQQTLEELR;ITLDLIR;QLGLEGAAR	1;1;1	3	3	0.0261	9819;1760;2891	XP_011531248.1	S1 RNA-binding domain-containing protein 1 [Homo sapiens]	1.44308e+06	22201.2	53784.1	2.42257
XP_005255684.1	53.8809	NA	74340.8	DASMLNDELSHINAR;DQEIAFLR;EFLQQTDDR;ELTGLNHWVR;FDVLDENQSK;HQGSVTALAVSR;LFSGAVDSTVK;LNMGILGSYDPQQIFK;LSEDLMEFR;TLTGHVGTVYALAVISTPDQTK;VAGSGKPPIFEVDPR;VWDIVGTELK	1;1;1;1;1;1;1;1;1;1;1;1	12	15	0.2201	19094;4268;7673;9332;8669;9353;9354;6996;20881;7759;25366;16821;16820;7879;7875	XP_011521002.1;NP_115647.2	E3 ubiquitin-protein ligase TRAF7 isoform X1 [Homo sapiens]	1.07859e+07	269646	255107	0.946079
NP_001185498.1	3.11634	NA	15725.5	SGTGIAAMSVMRPEQIMK	1	1	1	0.1161	22115	-	V-type proton ATPase 16 kDa proteolipid subunit [Homo sapiens] >NP_001685.1 ATPase, H+ transporting, lysosomal (vacuolar proton pump) 16kD; ATPase, H+ transporting, lysosomal, subunit C [Homo sapiens]	377939	125980	0	0
NP_001001.2	30.726	NA	28663	KLFNLSK;LFNLSK;LFNLSKEDDVR;LIEVDDER;LIEVDDERK;MATEVAADALGEEWK;MATEVAADALGEEWKGYVVR;QGVLTHGR	1;1;1;1;1;1;1;1	8	10	0.1968	1854;246;11905;4212;6819;6821;18061;18064;24798;1865	-	40S ribosomal protein S6 [Homo sapiens]	9.85726e+06	758251	1.28911e+06	1.70011
NP_072045.1	50.8139	NA	17707.9	AGELTEDEVER;FQHILR;IAFAITAIK;IPDWFLNR;KADIDLTK;KIAFAITAIK;RAGELTEDEVER;VITIMQNPR;VLNTNIDGR;VLNTNIDGRR;YSQVLANGLDNK	1;1;1;1;1;1;1;1;1;1;1	11	17	0.4934	9879;1329;3471;5541;5539;2717;5879;5880;13445;13446;6138;4433;4434;7816;7815;11654;11621	-	ribosomal protein S18 [Homo sapiens]	3.27163e+07	2.72636e+06	4.54512e+06	1.6671
NP_002721.1	4.6382	NA	40564	KVEAPFIPK;NLLQVDLTK	1;1	2	2	0.0513	4925;5193	XP_005271076.1;XP_005271072.1;XP_006710821.1;NP_997401.1;XP_005271073.1;NP_001229790.1;NP_001291278.1;NP_001229791.1;NP_002722.1;NP_001229786.1;NP_891993.1;XP_005271075.1;NP_001229787.1;NP_001229789.1;NP_001229788.1;XP_005271074.1	protein kinase, cAMP-dependent, catalytic, alpha [Homo sapiens]	816795	40839.8	142030	3.47774
NP_003461.2	13.4416	NA	128220	DLLQFFKPR;EVFGTFGIPFLLR;LLEIVSYK	1;1;1	3	3	0.0272	7985;15445;3774	NP_001273387.1;XP_016879141.1;NP_001273386.1;NP_001308787.1;XP_016879142.1	ubiquitin carboxyl-terminal hydrolase 7 isoform 1 [Homo sapiens]	2.87253e+06	43523.2	2100.73	0.0482669
NP_004102.1	2.57725	NA	42566.1	LDDFFK	1	1	1	0.0158	955	-	flap structure-specific endonuclease 1; RAD2 (S. pombe) homolog [Homo sapiens]	30529	1272.04	11636.3	9.14772
NP_002480.1	6.83372	NA	9363.91	FYSVNVDYSK;LGPNDQYK	1;1	2	2	0.2222	9261;3222	-	NADH dehydrogenase (ubiquinone) 1 alpha subcomplex, 4, 9kDa; NADH dehydrogenase (ubiquinone) 1 alpha subcomplex, 4 (9kD, MLRQ) [Homo sapiens]	4.94113e+06	823522	828609	1.00618
NP_071919.2	48.0193	NA	77245.5	DFQNAFK;DIPLGATVR;DYHFVSR;EGQELTALLNTPHIQALLLAHDK;ELGLSFQK;FASAVPHTTR;IHNAITVHMNK;ILEIEDLFSSLK;NEMDSVIISR;NLYGTSIDSVR;TGIDNPMFDTEEGIVLESPHYAVK;VAEQEMQLEPITDER	1;1;1;1;1;1;1;1;1;1;1;1	12	12	0.2178	2150;3341;3039;27205;3024;6110;10962;13538;8327;9326;27991;20412	NP_001243479.1	MAGUK p55 subfamily member 5 [Homo sapiens] >XP_011535388.1 MAGUK p55 subfamily member 5 isoform X1 [Homo sapiens] >XP_011535389.1 MAGUK p55 subfamily member 5 isoform X1 [Homo sapiens]	1.9345e+07	449884	519159	1.15398
XP_016866778.1	3.43056	NA	119470	LINLVGESLR	1	1	1	0.0088	6765	XP_016866781.1;XP_016866786.1;XP_016866783.1;XP_016866774.1;XP_016866787.1;XP_016866782.1;XP_016866773.1;NP_001186627.1;NP_001092004.1;XP_016866772.1;XP_016866785.1;XP_016866764.1;NP_001186626.1;XP_016866780.1;XP_016866784.1;XP_011513194.1;XP_016866776.1;NP_004630.3;XP_016866779.1	large proline-rich protein BAG6 isoform X7 [Homo sapiens]	597685	16602.4	4409.37	0.265587
NP_150093.1	5.17481	NA	33220.5	VSEVKPSYR	1	1	1	0.0288	5632	-	transcriptional activator protein Pur-beta [Homo sapiens]	0	0	0	#DIV/0!
NP_203751.2	2.61737	NA	124684	LSLADSFLYGLIQVPNYSLR	1	1	1	0.0175	25340	-	FH2 domain-containing protein 1 [Homo sapiens] >XP_005263376.1 FH2 domain-containing protein 1 isoform X1 [Homo sapiens] >XP_006714456.1 FH2 domain-containing protein 1 isoform X1 [Homo sapiens] >XP_011530691.1 FH2 domain-containing protein 1 isoform X1 [Homo sapiens]	0	0	0	#DIV/0!
NP_001243509.2	7.14405	NA	20425.8	EHVIEALR;VHIGQVIMSIR	1;1	2	2	0.1067	3804;10397	NP_001290553.1	60S ribosomal protein L10 isoform c [Homo sapiens]	203463	18496.7	31902	1.72474
NP_001268449.1	2.65013	NA	93637.8	YIGYAR	1	1	1	0.0071	459	XP_016883596.1;NP_001268450.1;NP_877954.1;NP_001268451.1;XP_016883595.1	DNA helicase MCM8 isoform 1 [Homo sapiens] >NP_115874.3 DNA helicase MCM8 isoform 1 [Homo sapiens]	1.15409e+06	20983.5	43308.7	2.06395
NP_859531.1	4.13341	NA	37390.1	LLLEQILNK	1	1	1	0.0278	6052	XP_011514575.1;NP_002544.1	origin recognition complex subunit 5 isoform 2 [Homo sapiens]	150093	7147.29	0	0
NP_001182356.1	5.17481	NA	25461.2	DAEDAMDAMDGAVLDGR	1	1	1	0.0769	20161	-	serine/arginine-rich splicing factor 2 [Homo sapiens] >NP_003007.2 splicing factor, arginine/serine-rich 2 [Homo sapiens] >XP_016880431.1 serine/arginine-rich splicing factor 2 isoform X1 [Homo sapiens]	0	0	789535	#DIV/0!
NP_997244.4	5.17481	NA	350947	VGILSGLGALPR	1	1	1	0.0038	7705	XP_016876043.1	FRAS1-related extracellular matrix protein 2 precursor [Homo sapiens]	0	0	320.202	#DIV/0!
NP_149080.2	18.1474	NA	43519.9	DFVVGALILR;EFDVSFR;HLPGAFFLGAER;LALFLR;SIGMDPSDIYAVIQIPGSR	1;1;1;1;1	5	5	0.134	6515;2633;11454;382;22959	-	zinc finger, CCHC domain containing 3 [Homo sapiens]	234380	9014.61	0	0
NP_001186911.1	31.0216	NA	67481.3	DVAAIAGGLVDAEALVALK;FEAPLFNAR;ILQDIASGSHPFSQVLK;LEEVSPNLVR;SATYVNTEGR;VAGMLQSFQGK;VAVTPPGLAR	1;1;1;1;1;1;1	7	7	0.1396	20332;5628;20882;7774;6373;8374;4060	NP_001186912.1;NP_004997.4;XP_016859677.1;NP_001186910.1;NP_001186913.1	NADH-ubiquinone oxidoreductase 75 kDa subunit, mitochondrial isoform 3 [Homo sapiens]	1.39065e+07	409016	586672	1.43435
NP_000509.1	15.9219	NA	15988.3	LHVDPENFR;LLVVYPWTQR;SAVTALWGK;VNVDEVGGEALGR	1;1;1;1	4	5	0.2789	7059;10538;10539;3192;11449	-	hemoglobin, beta [Homo sapiens]	1.41106e+07	1.28278e+06	569367	0.443854
NP_004506.2	74.5796	NA	43035.2	GTMTTGHNVADLVVILK;ILGQEGDASYLASEISTWDGVIVTPSEK;ILITTVPPNLR;ILPTLEAVAALGNK;ILSHGGFR;INNVIDNLIVAPGTFEVQIEEVR;KGTMTTGHNVADLVVILK;KLDPELHLDIK;LDPELHLDIK;NQDLAPNSAEQASILSLVTK;QPLALNVAYR;RNQDLAPNSAEQASILSLVTK;VKPAPDETSFSEALLK;VKPAPDETSFSEALLKR;VLQSALAAIR	1;1;1;1;1;1;1;1;1;1;1;1;1;1;1	15	30	0.4359	20184;20185;28979;9654;9655;9652;9656;13597;13598;13596;2426;27521;27520;21668;11596;11597;8639;8638;23597;23613;23611;23598;23610;7514;7097;25198;19473;21379;21378;5157	NP_001254738.1	interleukin enhancer-binding factor 2 [Homo sapiens]	3.07467e+07	1.46413e+06	943641	0.644506
NP_002127.1	84.5478	NA	34175.3	DYFEQYGK;EDSQRPGAHLTVK;EDSQRPGAHLTVKK;EDTEEHHLRDYFEQYGK;GFAFVTFDDHDSVDK;GFAFVTFDDHDSVDKIVIQK;GFGFVTYATVEEVDAAMNARPHK;IEVIEIMTDR;IFVGGIKEDTEEHHLR;KIFVGGIK;KLFIGGLSFETTDESLR;LFIGGLSFETTDESLR;NQGGYGGSSSSSSYGSGR;RGFAFVTFDDHDSVDK;SESPKEPEQLR;SHFEQWGTLTDCVVMR;SHFEQWGTLTDCVVMRDPNTK;SSGPYGGGGQYFAKPR;YHTVNGHNCEVR	1;1;1;1;1;1;1;1;1;0;1;1;1;1;1;1;1;1;1	18	39	0.5844	5295;14204;16767;16766;24627;24628;19060;19062;19058;19059;19061;25431;25432;27209;27210;9579;9581;21296;21297;21295;21294;2037;2036;21666;21667;20181;20180;18968;18990;18969;21055;11096;11095;22406;22417;27279;17927;17928;15285;15286;15287	NP_112420.1	heterogeneous nuclear ribonucleoprotein A1 isoform a [Homo sapiens]	6.36986e+07	3.35256e+06	1.55549e+06	0.46397
NP_001317178.1	66.7308	NA	39570.6	EDSVKPGAHLTVK;EDSVKPGAHLTVKK;EDTEEYNLR;GEEGHDPKEPEQLR;GFAFVTFDDHDTVDK;GFAFVTFDDHDTVDKIVVQK;IETIEVMEDR;IFVGGIKEDTEEYNLR;KIFVGGIK;KLFIGGLSFETTDDSLR;LFIGGLSFETTDDSLR;LFIGGLSFETTDDSLREHFEK;SSGSPYGGGYGSGGGSGGYGSR;WGTLTDCVVMR;YHTINGHNCEVK	1;1;1;1;1;1;1;1;0;1;1;1;1;1;1	14	19	0.373	12931;15693;8064;17780;17781;19231;19232;25433;9934;21332;21333;2037;2036;21505;21504;19987;26692;26691;21624;12305;14956	NP_001317179.1	heterogeneous nuclear ribonucleoprotein A3 isoform a [Homo sapiens] >NP_919223.1 heterogeneous nuclear ribonucleoprotein A3 [Homo sapiens]	1.43107e+07	715537	1.21254e+06	1.69458
NP_001307540.1	24.1298	NA	57825.9	EATWTMSNITAGR;EKQPPIDNIIR;LLGASELPIVTPALR;QDQIQQVVNHGLVPFLVSVLSK;TGVVPQLVK	1;1;1;1;1	5	6	0.1323	14561;11646;16498;16499;26738;3331	-	importin subunit alpha-1 [Homo sapiens] >NP_002257.1 importin subunit alpha-1 [Homo sapiens]	2.59137e+06	103655	167822	1.61905
NP_000508.1	29.2002	NA	15247.9	FLASVSTVLTSK;LRVDPVNFK;MFLSFPTTK;TYFPHFDLSHGSAQVK;VDPVNFK;VGAHAGEYGAEALER;VLSPADKTNVK	1;1;1;1;1;1;1	7	11	0.507	10019;6149;6132;20788;20786;20787;1410;16099;16097;16096;8157	-	hemoglobin, alpha 2 [Homo sapiens] >NP_000549.1 hemoglobin, alpha 1 [Homo sapiens]	6.95898e+06	869873	638931	0.734511
NP_001137232.1	10.3496	NA	20157.2	EDLRLPEGDLGK;VHLVGIDIFTGK	1;1	2	2	0.1304	12048;11083	NP_001137233.1;XP_024306399.1;XP_024306398.1	eukaryotic translation initiation factor 5A-1 isoform A [Homo sapiens]	149469	14946.9	180294	12.0623
NP_001448.2	19.6894	NA	277990	IGNLQTDLSDGLR;IPYLPITNFNQNWQDGK;KGEITGEVHMPSGK;VNQPASFAIR;VQAQGPGLK	1;1;1;1;1	5	5	0.0242	13410;23078;15275;6510;2607	NP_001157790.1;NP_001157789.1;NP_001157791.1;XP_005265035.1	filamin B, beta (actin binding protein 278) [Homo sapiens]	3.22192e+06	22068	4632.94	0.20994
NP_001016.1	7.45075	NA	15797.7	GHAVGDIPGVR;VANVSLLALYK	1;1	2	2	0.1538	5919;8594	-	ribosomal protein S23 [Homo sapiens]	368774	46096.8	167852	3.64131
NP_001159828.1	15.6552	NA	54828.2	AMADALLER;EYSLQVLK;ISATSIFFESMPYK;LIIAGTSAYAR	1;1;1;1	4	4	0.085	4501;4042;18067;7316	NP_001159829.1;NP_005403.2	serine hydroxymethyltransferase, mitochondrial isoform 2 precursor [Homo sapiens]	1.96913e+06	59670.7	286764	4.80578
NP_001333374.1	22.8778	NA	628699	FGVSTGR;ISAPNVDFNLEGPK;LNVGAPDVTLR;VDIETPNLEGTLTGPR;VGGSGVNVNAK	1;1;1;1;1	5	5	0.01	267;15567;7745;19219;4435	XP_016873759.1	neuroblast differentiation-associated protein AHNAK isoform 1 [Homo sapiens] >NP_001333375.1 neuroblast differentiation-associated protein AHNAK isoform 1 [Homo sapiens] >NP_001611.1 neuroblast differentiation-associated protein AHNAK isoform 1 [Homo sapiens]	1.78247e+06	4315.9	5417.58	1.25526
NP_001015052.1	5.17481	NA	32165.3	AFLGQVLVR	1	1	1	0.0307	4460	NP_001015054.1;NP_002425.2	DNA-3-methyladenine glycosylase isoform b [Homo sapiens]	7.92653e+06	528436	10416.3	0.0197117
NP_001304893.1	5.17481	NA	129132	VFEVNASNLEK	1	1	1	0.0097	9923	NP_064502.9;NP_057544.2	leucine--tRNA ligase, cytoplasmic isoform 3 [Homo sapiens]	1.30186e+07	213420	215347	1.00903
XP_006724252.1	5.17481	NA	44995.2	GFGFVTFENSADADR	1	1	1	0.036	18006	NP_001076048.1;XP_005261486.1;XP_024306071.1;XP_016884182.1;NP_665898.1;XP_024307956.1;NP_001295046.1;XP_005255447.1;XP_016878820.1;NP_001076046.1;NP_001076045.1;XP_016878823.1;XP_016884176.1;XP_016878811.1;NP_001026865.1;XP_024307960.1;XP_016884180.1;XP_011520849.1;XP_006724249.1;XP_016884187.1;NP_001336928.1;XP_005261487.1;XP_024306073.1;XP_016878830.1;XP_016878810.1;XP_006724254.1;XP_006724248…	RNA binding protein fox-1 homolog 2 isoform X14 [Homo sapiens]	0	0	0	#DIV/0!
NP_008850.1	5.17481	NA	44536.5	QYTSFHFASLEDVQAK	1	1	1	0.041	21188	-	serine (or cysteine) proteinase inhibitor, clade B (ovalbumin), member 3 [Homo sapiens]	243854	10602.3	28971.9	2.73259
XP_005269799.1	7.00358	NA	58109.2	NTPAFFAER;QQILLSFK	1;1	2	2	0.0314	5385;3997	NP_001148.1;XP_005269798.1;NP_001265338.1	annexin A11 isoform X2 [Homo sapiens] >XP_006717876.1 annexin A11 isoform X2 [Homo sapiens]	600587	28599.4	272791	9.53835
NP_003357.2	25.874	NA	48412.9	LTSSLTTK;QVAEQFLNMR;TIAQGNLSNTDVQAAK;VTSEELHYFVQNHFTSAR;YEDFSNLGTTHLLR	1;1;1;1;1	5	7	0.1457	1872;9980;17980;24321;24322;18539;18540	-	cytochrome b-c1 complex subunit 2, mitochondrial precursor [Homo sapiens]	3.99812e+06	173831	1.48723e+06	8.5556
NP_001265628.1	5.17481	NA	12950.4	IEGDETSTEAATR	1	1	1	0.114	12907	NP_001333808.1;NP_006223.2;NP_001265627.1	DNA-directed RNA polymerases I, II, and III subunit RPABC3 isoform 3 [Homo sapiens] >NP_001265629.1 DNA-directed RNA polymerases I, II, and III subunit RPABC3 isoform 3 [Homo sapiens] >XP_024309371.1 DNA-directed RNA polymerases I, II, and III subunit RPABC3 isoform X4 [Homo sapiens]	46069.4	6581.35	2697.13	0.409814
NP_036333.2	22.935	NA	137132	EVLNMLK;IIIQESALDYR;LDPALQDK;QITQNTDYR;VAELSSDDFHLDR;VSYSLAK	1;1;1;1;1;1	6	6	0.0457	2044;11591;2637;7369;15605;761	NP_001139139.1;NP_001139138.1	golgi apparatus protein 1 [Homo sapiens]	7.35755e+06	103627	14452.7	0.139468
NP_060282.1	5.17481	NA	26136.2	VAEELALEQAK	1	1	1	0.0485	8803	NP_001304107.1;NP_001304106.1	coiled-coil-helix-coiled-coil-helix domain containing 3 [Homo sapiens]	1.10058e+06	61143.5	315976	5.16778
NP_060117.3	26.4901	NA	96499.2	AANPVDFLSK;AEGYAEGDLTLYHR;HVTYVVAK;ILDPEGLALGAVIASSK;SLLNWR;TSVTDFLR	1;1;1;1;1;1	6	6	0.0744	5576;17346;2933;18344;1022;3284	-	pre-rRNA processing protein FTSJ3 [Homo sapiens]	1.24049e+06	29535.6	0	0
NP_775746.1	2.72202	NA	34269.6	VLLLAWK	1	1	1	0.023	1749	-	DCN1, defective in cullin neddylation 1, domain containing 3 [Homo sapiens]	0	0	0	#DIV/0!
NP_056195.3	27.1402	NA	51943.3	LPNLLGR;QEILENKDVVVQHVHFDGLGR;SSLSHAMVIDSR;VNQELAGYTGGDVSFIK;VTFQFSYGTK;WEGVWR	1;1;1;1;1;1	6	7	0.1557	941;26637;11539;11537;20353;8281;1604	-	sorting and assembly machinery component 50 homolog [Homo sapiens]	3.69385e+06	119156	1.09251e+06	9.16873
XP_016884388.1	7.27603	NA	58756.7	LEGNTVGVEAAR;VINLNDNTFTEK	1;1	2	2	0.0443	9148;13549	XP_005261752.1;NP_001265580.1;XP_005261753.1;XP_011528599.1;XP_011528595.1;XP_016884387.1	ran GTPase-activating protein 1 isoform X6 [Homo sapiens]	1.17111e+06	43374.6	95293.7	2.19699
XP_005273783.1	55.6885	NA	100066	AAVLLEQER;FTVAELK;GIEKPPFELPDFIK;IDIDYQK;KPGDLSDELR;LAEIGAPIQGNR;LAEIGAPIQGNREELVER;LAQQQAALLMQQEER;LLVHLK;QTGIVLNRPVLR;TEEEEIDR;VGEPVALSEEER;VGEPVALSEEERLK	1;1;1;1;1;1;1;1;1;1;1;1;1	13	13	0.1342	4920;1274;17960;2559;7142;9692;22522;20009;264;12576;4784;11448;16580	NP_006833.2;XP_016872633.1;XP_011543042.1	splicing factor 3B subunit 2 isoform X1 [Homo sapiens]	6.1119e+06	117537	8317.2	0.0707627
NP_001164120.1	5.17481	NA	81191.9	LLDVTGGLGTDELR	1	1	1	0.0195	14670	XP_005262358.1;XP_016885366.1;XP_005262361.1;XP_005262362.1;XP_005262363.1;XP_016885367.1;XP_011529348.1;NP_112483.1	ribosomal biogenesis protein LAS1L isoform 2 [Homo sapiens]	4.42241e+07	1.16379e+06	0	0
NP_056991.2	2.08496	NA	56130.8	TLIEFLLR	1	1	1	0.0154	4495	-	cytosol aminopeptidase [Homo sapiens]	720192	21182.1	128710	6.07638
NP_001305844.1	5.17481	NA	39919.7	AANEVSSADVK	1	1	1	0.0305	6211	XP_016861873.1;XP_024309288.1;XP_016861872.1;XP_024309289.1;NP_002329.2;XP_011511142.1	limbic system-associated membrane protein isoform 2 precursor [Homo sapiens]	236505	9854.39	84561.6	8.58111
NP_001269638.1	2.9692	NA	29389.3	LIASVAGSVER	1	1	1	0.0418	6488	NP_001269637.1;NP_055100.2	exosome complex component RRP4 isoform 3 [Homo sapiens]	131391	8759.43	20971.1	2.39412
NP_001317620.1	6.6198	NA	78104.3	FHAFLDLLK;NLELNGLILR	1;1	2	2	0.027	6542;7751	NP_001336769.1;NP_115547.1;NP_001317623.1;XP_005252323.1;NP_001317622.1;NP_001336768.1;XP_016870685.1;NP_001092272.1;NP_001336767.1	centrosomal protein of 78 kDa isoform c [Homo sapiens]	0	0	0	#DIV/0!
NP_002009.1	6.86616	NA	144659	FVFLLDR;GLDIYVWR	1;1	2	2	0.0118	2813;4804	XP_005256615.1;XP_005256612.1;NP_001243193.1;NP_001243194.1;XP_005256613.1	flightless I homolog (Drosophila); Fli1; Flightless-I, Drosophila, homolog of; flightless I (Drosophila) homolog [Homo sapiens]	147038	2162.32	0	0
NP_006074.2	17.7602	NA	65561.8	AVGPTAEADKSAAEK;GLDFALLQK;LTQILSYLR;NELFLPGR	1;1;1;1	4	4	0.0736	14383;4491;6615;3428	-	protein Red [Homo sapiens]	5.58647e+06	192637	83369.7	0.432781
XP_011520273.1	10.3496	NA	123083	FVFGTTPEDILR;TIVTTLQDSIR	1;1	2	2	0.0207	13232;9871	NP_003237.2	thrombospondin-1 isoform X1 [Homo sapiens]	887450	13866.4	1125.4	0.0811602
XP_005256131.1	12.3957	NA	54823.9	AVIEDWVFR;FTEDLVGSVVHVLSHR;SILDADPEAQALLEISGHSR	1;1;1	3	3	0.0911	7273;20316;23862	NP_065998.3;XP_016879001.1	TLD domain-containing protein 1 isoform X1 [Homo sapiens]	193529	6450.95	2448.78	0.3796
NP_001171903.1	27.9864	NA	48456.8	ADSAVSQEQLR;ALYDYAGQEADELSFR;AQYEQTLAELHR;AWHAFFTAAER;AYAQQLADWAR;GPQYGTLEK	1;1;1;1;1;1	6	6	0.1651	8862;20966;14656;11264;10933;4274	-	protein kinase C and casein kinase substrate in neurons protein 3 [Homo sapiens] >NP_001171904.1 protein kinase C and casein kinase substrate in neurons protein 3 [Homo sapiens] >NP_057307.2 protein kinase C and casein kinase substrate in neurons protein 3 [Homo sapiens]	903228	33452.9	75839.6	2.26706
NP_000969.1	17.9848	NA	14856.1	GSAITGPVAK;LNRLPAAGVGDMVMATVK;LPAAGVGDMVMATVK;VHPAVVIR	1;1;1;1	4	4	0.2571	2666;21242;15375;2504	-	ribosomal protein L23 [Homo sapiens]	6.84362e+06	684362	1.26678e+06	1.85104
NP_055871.1	20.9435	NA	84375.2	GSPTGGAQLLK;QSFEVLK;TKDHTLVQTIAR;TPTSSPASSPLVAK;VFLDVLMK	1;1;1;1;1	5	5	0.0686	4921;1868;12969;12076;4057	-	hypothetical protein LOC23076 [Homo sapiens]	7.03911e+06	195531	91823.3	0.46961
NP_001124482.1	9.30822	NA	85903.5	EEHAEFVLVR;FFQNQR;LLAQQSLNQQYLNHPPPVSR;TASQSLLVNLR;TLWENLSMIR;VSQALFAK	0;0;1;0;1;0	2	2	0.0852	9426;1690;25648;8827;10618;2066	NP_001182399.1;NP_001309805.1	DNA-binding protein SATB1 isoform 1 [Homo sapiens] >NP_001309801.1 DNA-binding protein SATB1 isoform 1 [Homo sapiens] >NP_001309802.1 DNA-binding protein SATB1 isoform 1 [Homo sapiens] >NP_001309803.1 DNA-binding protein SATB1 isoform 1 [Homo sapiens] >NP_001309804.1 DNA-binding protein SATB1 isoform 1 [Homo sapiens] >NP_002962.1 special AT-rich sequence binding protein 1 (binds to nuclear matrix…	549041	14838.9	17762.8	1.19704
XP_005246453.1	14.483	NA	76472.9	AAPAEIDQR;AVKPEPTNSSVEVSPDIYQQVR;DVIYEEESR;EEHAEFVLVR;FFQNQR;TASQSLLVNLR;VSQALFAK	1;1;1;0;0;0;0	3	3	0.1111	3861;26706;7384;9426;1690;8827;2066	NP_001165980.1	DNA-binding protein SATB2 isoform X2 [Homo sapiens] >XP_016859145.1 DNA-binding protein SATB2 isoform X2 [Homo sapiens]	2.83475e+06	74598.8	26804.9	0.359321
NP_006383.2	78.893	NA	66008.7	AQLGLGHSYSR;DINTFSMR;EWYGYHFPELVK;GLTDLSACK;IINDNATYCR;LHFHNLVK;LIAHAGSLTNLAK;LLLETHLPSK;LSFYETGEIPR;LSFYETGEIPRK;QSLHTYLR;SSMGMDISAIDLINIESFSSR;VDNMIIQSISLLDQLDK;VDNMIIQSISLLDQLDKDINTFSMR;VLLGVGDPK;VREWYGYHFPELVK;YGLIFHSTFIGR;YPASTVQILGAEK	1;1;1;1;1;1;1;1;1;1;1;1;1;1;1;1;1;1	18	20	0.2946	8514;8515;4384;16802;3760;9699;4549;11313;7665;7667;11393;14239;4741;25666;22192;28903;2609;20642;13615;12846	-	nucleolar protein 56 [Homo sapiens]	1.99546e+07	554295	256485	0.462724
NP_003869.1	3.08744	NA	35941.2	YLESAGAR	1	1	1	0.0252	2101	XP_011515925.1	gamma-glutamyl hydrolase precursor [Homo sapiens]	3.3706e+06	187256	19636.1	0.104862
NP_001244126.1	2.75803	NA	81041.4	HAFEIFR	1	1	1	0.01	2972	XP_011510296.1;XP_011510297.1;NP_003581.1;NP_001244127.1;XP_006712863.2;XP_011510298.1	cullin-3 isoform 2 [Homo sapiens]	0	0	1395.75	#DIV/0!
NP_001287843.1	2.98715	NA	26999	DGSDVIYPAR	1	1	1	0.0417	6250	NP_006136.1	dnaJ homolog subfamily B member 1 isoform 2 [Homo sapiens] >NP_001300893.1 dnaJ homolog subfamily B member 1 isoform 2 [Homo sapiens] >XP_006722796.1 dnaJ homolog subfamily B member 1 isoform X1 [Homo sapiens] >XP_006722797.1 dnaJ homolog subfamily B member 1 isoform X1 [Homo sapiens] >XP_011526258.1 dnaJ homolog subfamily B member 1 isoform X1 [Homo sapiens]	0	0	0	#DIV/0!
NP_001291433.1	5.17481	NA	40119.1	NTVLQQHLETLR	1	1	1	0.0346	14537	NP_001291434.1	high mobility group protein 20A isoform a [Homo sapiens] >NP_060670.1 high-mobility group 20A [Homo sapiens] >XP_011519460.1 high mobility group protein 20A isoform X1 [Homo sapiens]	1.91987e+06	106660	43264.9	0.405635
NP_000979.1	8.54038	NA	15787.7	VVLVLAGR;YSVDIPLDK	1;1	2	2	0.125	1520;5307	-	60S ribosomal protein L27 [Homo sapiens] >NP_001336850.1 60S ribosomal protein L27 [Homo sapiens] >NP_001336851.1 60S ribosomal protein L27 [Homo sapiens]	1.93656e+06	322760	354079	1.09703
NP_001014364.1	12.9509	NA	247928	ELHPVLK;FSNSSSSNEFSK;SVVTVIDVFYK	1;1;1	3	3	0.0125	1646;11573;10418	XP_011507833.1	filaggrin 2 [Homo sapiens]	7.94668e+06	110371	0	0
NP_002943.2	58.3449	NA	31304.6	AEDKEWMPVTK;AFVAIGDYNGHVGLGVK;ATFDAISK;CGSVLVR;ESEIIDFFLGASLK;GCTATLGNFAK;GTGIVSAPVPK;GYWGNK;LLMMAGIDDCYTSAR;LSIVPVR;LSIVPVRR;SPYQEFTDHLVK;TQAPAVATT;TYSYLTPDLWK	1;1;1;1;1;1;1;1;1;1;1;1;1;1	14	15	0.4778	12227;19299;1897;1048;16819;7388;4875;272;19698;951;3305;14799;14800;1999;13062	-	ribosomal protein S2 [Homo sapiens]	5.49748e+07	2.49886e+06	2.61239e+06	1.04543
NP_001273651.1	15.5244	NA	121740	QRPPQTPLR;QSVLEGLSFSR;QTAQQIVSHVQNK	1;1;1	3	3	0.0295	6268;9294;15134	XP_005251899.1;XP_011516714.1;XP_011516715.1;XP_011516716.1;NP_055427.2	constitutive coactivator of PPAR-gamma-like protein 1 isoform b [Homo sapiens]	847079	15686.7	9978.77	0.636132
NP_001307575.1	13.4371	NA	27854.5	AVIDLNNR;NPQNSSQSADGLR;WFNGQPIHAELSPVTDFR	1;1;1	3	10	0.1625	2890;12763;12787;12761;12764;12760;23764;23766;23780;23777	XP_011528045.1	splicing factor U2AF 35 kDa subunit-like protein isoform 1 [Homo sapiens] >NP_006749.1 U2 small nuclear RNA auxillary factor 1 [Homo sapiens]	1.2018e+07	1.0015e+06	512929	0.512161
XP_006719475.1	5.17481	NA	205648	SPASDTYIVFGEAK	1	1	1	0.0067	15249	NP_001106672.1;NP_001106674.2;NP_001307123.1;XP_011536691.1;XP_016874826.1	nascent polypeptide-associated complex subunit alpha isoform X1 [Homo sapiens] >XP_006719476.1 nascent polypeptide-associated complex subunit alpha isoform X1 [Homo sapiens] >XP_006719477.1 nascent polypeptide-associated complex subunit alpha isoform X1 [Homo sapiens]	0	0	11839.7	#DIV/0!
NP_001306030.1	14.5918	NA	66998.1	AHQPQASDANREPVAER;QGGMGLASWSQLASTPR;QSGELESHADR;SNLTSLK	1;1;1;1	4	5	0.0839	21248;21249;19899;9026;702	NP_001306029.1	centrosomal protein of 68 kDa isoform b [Homo sapiens]	330101	11789.3	0	0
NP_001305715.1	4.13341	NA	19564	VNPIQGLASK	1	1	1	0.0592	4894	XP_024305924.1;NP_001305726.1	cytochrome c oxidase subunit 4 isoform 1, mitochondrial isoform 1 precursor [Homo sapiens] >NP_001852.1 cytochrome c oxidase subunit IV [Homo sapiens]	1.33557e+06	111298	1.22685e+06	11.0231
NP_060225.4	6.73473	NA	86415.8	LFEHYYQELK;NVLLNNSEK	1;1	2	2	0.0248	12670;4959	NP_001180384.1	tRNA (cytosine-5-)-methyltransferase NSUN2 [Homo sapiens]	265967	5540.98	26284.7	4.74369
NP_001189352.1	3.70531	NA	64963.8	IVVAAVAR	1	1	1	0.0139	1145	NP_112196.3;XP_016857908.1	TRMT1-like protein isoform 2 [Homo sapiens]	216746	5703.84	6801.1	1.19237
NP_000966.2	8.88012	NA	20239.6	VLEQLTGQTPVFSK;YDGIILPGK	1;1	2	2	0.1292	16442;3970	NP_001186731.1	60S ribosomal protein L11 isoform 1 [Homo sapiens]	6.12517e+06	680574	607522	0.892661
NP_060910.3	4.13341	NA	46951.5	EVAAAAHLEK	1	1	1	0.0231	5096	-	phosphoprotein associated with glycosphingolipid-enriched microdomains 1 [Homo sapiens] >XP_016869129.1 phosphoprotein associated with glycosphingolipid-enriched microdomains 1 isoform X1 [Homo sapiens] >XP_016869130.1 phosphoprotein associated with glycosphingolipid-enriched microdomains 1 isoform X1 [Homo sapiens] >XP_016869131.1 phosphoprotein associated with glycosphingolipid-enriched microdo…	0	0	34040.1	#DIV/0!
NP_001273171.1	31.2161	NA	236129	GISQAEIR;GPFVTWQVVR;GYYSPGIVSTR;LIESLFTIQK;LPTGAQQHSILLLLNR;NLIIEAVTNLR;SLGFLPK;YHDEADQSALQR	1;1;1;1;1;1;1;1	8	8	0.0408	2228;8523;8780;8620;20027;10095;699;14110	NP_001511.2;XP_016878677.1	general transcription factor 3C polypeptide 1 isoform 2 [Homo sapiens]	3.89426e+06	33571.2	702.319	0.0209202
NP_056106.1	3.11634	NA	90534.5	SAVSILER	1	1	1	0.0102	2251	NP_001274740.1	dnaJ homolog subfamily C member 16 precursor [Homo sapiens]	980393	19607.9	0	0
XP_011540946.1	2.812	NA	49243.7	SGAYLIPLLER	1	1	1	0.025	9518	XP_011540947.1;NP_001244120.1	probable ATP-dependent RNA helicase DDX6 isoform X2 [Homo sapiens] >XP_016872740.1 probable ATP-dependent RNA helicase DDX6 isoform X2 [Homo sapiens]	2.44117e+06	93891.3	135683	1.44511
NP_001231867.1	5.17481	NA	9445.68	TAFQEALDAAGDK	1	1	1	0.1529	11916	NP_003320.2	thioredoxin isoform 2 [Homo sapiens]	1.15394e+06	192324	259989	1.35183
NP_002676.1	14.483	NA	98027.2	FALGSVVAVTK;FIKPIFTDESYLELYR;QQVVLENAAK	1;1;1	3	3	0.043	6245;22934;6423	NP_001001998.1;XP_005263532.2	exosome component 10 isoform 2 [Homo sapiens]	682493	11767.1	5354.63	0.45505
NP_001120973.2	10.3372	NA	51013.3	QALHEAVEMDR;SVGIVTTTR;VNHATPSAAYAHSADR	1;1;1	3	3	0.0768	11439;3212;18562	XP_016856392.1;NP_001170991.1;NP_000469.3	alkaline phosphatase, tissue-nonspecific isozyme isoform 2 [Homo sapiens]	158897	6620.71	114063	17.2283
NP_001273677.1	13.0824	NA	49119	ALYTLVNK;EALDVLGAVLK;NFGASLLLPGLK	1;1;1	3	3	0.0724	3027;7108;9463	NP_001273680.1;NP_055899.2	28S ribosomal protein S27, mitochondrial isoform 1 [Homo sapiens]	323566	11157.5	86654.2	7.76648
NP_277021.2	37.2885	NA	91247.5	APELLLGAK;AQHPNIVTVR;EIVVGSNMDK;FGALLSDQGFDLMNK;FLTYFPGR;QPFLPGEVK;TLMIQLLR;TSNLLLSHAGILK	1;1;1;1;1;1;1;1	8	11	0.1049	2833;7285;7286;6623;18642;4409;4669;4480;4206;4492;12595	XP_011540795.1;NP_001278274.1;NP_277022.1;NP_277024.2;XP_024306958.1;NP_001300825.1;NP_001778.2;XP_016858414.1;XP_016858415.1;XP_024306952.1;NP_277071.2;NP_277025.1;XP_011540792.1;XP_016858417.1;XP_011540797.1;XP_006711128.1;NP_001300911.1;XP_011540796.1;NP_076916.2	cyclin-dependent kinase 11B isoform 2 [Homo sapiens]	1.21723e+07	283077	117055	0.413511
NP_005906.2	5.17481	NA	92831.2	IQETQAELPR	1	1	1	0.0122	8420	-	MCM6 minichromosome maintenance deficient 6 (MIS5 homolog, S. pombe); Mis5; minichromosome maintenance deficient (mis5, S. pombe) 6 [Homo sapiens]	119163	2090.58	123843	59.2387
XP_006721993.2	18.6164	NA	59215	LEEDKPAVER;LIPVHQVR;TGNFISTSTSLPR;VAASTFSSDSK	1;1;1;1	4	4	0.0787	8443;3730;12927;6411	NP_057085.2;XP_011523172.1	U3 small nucleolar RNA-associated protein 18 homolog isoform X1 [Homo sapiens]	2.89354e+06	103341	4383.97	0.0424224
NP_064632.2	3.08744	NA	71904.4	VALLDFGATR	1	1	1	0.0155	5597	-	chaperone, ABC1 activity of bc1 complex like [Homo sapiens] >XP_005273258.1 atypical kinase COQ8A, mitochondrial isoform X1 [Homo sapiens] >XP_011542540.1 atypical kinase COQ8A, mitochondrial isoform X1 [Homo sapiens] >XP_011542541.1 atypical kinase COQ8A, mitochondrial isoform X1 [Homo sapiens] >XP_011542543.1 atypical kinase COQ8A, mitochondrial isoform X1 [Homo sapiens] >XP_016857341.1 atypica…	218558	7805.64	30291.1	3.88067
NP_000629.3	13.6624	NA	54271.2	DVWGIEGPIDAAFTR;ERVYFFK;NGSLFAFR	1;1;1	3	5	0.0628	18225;18223;18224;4220;2846	-	vitronectin precursor [Homo sapiens]	1.86974e+06	84988.4	338221	3.97962
NP_000995.1	18.3364	NA	11657.8	ILDSVGIEADDDRLNK;NIEDVIAQGIGK;VISELNGK;VISELNGKNIEDVIAQGIGK	1;1;1;1	4	6	0.313	20010;10114;10112;2012;2002;23585	-	ribosomal protein, large P2 [Homo sapiens]	3.9211e+06	784219	1.10032e+06	1.40308
XP_016879774.1	2.54059	NA	99194.2	NINLIVQK	1	1	1	0.0089	3347	XP_011522750.1;XP_011522757.1;XP_011522754.1;XP_005257998.1;NP_001273.1;NP_001025177.1;NP_001118.3;NP_001159491.1;NP_663782.2;XP_011522753.1	AP-2 complex subunit beta isoform X6 [Homo sapiens]	591315	13751.5	666624	48.4764
NP_001001790.1	3.14763	NA	6031.37	VTPFILK	1	1	1	0.1373	1406	-	hypothetical protein LOC401505 [Homo sapiens]	273385	54677.1	165759	3.03161
NP_001287900.1	3.18015	NA	21787.7	IHVIDHSGAR	1	1	1	0.0518	6563	NP_001272.2	tubulin-folding cofactor B isoform 2 [Homo sapiens]	28282.7	2020.19	4022.99	1.99139
NP_001060.1	5.17481	NA	49875	AILVDLEPGTMDSVR;EVDEQMLNVQNK;FPGQLNADLR;GHYTEGAELVDSVLDVVR;IREEYPDR;ISEQFTAMFR;KLAVNMVPFPR;LAVNMVPFPR;LHFFMPGFAPLTSR;LTTPTYGDLNHLVSATMSGVTTCLR;MSMKEVDEQMLNVQNK;NSSYFVEWIPNNVK;YLTVAAIFR	0;0;0;0;0;0;0;0;0;0;0;0;1	1	1	0.3371	17995;14761;7170;22163;5910;5911;9833;9444;10819;7878;7485;18071;18073;28204;28205;22318;19017;19018;19028;5395	NP_821080.1	tubulin, beta 2 [Homo sapiens]	175642	8363.89	1850.36	0.221232
NP_006351.2	4.13341	NA	42475.8	LQLLSNLFHGMDK	1	1	1	0.0348	16143	XP_011518142.1	eukaryotic translation initiation factor 3 subunit M [Homo sapiens]	211154	9180.6	183169	19.9518
NP_006079.1	5.17481	NA	49799	EVDEQMLNVQNK;FPGQLNADLR;GHYTEGAELVDSVLDVVR;IMNTFSVVPSPK;INVYYNEATGGK;IREEYPDR;ISEQFTAMFR;KLAVNMVPFPR;LAVNMVPFPR;LHFFMPGFAPLTSR;LTTPTYGDLNHLVSATMSGVTTCLR;MSMKEVDEQMLNVQNK;NSSYFVEWIPNNVK;YLTVAAVFR	0;0;0;0;1;0;0;0;0;0;0;0;0;0	1	1	0.3573	14761;7170;22163;11908;11757;5910;5911;9833;9444;10819;7878;7485;18071;18073;28204;28205;22318;19017;19018;19028;5121	-	tubulin, beta, 2 [Homo sapiens]	0	0	8755.87	#DIV/0!
NP_874386.1	5.17481	NA	13426.8	VAVLENQNK	1	1	1	0.075	4667	XP_016871223.1;XP_024303589.1;NP_898831.1;NP_001339374.1;XP_016858890.1;NP_898829.1;XP_024303592.1;XP_016871206.1;XP_011508952.1;XP_016871217.1;XP_016871226.1;XP_011536690.1;XP_006717450.1;XP_011508953.1;XP_016874820.1;NP_604391.1;NP_898830.1;NP_004370.1;XP_016871212.1;XP_016871221.1;NP_005162.1;NP_874390.1;XP_016871225.1;NP_874389.1;NP_874392.1;XP_024303590.1	cAMP-responsive element modulator isoform 4 [Homo sapiens]	816575	272192	353071	1.29714
NP_443102.2	5.17481	NA	68851.2	LVPTHTQVPVHR	1	1	1	0.0191	12985	NP_001138899.1;NP_001096045.1;XP_016864486.1	sorting nexin-18 isoform b [Homo sapiens]	81734.7	3143.64	0	0
NP_004587.1	13.0135	NA	31259.2	DALQGFK;EVSSATNALR;GQAFVIFK;SMQGFPFYDKPMR;TDSDIIAK	0;1;0;1;1	3	4	0.1631	883;5264;2812;18049;18048;2042	-	small nuclear ribonucleoprotein polypeptide A [Homo sapiens]	3.94116e+06	328430	259758	0.790908
NP_005101.1	6.60105	NA	76881.8	GSPLLIGVR;KEIFETLIK	1;1	2	3	0.0264	2835;6929;6930	XP_006715005.1	glutamine-fructose-6-phosphate transaminase 2 [Homo sapiens]	2.13523e+07	464181	2896.29	0.00623957
NP_001128582.1	24.201	NA	49580.2	EIFITFR;FSQLAEAYEVLSDEVKR;GGPTVDPEELFR;INSYGYGDHYIHIK;VMIPVPAGVEDGQTVR	1;1;1;1;1	5	6	0.1457	3068;22426;11500;18765;18764;18813	NP_005138.3	dnaJ homolog subfamily A member 3, mitochondrial isoform 2 [Homo sapiens]	4.07098e+06	169624	88895	0.52407
NP_055096.2	85.3419	NA	58134.8	AIQALNGR;AQSSQDAVSSMNLFDLGGQYLR;AVTPPMPLLTPATPGGLPPAAAVAAAAATAK;GFAFVEYEVPEAAQLALEQMNSVMLGGR;IFVEFSIASETHK;IYVASVHQDLSDDDIK;IYVASVHQDLSDDDIKSVFEAFGK;KQESTVMVLR;KVVAEVYDQER;LGLPPLTPEQQEALQK;QAFAPFGPIK;QGEEEDAEIIVK;QTIAHQQQQLTNLQMAAQR;SIDMSWDSVTMK;SVFEAFGK;VGRPSNIGQAQPIIDQLAEEAR;VIIYQEK;VYVGSIYYELGEDTIR	1;1;1;1;1;1;1;1;1;1;1;1;1;1;1;1;1;1	18	24	0.4815	1724;26461;26468;26467;28563;28562;29214;15671;20595;28012;8947;8946;11903;19877;5875;12436;24946;24931;14086;2392;26148;2540;21264;21263	XP_011515232.1;NP_001258025.1;NP_001258026.1;NP_001258029.1	poly(U)-binding-splicing factor PUF60 isoform b [Homo sapiens]	2.7167e+07	936793	392345	0.418817
NP_001271318.1	10.3837	NA	73701.7	AALSLPAK;GAAGDWGER;VADNSFDAK	1;1;1	3	3	0.0371	786;2954;3795	NP_004732.2;NP_001271317.1;XP_005270330.1	nucleolar and coiled-body phosphoprotein 1 isoform 3 [Homo sapiens]	2.8895e+06	64211.1	0	0
NP_055317.1	28.8432	NA	55146.3	ALQDEWDAVMLHSFTLR;ATVLTTER;KVTSVVFHPSQDLVFSASPDATIR;TLQLDNNFEVK;TVPEELVKPEELSK;VTSVVFHPSQDLVFSASPDATIR	1;1;1;1;1;1	6	9	0.1468	23071;23073;23072;2492;27632;11585;17400;17399;26900	-	nuclear matrix protein NMP200 related to splicing factor PRP19 [Homo sapiens]	5.10887e+06	268888	272135	1.01208
NP_002379.3	20.6992	NA	95848.4	GDINILLIGDPSVAK;LIVNVNDLR;LLNNAFEELVAFQR;VALLDVFR	1;1;1;1	4	4	0.0539	16020;5439;18519;3198	-	DNA replication licensing factor MCM3 isoform 1 [Homo sapiens]	454524	7575.41	45754.7	6.03991
XP_011541604.1	2.9692	NA	204138	FIGSFR	1	1	5	0.0033	289;297;291;295;292	-	putative ankyrin repeat domain-containing protein 31 isoform X9 [Homo sapiens] >XP_016864809.1 putative ankyrin repeat domain-containing protein 31 isoform X9 [Homo sapiens]	1.31364e+06	13269.1	14153.3	1.06664
NP_004199.1	7.70086	NA	66858.9	ALGTEVIQLFPEK;VVQLDVR	1;1	2	2	0.0326	14387;1538	NP_665811.1	programmed cell death 8 (apoptosis-inducing factor) [Homo sapiens]	3.06217e+06	95692.8	381754	3.98937
NP_002015.1	41.7969	NA	71130.9	DSIANATVLLDYHLNYLK;EDLMGLAIGTHGANIQQAR;ENSTHFSQPNSTK;FHEQFIVR;IKLDVPEDLR;LIQEIVDK;LQIDEQLR;QIGASSRPPPNR;QIPFHDVR;SFLEFAEDVIQVPR;VGPNAPEEK;VLVASSVVAGESQKPELK	1;0;1;1;1;1;0;1;1;1;1;1	10	11	0.2294	23204;22709;22707;15063;5870;8738;3633;4666;10652;4600;18268;18270;3315;20884	-	fragile X mental retardation 1 [Homo sapiens]	7.92361e+06	198090	202930	1.02443
NP_005078.2	41.2141	NA	69677.9	EDLMGLAIGTHGSNIQQAR;EISEGDEVEVYSR;IEGDNENKLPR;IFYHPETTQLMILSASEATVK;IYGESADAVK;IYGESADAVKK;KVPGVTAIELDEDTGTFR;LQIDEQLR;QVPFNEVR;VIQEIVDK;VNILSDMHLR	1;1;1;1;1;1;1;0;1;0;1	9	12	0.2045	22877;15732;10748;26384;5365;8350;8353;22048;22047;4666;4218;3385;9101;9102	XP_005247872.2;XP_005247870.2;XP_005247871.2;NP_001013456.1;XP_005247873.2	fragile X mental retardation syndrome-related protein 1 isoform a [Homo sapiens]	6.90577e+06	186642	66874.7	0.358304
NP_004851.2	22.7315	NA	74178	AGYSTDESSSSSLHATR;ASLLGDMHFR;EDLMGLAIGTHGANIQQAR;EEGMVPFIFVGTR;LQIDEQLR;LRPVNPNPLATK;SYLEFSEDSVQVPR;VIQEIVDK	1;1;0;1;0;1;1;0	5	6	0.1501	19799;7948;22709;22707;15468;4666;11568;11567;18369;3385	-	fragile X mental retardation syndrome-related protein 2 [Homo sapiens]	3.26978e+06	76041.4	142222	1.87032
NP_001263400.1	8.26683	NA	53215.1	NADPILISLK;VGIVAWHPTAR	1;1	2	2	0.0443	6048;8951	NP_001098707.1	coronin-1C isoform b [Homo sapiens] >NP_055140.1 coronin, actin binding protein, 1C; coronin, actin-binding protein, 1C [Homo sapiens] >XP_016874611.1 coronin-1C isoform X1 [Homo sapiens] >XP_016874612.1 coronin-1C isoform X1 [Homo sapiens] >XP_024304682.1 coronin-1C isoform X1 [Homo sapiens] >XP_024304683.1 coronin-1C isoform X1 [Homo sapiens] >XP_024304684.1 coronin-1C isoform X1 [Homo sapiens]	537295	22387.3	3.60613e+06	161.079
NP_001191456.1	5.17481	NA	19920	FFDEESYSLLR	1	1	1	0.0608	13507	NP_006271.1;NP_001191455.1;XP_016885245.1	translocon-associated protein subunit delta isoform 3 precursor [Homo sapiens]	5.95061e+06	661179	441780	0.66817
NP_055118.1	28.0234	NA	67960	EALAFIIR;GSATNYITR;ITHQIVDRPGQQTSVIGR;LAALSASLAR;LQLSLADFR;TFYLIK;VFLSIK	1;1;1;1;1;1;1	7	7	0.1122	3195;4081;22647;3924;5596;962;101	XP_006724236.1;NP_001230154.1	pescadillo homolog 1, containing BRCT domain (zebrafish); pescadillo (zebrafish) homolog 1, containing BRCT domain [Homo sapiens]	3.21449e+06	89291.5	15137.2	0.169526
NP_001896.2	5.93839	NA	66648	IYQYVINK;VPLLLEEQGVVDYFLR	1;1	2	2	0.0406	5134;21390	XP_024309320.1;XP_024309329.1	CTP synthase 1 [Homo sapiens] >XP_024309321.1 CTP synthase 1 isoform X2 [Homo sapiens] >XP_024309322.1 CTP synthase 1 isoform X2 [Homo sapiens]	277971	8966.8	41694.4	4.64986
NP_001317566.1	15.5244	NA	221481	GLGLSIVGK;NATQEAVAALLK;TILPGGVADQHGR;VMALDIFSSYTGR	0;1;1;1	3	3	0.0227	1762;9433;11589;15043	NP_001248335.1;XP_016870741.1;NP_003820.2;XP_005251680.1;XP_016870745.1;NP_001248336.1	multiple PDZ domain protein isoform 4 [Homo sapiens] >XP_006716948.1 multiple PDZ domain protein isoform X1 [Homo sapiens] >XP_006716949.1 multiple PDZ domain protein isoform X1 [Homo sapiens] >XP_006716950.1 multiple PDZ domain protein isoform X1 [Homo sapiens] >XP_024303476.1 multiple PDZ domain protein isoform X1 [Homo sapiens]	4.09175e+06	41330.9	1160.91	0.0280882
XP_011538768.1	46.0826	NA	207316	DPAGDISVTPPAPAALPVALPTVASK;GLGLSIVGK;GPGSDSSLFETYNVELVR;IVAVDGVNIQGFANHDVVEVLR;IVEIFR;LLPIHTLR;LQTGDHILK;LQVLQVLDR;NAGNPVVFIVQSLSSTPR;NAGQVVHLTLVR;QVLEDSPAGK;SGGLLPGDR	1;0;1;1;1;1;1;1;1;1;1;1	11	13	0.0818	26793;1762;22298;26160;26167;864;3744;4859;6049;21363;11278;11277;5181;2188	XP_016855487.1;XP_016855488.1;XP_011538769.1;XP_011538766.1;NP_795352.2;XP_011538767.1;XP_011538764.1;XP_024304410.1;XP_024304382.1;NP_001337074.1	inaD-like protein isoform X4 [Homo sapiens]	5.20748e+06	54244.6	15117.4	0.278689
NP_004695.1	11.1719	NA	51808.5	DAVSGLAFR;EIQAPASADIR;LYLEQLR	1;1;1	3	3	0.0568	3250;8124;3233	-	U3 small nucleolar RNA-interacting protein 2 [Homo sapiens]	2.17112e+06	77540.1	83079.4	1.07144
XP_005250105.1	18.6788	NA	18546.8	DVAYQYVK;IDYGEYMDK;NPVTIFSLATNEMWR;SGDSEVYQLGDVSQK;VGQDPVLR	1;1;1;1;1	5	5	0.3459	4142;7617;20310;17631;2379	NP_001243439.1	single-stranded DNA-binding protein, mitochondrial isoform X1 [Homo sapiens] >XP_005250106.1 single-stranded DNA-binding protein, mitochondrial isoform X1 [Homo sapiens] >XP_005250107.1 single-stranded DNA-binding protein, mitochondrial isoform X1 [Homo sapiens] >XP_005250108.1 single-stranded DNA-binding protein, mitochondrial isoform X1 [Homo sapiens]	8.16258e+06	627891	593183	0.944724
XP_005255283.1	23.3797	NA	299351	SPVPSAFSDQSR;TAAALAPASLTSAR;TAVAPSAVNLADPR;TPQAPASANLVGPR;TPTAPAVNLAGAR	1;1;1;1;1	5	5	0.0244	10581;11133;12938;12899;9691	NP_057417.3	serine/arginine repetitive matrix protein 2 isoform X1 [Homo sapiens]	3.93701e+06	25732.1	40246.4	1.56405
NP_057004.1	5.17481	NA	9470.87	LVQSPNSYFMDVK	1	1	1	0.1548	16391	NP_001021.1	40S ribosomal protein S27 isoform [Homo sapiens]	172461	34492.1	144341	4.18476
NP_005909.2	14.0549	NA	35480.7	AGAGSATLSMAYAGAR;ANTFVAELK;IFGVTTLDIVR	1;1;1	3	3	0.1065	14939;4276;9573	NP_001269333.1	malate dehydrogenase, mitochondrial precursor [Homo sapiens]	662131	27588.8	238145	8.63194
XP_006711618.1	8.104	NA	77419.5	LVELQNTR;VYNALVAFIR	1;1	2	2	0.0263	3913;8024	XP_016857883.1;NP_079426.2	threonine--tRNA ligase, mitochondrial isoform X1 [Homo sapiens]	1.50353e+06	36671.5	8259.63	0.225233
NP_055819.2	5.17481	NA	31801.1	GGDDLGTEIANTLYR	1	1	1	0.0515	17347	XP_016861419.1	exosome complex component RRP42 [Homo sapiens]	50097	2504.85	0	0
NP_001304891.1	5.17481	NA	49007.8	VWDISTVSSVNEAFGR	1	1	1	0.0364	19935	NP_008993.1;NP_001304892.1	periodic tryptophan protein 1 homolog isoform 2 [Homo sapiens]	116073	6109.11	0	0
NP_001032360.1	8.6766	NA	92423.8	AQAVSEDAGGNEGR;FAVLHGEAPR	1;1	2	2	0.0295	12451;6356	XP_011513903.1	eukaryotic translation initiation factor 3 subunit B [Homo sapiens] >NP_003742.2 eukaryotic translation initiation factor 3, subunit 9 eta, 116kDa isoform a [Homo sapiens] >XP_011513901.1 eukaryotic translation initiation factor 3 subunit B isoform X1 [Homo sapiens] >XP_011513902.1 eukaryotic translation initiation factor 3 subunit B isoform X1 [Homo sapiens] >XP_016868241.1 eukaryotic translatio…	477269	12899.2	38086	2.95259
NP_001019.1	14.0549	NA	13733.7	AALQELLSK;AQVIYTR;LITPAVVSER	1;1;1	3	3	0.208	3919;1871;6071	-	ribosomal protein S25 [Homo sapiens]	8.32998e+06	1.38833e+06	3.1738e+06	2.28605
NP_009109.3	3.70531	NA	38414	AATAAADFTAK	1	1	1	0.0314	5078	-	serine-threonine kinase receptor-associated protein [Homo sapiens]	466685	21212.9	3292.43	0.155209
NP_005309.1	5.17481	NA	20850.2	VGENADSQIK	1	1	1	0.0515	5536	-	H1 histone family, member 0 [Homo sapiens]	751852	93981.5	55434.8	0.589848
NP_003080.2	20.1317	NA	51525.8	DPIPYLPPLEK;EFEVYGPIKR;GGADVNIR;LGGGLGGTR;QQEVETELK;RQQEVETELK	1;1;1;1;1;1	6	7	0.1098	10695;9669;9670;1178;1001;6529;10190	NP_001287998.1	U1 small nuclear ribonucleoprotein 70 kDa [Homo sapiens]	1.40024e+07	736966	723410	0.981605
NP_036246.1	8.60537	NA	27662	KTNPEIQSTLR;MAEAELVQEGK	1;1	2	2	0.0909	10793;9246	-	caspase-14 precursor [Homo sapiens]	0	0	36629.2	#DIV/0!
NP_001309367.1	29.5793	NA	35216.4	ATENDIANFFSPLNPIR;ATGEADVEFVTHEDAVAAMSK;DGMDNQGGYGSVGR;STGEAFVQFASK;VHIDIGADGR;YIELFLNSTPGGGSGMGGSGMGGYGR	1;1;1;1;1;1	6	10	0.3021	21736;21735;21746;24610;13980;13981;10461;5367;27367;27366	NP_001309363.1;NP_001309371.1	heterogeneous nuclear ribonucleoprotein H3 isoform b [Homo sapiens] >NP_001309368.1 heterogeneous nuclear ribonucleoprotein H3 isoform b [Homo sapiens] >NP_001309369.1 heterogeneous nuclear ribonucleoprotein H3 isoform b [Homo sapiens] >NP_001309370.1 heterogeneous nuclear ribonucleoprotein H3 isoform b [Homo sapiens] >NP_067676.2 heterogeneous nuclear ribonucleoprotein H3 isoform b [Homo sapiens]	2.68143e+07	1.34072e+06	994651	0.741881
NP_998814.1	3.70531	NA	37973.8	IQSPTEETEIFYHR	1	1	1	0.0415	19710	XP_005269583.1;XP_005269582.1	sideroflexin-4 [Homo sapiens]	0	0	132751	#DIV/0!
XP_016879333.1	9.30822	NA	50670.2	FSTFNDYAFLTAEEK;LVTLESWANDPDYLKR	1;1	2	2	0.0686	20164;21752	NP_001292092.1;XP_011521729.1	RING finger and SPRY domain-containing protein 1 isoform X3 [Homo sapiens]	787519	32813.3	24526.9	0.747467
NP_009106.1	44.6733	NA	37815.5	ALIEAEK;IEEGHIGVYYR;IEVVNFLVPNAVYDIVK;ISEIEDAAFLAR;LALQQDLTSMAPGLVIQAVR;LLIAAQK;LSFGLEDEPLETATK;SVQTTLQTDEVK;VAQVAEITYGQK;VTKPNIPEAIR	1;1;1;1;1;1;1;1;1;1	10	12	0.3658	826;11901;21860;11887;24064;24063;24065;627;18264;12216;11269;9676	-	chromosome 8 open reading frame 2 [Homo sapiens] >XP_005273449.1 erlin-2 isoform X1 [Homo sapiens] >XP_024302826.1 erlin-2 isoform X1 [Homo sapiens]	4.32746e+06	180311	62786.4	0.348212
NP_001074419.1	43.3603	NA	119554	DGTIDFTPGSELLITK;GEELLSPLNLEQAAYAR;LFISTR;LGTDEISPR;LLQSNPVLEAFGNAK;LLSVEGSTLR;TFTWLVGK;TLFATEDALEVR;TSFLLNLR;VLQALGSEPIQYAVPVVK	1;1;1;1;1;1;1;1;1;1	10	10	0.114	19158;21239;424;4185;17461;5857;3531;12553;3755;21642	XP_024306535.1;NP_001074248.1;NP_203693.3	unconventional myosin-Ic isoform b [Homo sapiens]	8.40694e+06	129338	135149	1.04494
NP_001289966.1	8.18545	NA	61078.7	QGLLHVGDIIK;TLVLIGAQGVGR	1;1	2	2	0.0426	8646;8412	XP_005249832.1	MAGUK p55 subfamily member 6 [Homo sapiens] >NP_057531.2 MAGUK p55 subfamily member 6 [Homo sapiens] >XP_006715801.1 MAGUK p55 subfamily member 6 isoform X1 [Homo sapiens] >XP_006715802.1 MAGUK p55 subfamily member 6 isoform X1 [Homo sapiens] >XP_006715803.1 MAGUK p55 subfamily member 6 isoform X1 [Homo sapiens] >XP_011513727.1 MAGUK p55 subfamily member 6 isoform X1 [Homo sapiens] >XP_016867804.…	220161	5793.72	273569	47.2183
NP_001243264.1	9.30822	NA	21323.7	FGAVEGAVAK;TPTEALASFDYIVR	1;1	2	2	0.129	3482;17126	NP_079348.1	prostaglandin E synthase 2 isoform 2 [Homo sapiens] >NP_945176.1 prostaglandin E synthase 2 isoform 2 [Homo sapiens] >XP_005252296.1 prostaglandin E synthase 2 isoform X1 [Homo sapiens] >XP_011517352.1 prostaglandin E synthase 2 isoform X1 [Homo sapiens] >XP_011517353.1 prostaglandin E synthase 2 isoform X1 [Homo sapiens] >XP_024303456.1 prostaglandin E synthase 2 isoform X1 [Homo sapiens]	1.08029e+06	77163.4	52291.3	0.67767
NP_078804.2	9.30822	NA	47110.1	ALASFNQEER;ENQIYSADEK	1;1	2	2	0.0482	7989;8710	NP_001007532.1;XP_016885331.1	NF-kappa-B-activating protein [Homo sapiens]	931376	51743.1	0	0
NP_005432.1	15.5244	NA	61454.2	AIVEFLSNLAR;LASAGVDTNVR;TQDPSSPGTTPPQAR	1;1;1	3	3	0.0662	9547;6505;16288	-	chromatin assembly factor 1, subunit B (p60); M-phase phosphoprotein 7; Chromatin assembly factor I, p60 subunit; human chromatin assembly factor-I p60 subunit [Homo sapiens] >XP_016883966.1 chromatin assembly factor 1 subunit B isoform X1 [Homo sapiens] >XP_016883967.1 chromatin assembly factor 1 subunit B isoform X1 [Homo sapiens]	2.3553e+07	812172	1.59049e+06	1.95832
XP_011519224.1	5.17481	NA	64281.2	TFANSSYLAQHIR	1	1	1	0.022	15670	XP_016874437.1;XP_016874443.1;NP_001129206.1;XP_006719032.1;XP_016874433.1;XP_016874440.1;XP_016874435.1;NP_597733.2;XP_011519219.1;NP_001035009.1	zinc finger protein 384 isoform X2 [Homo sapiens] >XP_011519225.1 zinc finger protein 384 isoform X2 [Homo sapiens]	851260	35469.2	30541	0.861057
NP_001395.1	25.4461	NA	50087.1	ALIAAQYSGAQVR;EYFSWEGAFQHVGK;ILGLLDAYLK;KLDPGSEETQTLVR;QVLEPSFR;TFLVGER	1;1;1;1;1;1	6	8	0.151	12201;18822;18821;6889;16905;16907;3963;1454	-	eukaryotic translation elongation factor 1 gamma [Homo sapiens]	1.07021e+07	396374	211775	0.534281
NP_001145.1	55.2177	NA	35914.4	DLLDDLKSELTGK;ETSGNLEQLLLAVVK;FITIFGTR;GAGTDDHTLIR;GTVTDFPGFDER;LYDAYELK;QEISAAFK;SEIDLFNIR;SEIDLFNIRK;VLTEIIASR;WGTDEEKFITIFGTR;YMTISGFQIEETIDR	1;1;1;1;1;1;1;1;1;1;1;1	12	15	0.3625	14427;14424;17676;3577;7765;7763;12002;4660;2550;6608;9587;4441;20374;20375;20615	-	annexin 5 [Homo sapiens]	7.64409e+06	294003	2.75386e+06	9.36676
NP_001337033.1	5.17481	NA	50354.6	ATPATAPGTSPR	1	1	1	0.026	7063	XP_011514082.1;NP_001337032.1;NP_114152.3;NP_001337031.1;NP_001268229.1	arf-GAP with GTPase, ANK repeat and PH domain-containing protein 3 isoform h [Homo sapiens] >XP_016867224.1 arf-GAP with GTPase, ANK repeat and PH domain-containing protein 3 isoform X2 [Homo sapiens]	0	0	1736.89	#DIV/0!
NP_660308.1	5.17481	NA	30815	AVAQLSLELEKEQNR	1	1	1	0.0577	19425	-	similar to RIKEN cDNA 0610011N22 [Homo sapiens]	0	0	0	#DIV/0!
NP_001135754.1	15.9631	NA	15187.3	KQMVIDVLHPGK;QMVIDVLHPGK;TTGFGMIYDSLDYAK;TTPDVIFVFGFR	1;1;1;1	4	4	0.2977	12932;10012;19025;13327	NP_001017.1;NP_148982.1;NP_001135757.1;NP_001135755.1	40S ribosomal protein S24 isoform b [Homo sapiens] >NP_001135756.1 40S ribosomal protein S24 isoform b [Homo sapiens]	0	0	227109	#DIV/0!
XP_006720695.1	13.1332	NA	85582.7	LAESLSSDPEVLLQIDGVTEDKLEK;SLIVDQVQK;SVEGYYQESGR	1;1;1	3	3	0.059	28211;4950;10524	NP_000048.1;XP_011520183.1;NP_001274177.1	Bloom syndrome protein isoform X3 [Homo sapiens]	242364	5049.26	2631.43	0.521152
NP_060918.2	5.17481	NA	136289	SVILEAFSSPSEEVK	1	1	1	0.0122	17801	NP_001316603.1;NP_001316605.1	TIP120 protein [Homo sapiens]	79046.6	1197.68	1568.4	1.30954
XP_011543527.1	5.17481	NA	77243.7	LGHGLLAFFK	1	1	1	0.0147	6514	NP_004046.2	calpain-5 isoform X1 [Homo sapiens]	0	0	17799	#DIV/0!
NP_001298127.1	3.70531	NA	52270.3	TFITQQGIK	1	1	1	0.0196	5058	NP_004059.2;NP_001020376.1	AP-2 complex subunit mu isoform c [Homo sapiens]	49847.6	1607.99	86522.1	53.8077
NP_001093639.1	110.168	NA	83497.3	AAMDNSEIAGEK;AFDSAVAK;AHQLWLSVEALK;ELDSITPEVLPGWK;ERPPEEVAAR;EVAGAKPHITAAEGK;GIEQAVQSHAVAEEEAR;GMSVSDLADKLSTDDLNSLIAHAHR;GVYSEETLR;KAHQLWLSVEALK;KAVDEAADALLK;LHNMIVDLDNVVK;LSQEQVDNFTLDINTAYAR;LSTDDLNSLIAHAHR;QAAAHTDHLR;QHITLALEK;QTASVTLQAIAAQNAAVQAVNAHSNILK;TSSAETPTIPLGSAVEAIK;VAMIDETR;VAQDWLK;VQEQELKSEFEQNLSEK;VVSQYHELVVQAR;YSTSGSSGLTTGK	1;1;1;1;1;1;1;1;1;1;1;1;1;1;1;1;1;1;1;1;1;1;1	23	33	0.3844	9973;1282;13235;17152;7718;7719;15102;15103;20660;28002;28004;28003;28009;5384;15974;15973;16004;9799;16029;24654;18502;6498;5377;5375;28621;28620;21209;3502;2000;23218;16070;16071;9834	NP_006830.2;NP_001093640.1;XP_005264167.1	MICOS complex subunit MIC60 isoform 2 [Homo sapiens]	2.04557e+07	401092	7671.74	0.0191271
XP_024306567.1	36.2236	NA	44110.2	ATVEELKEK;IQVLTDKIDVLLQQIEELGSEGK;LALSQNQQSSGAAGPTGK;LVEQLKEER;STTSTIESFAAQEK;YLQSLLAEVER;YLQSLLAEVERR	1;1;1;1;1;1;1	7	9	0.2322	5252;27457;19251;19278;7486;15517;15518;11592;15073	XP_005257506.1;NP_006098.2;XP_024306568.1;XP_005257509.1;NP_001317259.1;XP_006722006.1	luc7-like protein 3 isoform X4 [Homo sapiens]	5.59782e+06	349863	171058	0.488929
NP_005745.1	15.5244	NA	52132.1	EAGEQGDIEPR;FMQTFVLAPEGSVANK;QYYTLLNQAPDMLHR	1;1;1	3	3	0.0901	8795;19793;21280	-	Ras-GTPase-activating protein SH3-domain-binding protein; GAP binding protein; RasGAP-associated endoribonuclease G3BP [Homo sapiens] >NP_938405.1 ras GTPase-activating protein-binding protein 1 [Homo sapiens]	875664	36486	147792	4.05064
XP_005248781.1	35.0881	NA	147053	ILKEEQELYQK;IVEANPLLEAFGNAK;IYSSEAIK;MSQSIIVSGESGAGK;SSVVGGFVSHYLLEK;STGASFIR;TVYSHLFDHVVNR;YLTESYGTGQDIDDR	1;1;1;1;1;1;1;1	8	8	0.0786	13804;17191;2820;14860;17803;1685;17205;19477	XP_024302216.1;XP_005248778.1;XP_016866388.1;XP_005248783.1;XP_005248777.1;XP_005248779.1;NP_001287828.1;XP_005248776.1;NP_004990.3	unconventional myosin-VI isoform X6 [Homo sapiens]	1.25542e+07	163042	12489.5	0.076603
NP_005048.2	8.23358	NA	59115.7	RGEYIYTGNAK;VTTGTSNTTAIK	1;1	2	2	0.0428	10462;8659	XP_011508135.1;NP_001180202.1;NP_001180201.1	retinoblastoma-binding protein 5 [Homo sapiens]	244679	8437.19	0	0
NP_001019820.1	2.00512	NA	67525.8	TPELNLDQFHDK	1	1	1	0.0203	14622	XP_011532966.1;XP_024301993.1	calnexin precursor [Homo sapiens] >NP_001737.1 calnexin [Homo sapiens] >XP_011532967.1 calnexin isoform X2 [Homo sapiens]	583830	21623.4	108875	5.03506
XP_011542644.1	18.5351	NA	176173	IDLLAQPR;KPLTTSGFHHSEEGTSSSGSK;STGSATSLASQGER;TSSMEISSILQELK	1;1;1;1	4	4	0.0358	3071;24293;12257;17111	XP_011542639.1;XP_011542643.1;XP_016858438.1;XP_016858426.1;XP_016858427.1;XP_016858424.1;XP_006711906.1;XP_016858431.1;XP_016858436.1;NP_055627.2;XP_011542641.1;XP_011542646.1;XP_016858434.1;XP_011542640.1;XP_016858440.1;NP_001035863.1;XP_016858439.1;XP_016858435.1;XP_011542645.1;XP_011542642.1;NP_001035864.1	centrosomal protein of 170 kDa isoform X7 [Homo sapiens]	2.19919e+06	21351.4	721.018	0.0337692
NP_001231178.1	2.51231	NA	35532.2	NAGFTPQER	1	1	1	0.0283	4770	-	DNA-(apurinic or apyrimidinic site) lyase [Homo sapiens] >NP_001632.2 DNA-(apurinic or apyrimidinic site) lyase [Homo sapiens] >NP_542379.1 DNA-(apurinic or apyrimidinic site) lyase [Homo sapiens] >NP_542380.1 DNA-(apurinic or apyrimidinic site) lyase [Homo sapiens]	378724	21040.2	166178	7.89812
XP_016883301.1	32.8029	NA	111043	ALWEDEGVR;IEDYFPEFAR;KPQRNLLR;LQEALNLFK;QADYVPSDQDLLR;VNFHMFDVGGQR;YFIRDEFLR;YTTPEDATPEPGEDPR	1;1;1;1;1;1;1;1	8	11	0.0829	5839;10783;4862;5877;15911;13836;13837;13838;10163;10164;20031	NP_536350.2;XP_016883302.1;XP_016883303.1	protein GNAS isoform X1 [Homo sapiens]	1.11793e+07	319407	415645	1.3013
NP_004951.1	14.6942	NA	53393.8	APKPDGPGGGPGGSHMGGNYGDDR;EFSGNPIK;GEATVSFDDPPSAK;LKGEATVSFDDPPSAK;TGQPMINLYTDR	1;1;0;1;1	4	4	0.1141	25331;2509;13795;18487;13875	XP_011544083.1;XP_024305989.1;XP_005255290.1;NP_001164105.1;NP_001164408.1	fusion (involved in t(12;16) in malignant liposarcoma) [Homo sapiens]	9.49335e+06	558432	356809	0.638948
NP_631961.1	21.0806	NA	61793.1	AAIDWFDGKEFHGNIIK;EFHGNIIK;GEATVSFDDPPSAK;QSSYSQQPYNNQGQQQNMESSGSQGGR;TGKPMINLYTDK;TGKPMINLYTDKDTGKPK	1;1;0;1;1;1	5	7	0.1284	22191;22190;3627;13795;29048;13283;22838;22836	NP_003478.1	TATA-binding protein-associated factor 2N isoform 1 [Homo sapiens]	4.2885e+06	109962	6618.33	0.0601877
XP_011512032.1	18.672	NA	125037	AIVAESLNNTSIK;GGIQELIGLIK;IVQDLALHMSLR;TVNMDYLSLLR	1;1;1;1	4	4	0.0419	12445;7422;13635;12019	XP_011512033.1;NP_002904.3;XP_016864017.1;NP_001191676.1	replication factor C subunit 1 isoform X1 [Homo sapiens]	1.05525e+06	16750	2846.12	0.169917
NP_001072993.1	3.43056	NA	47927.6	IATGSFLK	1	1	1	0.0185	1658	XP_011532668.1;NP_001072992.1	multifunctional protein ADE2 isoform 1 [Homo sapiens]	244704	9411.71	600672	63.8218
XP_005278307.1	19.6578	NA	93501.4	ILYYIFTK;NSGDITTELAYLTR;QDLTVQGIR;TEFTVEVYETHAR	1;1;1;1	4	4	0.0514	5555;16550;4942;17107	XP_005278305.1;XP_005278309.1;NP_443157.1;XP_006723060.1	leukocyte receptor cluster member 8 isoform X2 [Homo sapiens] >XP_006723059.1 leukocyte receptor cluster member 8 isoform X2 [Homo sapiens]	4.06879e+06	101720	62441.4	0.613857
NP_055144.3	18.6164	NA	151567	DHMGSVMAQVR;EPVLAQLR;GLVSTLQSATEQMAATVAGSVR;HSQEELLQR	1;1;1;1	4	6	0.0357	10241;10240;3072;24602;24601;7393	-	enhancer of mRNA-decapping protein 4 [Homo sapiens]	1.37368e+06	23282.7	33176.7	1.42495
NP_001307815.1	27.4339	NA	27610.3	ELIEIISGAAALD;EVMLVGIGDK;HLLIGVSSDR;IYGLGSLALYEK;NASEMIDKLTLTFNR;THSDQFLVAFK	1;1;1;1;1;1	6	7	0.2829	11458;5892;6359;11726;19958;10941;10942	NP_001001973.1	ATP synthase subunit gamma, mitochondrial isoform 3 [Homo sapiens]	2.95271e+06	196847	439411	2.23224
NP_001138303.1	42.6864	NA	33275.9	AIFFNR;AQVSLLIR;ESVFTVEGGHR;IGGVQQDTILAEGLHFR;IVQAEGEAEAAK;LGLDYEER;LLLGAGAVAYGVR;MLGEALSK;VLPSIVNEVLK;VLSRPNAQELPSMYQR	1;1;1;1;1;1;1;1;1;1	10	12	0.3679	760;2658;9188;9189;21043;21042;9145;4304;10203;2076;9023;21570	-	prohibitin-2 isoform 1 [Homo sapiens]	1.76188e+07	677645	2.67576e+06	3.94862
NP_005475.2	12.5474	NA	66163.5	GIYFADMSSK;IPHDFGLR;LTVAQIK;MSNWVGILSHGLR	1;1;1;1	4	4	0.0652	7258;3574;818;15276	XP_016876401.1;NP_001036083.1;XP_005267304.1	poly [ADP-ribose] polymerase 2 isoform 1 [Homo sapiens]	793165	22032.4	15124.8	0.686482
NP_001273295.1	2.9292	NA	89413.5	HVDSIINK	1	1	1	0.0099	3067	NP_060537.3;XP_006710822.1	MAP7 domain-containing protein 1 isoform 3 [Homo sapiens]	242515	5915	30646.5	5.18115
XP_011525793.1	28.6892	NA	38258.7	AQGPQQQPGSEGPSYAK;IPDEFDNDPILVQQLR;QNLFLGSLTSR;TIALNGVEDVR;TVLEHYALEDDPLAAFK;VLLDLSAFLK	1;1;1;1;1;1	6	7	0.2405	19446;21654;21663;9618;8475;21857;6888	NP_001001563.1	mitochondrial import inner membrane translocase subunit TIM50 isoform X1 [Homo sapiens]	3.47889e+06	248492	578089	2.32639
NP_001297248.1	22.3217	NA	38319.4	EVTGIITQGAR;ILPVAWHNR;NAVHVNLFETPVEAQYVR;NLFETPILAR;QITASSSYK	1;1;1;1;1	5	5	0.1662	7511;6591;23478;8209;4117	NP_001297250.1;NP_005919.2;NP_001297249.1;XP_024305698.1	lactadherin isoform d precursor [Homo sapiens]	5.09205e+06	254602	374083	1.46929
NP_644810.1	39.1928	NA	105255	ESGPSGIETELR;GVAVDGLNQLTVTTGSEGLLK;ILLGSEQGSLQLWNVK;MGHSAPLTNIR;NAHSTAIAGLTFLHR;NLLNLDVIK;VVNLGVLAQK;YAAPEQNNDPQQSK	1;1;1;1;1;1;1;1	8	9	0.1136	10530;23307;20187;9064;9063;17583;5152;5140;17258	-	WD repeat domain 36 [Homo sapiens]	1.68052e+07	350108	4529.85	0.0129384
NP_006704.3	13.4416	NA	14386.4	DDNMFQIGK;EQISDIDDAVR;GISLNPEQWSQLK	1;1;1	3	3	0.2598	6027;10209;15528	-	activated RNA polymerase II transcriptional coactivator p15 [Homo sapiens] >XP_011512246.1 activated RNA polymerase II transcriptional coactivator p15 isoform X1 [Homo sapiens] >XP_016864475.1 activated RNA polymerase II transcriptional coactivator p15 isoform X1 [Homo sapiens] >XP_016864476.1 activated RNA polymerase II transcriptional coactivator p15 isoform X1 [Homo sapiens]	1.05518e+06	105518	336100	3.18522
NP_001136019.1	8.87384	NA	36921.9	EQELQVVR;LLLPGTR;QVLDEALLR	1;1;1	3	3	0.0714	4410;779;5455	NP_775930.2	RNA pseudouridylate synthase domain-containing protein 3 isoform 2 [Homo sapiens]	1.09755e+07	522641	1.16019e+06	2.21986
NP_000217.2	158.389	NA	62026.8	DIENQYETQITQIEHEVSSSGQEVQSSAK;DIENQYETQITQIEHEVSSSGQEVQSSAKEVTQLR;EIETYHNLLEGGQEDFESSGAGK;EVTQLRHGVQELEIELQSQLSK;FEMEQNLR;GGGGSFGYSYGGGSGGGFSASSLGGGFGGGSR;GGSGGSYGGGGSGGGYGGGSGSR;GSRGGSGGSYGGGGSGGGYGGGSGSR;HGVQELEIELQSQLSK;HGVQELEIELQSQLSKK;IGLGGRGGSGGSYGR;IKFEMEQNLR;IQDWYDK;IQDWYDKK;KDIENQYETQITQIEHEVSSSGQEVQSSAK;LASYLDKVQALEEANNDLENK;LEKEIETYHNLLEGGQEDFESSGAGK;MTLDDFR;MTLDDFRIK;QEIECQNQEYSLLLSI…	1;1;1;1;1;1;1;1;1;1;1;1;1;1;1;1;1;1;1;1;1;1;1;1;1;1;1;1;1;1;1;1;1	33	54	0.5249	29493;29492;30281;27120;27119;27434;27433;6011;28097;28098;20249;20250;23531;20834;20833;20835;22261;22260;12242;11287;11656;3808;6333;29684;29683;26273;26274;28733;28732;2602;2860;7734;23548;6942;7832;7831;7804;8932;8582;24707;25879;25884;25880;9525;5644;5545;22118;22116;21160;21009;21159;17200;27261;28330	-	keratin 9 [Homo sapiens]	1.35749e+08	4.52497e+06	4.28474e+06	0.946909
NP_004688.2	8.88012	NA	58412.4	ALGEPITLFGEGPAER;IWTHPGWSPLK	1;1	2	2	0.0517	18386;11625	NP_001231855.1	U4/U6 small nuclear ribonucleoprotein Prp4 [Homo sapiens]	2.88173e+06	99370	72279.8	0.72738
NP_000984.1	20.5794	NA	14453.9	EMGTPDVR;EYTINIHK;EYTINIHKR;LYTLVTYVPVTTFK;SAINEVVTR	1;1;1;1;1	5	6	0.32	3001;4736;8203;18203;4227;4222	NP_001093163.1;NP_001092047.1	ribosomal protein L31 [Homo sapiens]	3.78514e+06	540735	644103	1.19116
NP_000996.2	65.9428	NA	26671.4	ACYGVLR;AELNEFLTR;DEILPTTPISEQK;ELAEDGYSGVEVR;ELTAVVQKR;FGFPEGSVELYAEK;FVADGIFK;FVDGLMIHSGDPVNYYVDTAVR;GGKPEPPAMPQPVPTA;GLCAIAQAESLR;IMLPWDPTGK;IRELTAVVQK;KPLPDHVSIVEPK;RFGFPEGSVELYAEK;TEIIILATR	1;1;1;1;1;1;1;1;1;1;1;1;1;1;1	15	18	0.6461	1683;6254;14944;13857;13858;5196;16898;2593;2594;26976;17264;10835;8194;7793;14672;19431;19430;4952	-	40S ribosomal protein S3 [Homo sapiens] >NP_001243731.1 40S ribosomal protein S3 isoform 1 [Homo sapiens]	1.25918e+08	6.62729e+06	4.74954e+06	0.716665
NP_008919.3	7.93284	NA	105290	NSVSLVVVK;YSGSSAALER	1;1	2	2	0.0196	3419;5125	-	A disintegrin and metalloproteinase with thrombospondin motifs 1 preproprotein [Homo sapiens]	389508	8655.74	12880.7	1.48811
NP_001302465.1	18.2247	NA	37175.9	DFLIPIGK;ILEDNSIPQVK;IMEGPAFNFLDAPAVR;TYYMSGGLQPVPIVFR	1;1;1;1	4	4	0.1496	2705;10088;19908;20923	NP_000916.2	pyruvate dehydrogenase E1 component subunit beta, mitochondrial isoform 3 [Homo sapiens]	805302	50331.4	86110.1	1.71086
NP_036429.2	7.30976	NA	54087.8	ILIAKPIMFR;VEAKPEVQSQPPR	1;1	2	3	0.0477	9212;14822;14821	NP_987100.1	Ras-GTPase activating protein SH3 domain-binding protein 2 isoform a [Homo sapiens] >NP_987101.1 Ras-GTPase activating protein SH3 domain-binding protein 2 isoform a [Homo sapiens] >XP_005263439.1 ras GTPase-activating protein-binding protein 2 isoform X1 [Homo sapiens] >XP_005263440.1 ras GTPase-activating protein-binding protein 2 isoform X1 [Homo sapiens] >XP_011530743.1 ras GTPase-activating …	532825	18373.3	33082.6	1.80058
XP_016884590.1	8.88012	NA	74722.6	STLLGVLTHGELDNGR;VITFIDLAGHEK	1;1	2	2	0.0409	18800;12079	NP_004277.2;XP_016884588.1;XP_016884592.1;XP_016884591.1;XP_011528839.1;XP_016884589.1	GTP-binding protein 1 isoform X4 [Homo sapiens]	2.4657e+06	72520.6	4903.83	0.0676198
NP_000933.1	10.5278	NA	23727.5	DFMIQGGDFTR;IGDEDVGR;VIFGLFGK	1;1;1	3	3	0.125	11153;2006;2340	-	peptidylprolyl isomerase B (cyclophilin B) [Homo sapiens]	261676	16354.7	194283	11.8793
NP_006089.1	12.7621	NA	35054.6	IIVDELKQEVISTSSK;IWDLEGK;LWDLTTGTTTR	1;1;1	3	4	0.1073	20221;20222;2007;10298	-	guanine nucleotide binding protein (G protein), beta polypeptide 2-like 1 [Homo sapiens]	9.4986e+06	431755	586066	1.3574
XP_024307330.1	2.85903	NA	107324	AQLEQGGVGIR	1	1	1	0.0112	7096	XP_005260030.1;XP_005260031.1;XP_024307332.1;XP_024307331.1;XP_024307333.1;NP_060191.3	coiled-coil and C2 domain-containing protein 1A isoform X1 [Homo sapiens]	0	0	0	#DIV/0!
NP_006816.2	33.7128	NA	65982.7	IETNENNLESAK;LALQALTEK;LEGLGSSEADQDGLASTVR;SLGETQLVLYGDVEELKR;SVGELPSTVESLQK;VASLEESEGNKQDLK;VQEQVHTLLSQDQAQAAR	1;1;1;1;1;1;1	7	7	0.1744	12478;4176;21569;23087;15005;18226;22834	-	cytoskeleton-associated protein 4 [Homo sapiens]	2.79207e+06	62045.9	220531	3.55433
NP_000160.1	5.17481	NA	48734.9	SILDWTSFNQER	1	1	1	0.028	15429	-	galactosidase, alpha [Homo sapiens]	76346.6	2726.66	10127.4	3.71419
NP_005678.3	2.9292	NA	66073.5	DLLFQALGR	1	1	1	0.0153	5008	-	phenylalanine--tRNA ligase beta subunit [Homo sapiens]	14497.2	322.16	156907	487.045
NP_001231903.1	5.17481	NA	38493.4	AHQVVEDGYEFFAK;EIFLSQPILLELEAPLK;IKYPENFFLLR;NVQLQENEIR;YPENFFLLR	0;0;0;1;0	1	1	0.1543	18114;22094;14242;14246;9774;8764	XP_011536807.1;XP_011536806.1;NP_002701.1	serine/threonine-protein phosphatase PP1-gamma catalytic subunit isoform 2 [Homo sapiens]	0	0	18018.5	#DIV/0!
NP_002700.1	5.17481	NA	37162.6	AHQVVEDGYEFFAK;EIFLSQPILLELEAPLK;IKYPENFFLLR;IVQMTEAEVR;YPENFFLLR	0;0;0;1;0	1	1	0.159	18114;22094;14242;14246;8602;8764	-	protein phosphatase 1, catalytic subunit, beta isoform [Homo sapiens] >NP_996759.1 serine/threonine-protein phosphatase PP1-beta catalytic subunit isoform 1 [Homo sapiens]	0	0	38248.5	#DIV/0!
NP_002699.1	5.17481	NA	37487.8	AHQVVEDGYEFFAK;EIFLSQPILLELEAPLK;IKYPENFFLLR;LNLDSIIGR;YPENFFLLR	0;0;0;1;0	1	1	0.1545	18114;22094;14242;14246;4417;8764	NP_001008709.1	protein phosphatase 1, catalytic subunit, alpha isoform [Homo sapiens]	106542	5607.48	6992.93	1.24707
NP_031401.1	23.47	NA	44711.3	FGGNPGGFGNQGGFGNSR;FTEYETQVK;GISVHISNAEPK;MDETDASSAVK;TSDLIVLGLPWK	1;1;1;1;1	5	5	0.1498	19410;7498;9990;8092;12060	-	TAR DNA binding protein; TAR DNA-binding protein-43 [Homo sapiens] >XP_016856352.1 TAR DNA-binding protein 43 isoform X1 [Homo sapiens] >XP_016856353.1 TAR DNA-binding protein 43 isoform X1 [Homo sapiens] >XP_016856354.1 TAR DNA-binding protein 43 isoform X1 [Homo sapiens] >XP_016856355.1 TAR DNA-binding protein 43 isoform X1 [Homo sapiens] >XP_016856356.1 TAR DNA-binding protein 43 isoform X1 [H…	2.86985e+06	168815	49520.8	0.293344
NP_055217.2	5.17481	NA	9900.12	HVISYSLSPFEQR	1	1	1	0.1585	16705	-	ubiquinol-cytochrome c reductase, complex III subunit VII [Homo sapiens]	4.36505e+06	727509	383009	0.526467
NP_036473.2	15.5244	NA	73917.8	LPTIDPNTR;NTIEMQAITALAHLR;WQVVDTPGILDHPLEDR	1;1;1	3	4	0.0647	4890;19033;19034;22486	-	nucleolar GTP-binding protein 1 [Homo sapiens]	1.22305e+06	29120.3	25319.2	0.869468
NP_002254.2	4.13341	NA	73702.2	LDPGLALGPGER	1	1	1	0.0178	8683	XP_011512889.1;XP_016866326.1;XP_016866325.1;XP_011512887.1	kinesin-like protein KIFC1 [Homo sapiens]	938626	22348.2	2666.64	0.119322
NP_055205.2	19.6707	NA	101934	LGTLSPAFSTR;QFLPFLQR;QINLSNIR;TDAVDSVVR;VITEYLNAQESAK	1;1;1;1;1	5	5	0.0538	7631;5288;3631;3714;14843	-	staphylococcal nuclease domain-containing protein 1 [Homo sapiens]	1.38337e+07	238512	168341	0.705795
NP_006378.3	5.17481	NA	103637	ITADGAHFELR	1	1	1	0.012	9450	-	calcium homeostasis endoplasmic reticulum protein [Homo sapiens]	256835	7338.13	26484.2	3.60911
NP_001273206.1	10.3496	NA	102439	EADAALFSELHR;YLLLGQGDFIR	1;1	2	2	0.0256	12418;10994	NP_001273207.1;XP_005268350.1;NP_006313.1;XP_011535764.1	gamma-tubulin complex component 3 isoform 2 [Homo sapiens]	0	0	20729.8	#DIV/0!
XP_005270205.1	15.5244	NA	74966.3	EGAFSNFPISEETIK;GAVDALAAALAHISGASSFEPR;NGIDILVGTPGR;SLASVSYAAVDFFRPSAQR;VLVATNVAAR	0;1;0;1;1	3	3	0.1161	18588;23734;9044;9068;9067;23306;4639	NP_076950.1	ATP-dependent RNA helicase DDX50 isoform X2 [Homo sapiens] >XP_011538446.1 ATP-dependent RNA helicase DDX50 isoform X2 [Homo sapiens] >XP_016872116.1 ATP-dependent RNA helicase DDX50 isoform X2 [Homo sapiens] >XP_016872117.1 ATP-dependent RNA helicase DDX50 isoform X2 [Homo sapiens] >XP_024303930.1 ATP-dependent RNA helicase DDX50 isoform X2 [Homo sapiens]	1.47483e+06	39860.2	3740.13	0.0938311
NP_001243839.1	87.5107	NA	79607.4	AAVIGDVIR;APQVLVLAPTR;DFSDITK;DVESYIHR;EEYQLVQVEQK;EGAFSNFPISEETIK;EGYGGFR;ELKEQLGEEIDSK;EQLGEEIDSK;GAVEALAAALAHISGATSVDQR;GLDIPEVDLVIQSSPPK;GLDIPEVDLVIQSSPPKDVESYIHR;GVTFLFPIQAK;IGVPSATEIIK;LGVCFDVPTASVTEIQEK;LLDSVPPTAISHFK;MRNGIDILVGTPGR;NGIDILVGTPGR;QDAQSLHGDIPQK;TAITVEHLAIK;TFSFAIPLIEK;WQLSVATEQPELEGPR	1;1;1;1;1;0;1;1;1;1;1;1;1;1;1;1;1;0;1;1;1;1	20	25	0.3343	2871;8006;1500;4756;13176;18588;971;15887;7579;23704;20451;20450;28546;9257;7109;22507;16016;16017;16018;15831;9044;9068;9067;14183;14182;8707;8706;10325;20868	NP_004719.2	nucleolar RNA helicase 2 isoform 2 [Homo sapiens]	3.6178e+07	904451	523254	0.578532
NP_000537.3	80.459	NA	43625.4	ALPNNTSSSPQPK;CSDSDGLAPPQHLIR;ELNEALELK;ELNEALELKDAQAGK;KKPLDGEYFTLQIR;KPLDGEYFTLQIR;LGFLHSGTAK;NSFEVR;QSQHMTEVVR;RALPNNTSSSPQPK;RPILTIITLEDSSGNLLGR;SVTCTYSPALNK;TCPVQLWVDSTPPPGTR;TYQGSYGFR;VEGNLRVEYLDDR;VEYLDDR;VEYLDDRNTFR	1;1;1;1;1;1;1;1;1;1;1;1;1;1;1;1;1	17	25	0.402	12018;12039;18537;5492;17930;19174;17073;17075;4963;568;9120;9087;15456;23254;23258;23255;23260;12010;21632;5927;17027;2806;13958;13957;13956	NP_001119590.1	cellular tumor antigen p53 isoform a [Homo sapiens] >NP_001119584.1 cellular tumor antigen p53 isoform a [Homo sapiens]	1.29303e+08	5.17212e+06	5.62187e+06	1.08696
NP_001005464.1	13.6327	NA	15378.5	EIAQDFK;EIAQDFKTDLR;YRPGTVALR;YRPGTVALREIR	1;1;1;1	4	8	0.1691	1859;1860;11925;11922;11904;11902;5011;14081	NP_002098.1;NP_003520.1;NP_003484.1	histone H3/o [Homo sapiens] >NP_001116847.1 histone H3.2 [Homo sapiens] >NP_066403.2 histone H3.2 [Homo sapiens]	1.72444e+08	2.87406e+07	1.4919e+07	0.519092
XP_016885267.1	22.6426	NA	120850	LAGTQPLEVLEAVQR;LDQPMTEIVSR;NEEDAAELVALAQAVNAR;NIILGGVK;QFLDYFK;QFLFRPWDVTK	1;1;1;1;1;1	6	6	0.0645	17846;11244;21342;1331;3691;14186	NP_003325.2;XP_011542256.1;XP_005272706.1;XP_016885266.1	ubiquitin-like modifier-activating enzyme 1 isoform X2 [Homo sapiens]	3.49711e+06	61352.9	146967	2.39545
NP_002884.1	4.13341	NA	47790.2	LNVWDLSK;TVALWDLR;VINEEYK;YMPQNPHIIATK	0;0;0;1	1	1	0.0824	3951;3933;2560;13995	NP_001185648.1	retinoblastoma-binding protein 7 [Homo sapiens]	118595	7412.21	545568	73.604
NP_006397.1	2.61737	NA	30520.8	GLFIIDDK;GLFIIDDKGILR;QGGLGPIR	0;0;1	1	1	0.0738	3009;12448;1126	XP_005274495.1	peroxiredoxin-4 precursor [Homo sapiens]	414748	27649.9	18142.8	0.656161
NP_005800.3	6.84435	NA	21878.2	ATAVVDGAFK;QITVNDLPVGR;TDEGIAYR	1;0;1	2	2	0.1465	4024;9045;3048	-	peroxiredoxin-2 isoform a [Homo sapiens]	834382	75852.9	323993	4.27133
NP_001189360.1	9.30822	NA	22096.3	GLFIIDDK;GLFIIDDKGILR;LVQAFQFTDK;QITVNDLPVGR;TIAQDYGVLK	0;0;1;0;1	2	2	0.2161	3009;12448;8718;9045;6637	-	peroxiredoxin-1 [Homo sapiens] >NP_002565.1 peroxiredoxin 1; natural killer-enhancing factor A; proliferation-associated gene A [Homo sapiens] >NP_859047.1 peroxiredoxin-1 [Homo sapiens] >NP_859048.1 peroxiredoxin-1 [Homo sapiens]	1.02017e+06	72869	34367.7	0.471637
NP_689961.3	2.19207	NA	95687.5	AVKPVLVK	1	1	1	0.0093	1915	XP_011514220.1;NP_001278919.1;XP_016867332.1;NP_001136221.1;NP_001278920.1	UPF0577 protein KIAA1324-like isoform 2 [Homo sapiens] >XP_016867333.1 UPF0577 protein KIAA1324-like isoform X4 [Homo sapiens]	692251	15383.4	355.783	0.0231278
NP_689955.1	5.17481	NA	62789.9	AFVQGLETGR	1	1	1	0.0173	5917	-	glypican-2 precursor [Homo sapiens]	586452	18326.6	0	0
XP_016875449.1	34.3357	NA	56236.5	ALESSLWELQALQR;ELALSALLK;FVQLEGAHPLEK;LGELLGHPSFQVK;LPLSLYK;LYGLLDPSVFHVK;REPTVSSFYVK;RLEAVLASR	1;1;1;1;1;1;1;1	8	9	0.1764	18188;3645;12635;13881;1620;15321;15320;11413;4672	NP_076983.1	nucleolar complex protein 4 homolog isoform X1 [Homo sapiens]	6.03507e+06	215538	66663.2	0.309287
NP_064520.2	17.3678	NA	72087.8	AGLNGLQLAVLAR;AVGQDTLLR;TILFIDEIHR;TTLAHIIASNSK	1;1;1;1	4	5	0.0662	11038;3911;10120;10119;10089	NP_569079.1	ATPase WRNIP1 isoform 1 [Homo sapiens]	715371	23076.5	102835	4.45628
NP_003696.2	12.836	NA	74714.8	GLIPQLIGVAPEK;IAPLAEGALPYNLAELQR;LQVAGEITTGPR;LTLADIER;YEGFFGLYR	1;1;0;1;0	3	3	0.0885	11894;21939;9759;3154;7674	XP_011510372.1	calcium-binding mitochondrial carrier protein Aralar1 [Homo sapiens]	780938	20551	81476.6	3.9646
NP_001155901.1	24.8326	NA	96711.4	LALASLGYEK;LANQAADYFGDAFK;LLDEEEATDNDLR;NIQVSHQEFSK;SVIEQGGIQTVDQLIK	1;1;1;1;1	5	5	0.0733	5638;16112;16159;11502;19427	NP_037506.2	programmed cell death 6-interacting protein isoform 2 [Homo sapiens]	1.47108e+06	27242.3	76061.6	2.79204
NP_000108.1	28.596	NA	28975.9	GYNDDYYEESYFTTR;IFEYETQR;KEDALLYQSK;LSPPSSSAASSYSFSDLNSTR;RYNIPHGPVVGSTR;TYGEPESAGPSR	1;1;1;1;1;1	6	7	0.315	21763;6079;8684;8678;24289;16544;9931	-	emerin [Homo sapiens]	3.21789e+06	229849	354262	1.54128
NP_112556.2	36.5199	NA	35945.2	EVYQQQQYGSGGR;GFGFILFK;GFVFITFK;GFVFITFKEEEPVK;IFVGGLNPEATEEK;IREYFGEFGEIEAIELPMDPK;MFVGGLSWDTSK;MFVGGLSWDTSKK	1;1;1;1;1;1;1;1	8	10	0.25	15511;3115;3661;18613;18614;15617;27058;12094;14964;14965	NP_004490.2	heterogeneous nuclear ribonucleoprotein A/B isoform a [Homo sapiens]	9.27548e+06	713498	227051	0.318222
NP_001104262.1	20.9305	NA	53291	ETVSIEVK;EVVKPLLVSTLGEK;KAEADPQAIPK;KPGSVVAAAAAEAK;SVQETVLPIKK;VELIAYFEK	1;1;1;1;1;1	6	7	0.1345	2723;15746;15747;8054;10419;9766;6720	NP_004983.1;NP_001303266.1	methyl-CpG-binding protein 2 isoform 2 [Homo sapiens]	2.65271e+06	102027	29230.7	0.286499
NP_003745.1	23.8469	NA	37540.2	AYVSTLMGVPGR;FLMSLVNQVPK;LHPVILASIVDSYER;VIGLSSDLQQVGGASAR;VIGTLLGTVDK	1;1;1;1;1	5	7	0.1849	10337;10922;19222;19223;18424;18435;6808	-	eukaryotic translation initiation factor 3, subunit 5 epsilon, 47kDa [Homo sapiens]	1.9776e+06	123600	143771	1.16319
NP_001124295.1	6.84435	NA	184703	FFLLENVR;LVMAGETTNSR	1;1	2	2	0.0116	5086;8672	NP_001305659.1;NP_001305660.1;NP_001370.1	DNA (cytosine-5)-methyltransferase 1 isoform a [Homo sapiens]	139887	1504.16	1080.45	0.718307
XP_016857028.1	8.6766	NA	202741	NTQLINDGFQR;TDSITTGTVSTVK	1;1	2	2	0.0127	11245;11341	NP_060236.3;NP_001073312.1;XP_011539937.1;XP_005263536.1;XP_016857029.1	zinc finger protein castor homolog 1 isoform X1 [Homo sapiens]	828399	9632.54	5100.11	0.529467
NP_001081.1	9.30822	NA	91623.5	IGFFNQQYAEQLR;STLLLLLTGK	1;1	2	2	0.0285	17664;5508	NP_001020262.1	ATP-binding cassette, sub-family F, member 1 [Homo sapiens]	26465.8	615.485	0	0
NP_001952.1	68.702	NA	95276.9	ALLELQLEPEELYQTFQR;AYLPVNESFGFTADLR;EDLYLKPIQR;EGALCEENMR;EGIPALDNFLDKL;FSVSPVVR;FYAFGR;GEGQLGPAER;GVQYLNEIK;IKPVLMMNK;NMSVIAHVDHGK;NPADLPK;QFAEMYVAK;TGTITTFEHAHNMR;VFDAIMNFKK;YEWDVAEAR;YFDPANGK	1;1;1;1;1;1;1;1;1;1;1;1;1;1;1;1;1	17	18	0.2075	24911;20376;10537;9321;14385;2494;686;4630;5613;6587;11653;600;6495;17989;9428;7365;2829;2843	-	eukaryotic translation elongation factor 2 [Homo sapiens]	7.6099e+06	146344	468824	3.20357
NP_004955.2	15.9032	NA	55067.7	MTHNLLLNYGLYR;SIRPDNMSEYSK;YGEYFPGTGDLR;YYAVNYPLR	1;1;1;1	4	5	0.0954	17843;17840;14324;12788;7836	-	histone deacetylase 1 [Homo sapiens]	1.88447e+07	697952	3613.72	0.0051776
NP_004519.1	2.02703	NA	16505.6	VLYAYGYYTGEPSK	1	1	1	0.0921	17603	-	microsomal glutathione S-transferase 3; microsomal glutathione S-transferase III [Homo sapiens] >XP_005245231.2 microsomal glutathione S-transferase 3 isoform X1 [Homo sapiens]	0	0	424978	#DIV/0!
XP_005257614.1	5.17481	NA	46350.4	VAEQVLNAVNK	1	1	1	0.0266	8425	NP_067639.1	retinoid-inducible serine carboxypeptidase isoform X1 [Homo sapiens]	214486	11915.9	0	0
NP_001317239.1	10.9671	NA	81676.8	FVPIQTEEMELAIFEK;VSLLDGTDVSVDLPK;YLFVLQLK	1;1;1	3	3	0.0533	21951;16615;4846	NP_065960.2;NP_001171866.1;NP_001171867.1;XP_006712714.1	band 4.1-like protein 5 isoform 5 [Homo sapiens]	1.19621e+06	36248.8	23573.1	0.650314
NP_001316535.1	4.13341	NA	48480.6	DVKPENFLIGR;GSLPWQGLK	1;0	1	1	0.0474	10815;4150	NP_001316534.1;NP_001316536.1	casein kinase I isoform gamma-1 isoform 1 [Homo sapiens] >NP_071331.2 casein kinase I isoform gamma-1 [Homo sapiens]	58526.2	2544.62	12462.5	4.89761
XP_016864557.1	17.703	NA	50614.5	GSLPWQGLK;KLFTDLFDR;LFTDLFDR;RLDFFEKPDYDYLR;TQQVIHIIDFGLAK	0;1;1;1;1	4	5	0.1045	4150;7740;4884;21261;21262;17135	XP_016864554.1;XP_016864556.1;XP_016864552.1;NP_001257502.1;XP_016864550.1;NP_001257501.1;XP_016864546.1;XP_005271953.1;NP_001257503.1;NP_001026982.1;NP_004375.2;XP_016864559.1;XP_005271948.1;NP_001038188.1;XP_016864553.1	casein kinase I isoform X10 [Homo sapiens]	506437	18087.1	0	0
NP_851853.1	20.6992	NA	56939.5	ATQGPGLAAR;AVEFLASNESR;LPSSLLGPDPRPGLR;YPYVGILHVR	1;1;1;1	4	4	0.0915	3339;9277;16971;9181	-	LEM domain containing 2 [Homo sapiens]	1.71789e+06	53684.1	31787.5	0.592123
NP_003316.3	28.966	NA	111764	ATYIGPSTVFGSSGK;DLLGPVHYSTGSQWESTVVGLR;FPEILATLR;LFTECQEQLDILR;LPIPSPQR;YLVNEGFEYR	1;1;1;1;1;1	6	6	0.0757	14969;26449;5525;18541;2790;10861	-	protein HIRA [Homo sapiens]	6.77393e+06	141123	96483.6	0.683682
NP_001159968.1	7.50728	NA	53908.8	DLHDANTDLIGR;SITVFFK	1;1	2	3	0.038	11991;11990;1714	-	monocarboxylate transporter 1 [Homo sapiens] >NP_003042.3 monocarboxylate transporter 1 [Homo sapiens]	688315	52947.3	53186.6	1.00452
NP_001158886.1	15.7613	NA	39811.9	FIIPNVVK;LVIITAGAR;RVHPVSTMIK;VIGSGCNLDSAR;VTLTSEEEAR	1;1;1;0;1	4	4	0.1357	3142;2882;8408;9899;7268	NP_005557.1	L-lactate dehydrogenase A chain isoform 3 [Homo sapiens]	1.70006e+06	62965.3	367001	5.82862
NP_001302466.1	20.7709	NA	37381.6	DLTLVSSR;FIIPQIVK;IVADKDYSVTANSK;IVVVTAGVR;LIAPVAEEEATVPNNK;VIGSGCNLDSAR	1;1;1;1;1;0	5	6	0.1935	2491;3646;15721;15722;2880;18983;9899	-	L-lactate dehydrogenase B chain isoform LDHBx [Homo sapiens]	5.03136e+06	228698	1.00146e+06	4.37898
NP_004406.2	331.968	NA	331569	AELIVQPELK;AEMDMVAWGVDLASVEQHINSHR;AFIGFEGVK;ALCDYKQDQK;ALLQAILQTEDMLK;AQQIHSQTSQQYPLYDLDLGK;AVTGYNDPETGNIISLFQAMNK;DLIDFDDR;DVLDGHLR;EKEYEIER;ENAAYFQFFEEAQSTEAYLK;ETQSQLETER;FFDQYR;FGDSNTVMR;FLEFQYLTGGLVDPEVHGR;FLSEMLK;GIHNSIGDYR;GIVDSITGQR;GLIDRDLYR;GLVGIEFK;IGLVRPGTALELLEAQAATGFIVDPVSNLR;IKDFLQGSSCIAGIYNETTK;ILEYKR;IQSQFTDAQK;ISITEGIER;ISTEEAIR;ITNLTQQLEQASIVK;IVQLKPR;KIQSQFTDAQK;KQQLEVELR;LAS…	1;1;1;1;1;1;1;1;1;1;1;1;1;1;1;1;1;1;1;1;1;1;1;1;1;1;1;1;1;1;1;1;1;1;1;1;1;1;1;1;1;1;1;1;1;1;1;1;1;1;1;1;1;1;1;1;1;1;1;1;1;1;1;1;1;1;1;1;1;1;1;1;1;1;1;1;1;1;1;1;1	81	93	0.3048	7400;27765;3813;10384;17505;26645;26430;26434;4552;3054;6328;6329;26336;9244;2255;5163;24442;24443;2116;2374;7188;5226;6920;2051;29257;25140;1462;8014;4744;2964;18848;1914;10968;7460;7459;5499;5502;5960;3317;8632;9801;25185;25184;13083;3479;6565;4614;7567;23200;7882;7881;3433;1426;3135;4835;2974;13830;12294;19298;19300;11923;10889;1862;7507;8819;10465;10056;12034;13675;3365;10484;10482;19250;3332…	-	desmoplakin isoform I [Homo sapiens]	8.19364e+07	401649	65485.2	0.163041
NP_852136.1	21.1006	NA	39132.1	ALLGPALK;EGNVPNIIIAGPPGTGK;LEVFAR;LNEIVGNEDTVSR;LTDAQILTR	1;1;1;1;1	5	5	0.1497	942;18036;396;14397;4966	NP_002905.2	replication factor C subunit 2 isoform 1 [Homo sapiens]	1.27835e+07	511341	451265	0.882513
XP_011522913.1	5.17481	NA	60354	SILTQIDHILMDKER	1	1	1	0.028	20713	NP_036270.1	protein AATF isoform X1 [Homo sapiens]	0	0	0	#DIV/0!
NP_001011.1	25.0717	NA	16435	ALVAYYQK;EIKDILIQYDR;GGGHVAQIYAIR;GPLQSVQVFGR;LLEPVLLLGK;VNGRPLEMIEPR	1;1;1;1;1;1	6	6	0.4384	3589;13520;9757;8495;6325;13962	-	40S ribosomal protein S16 [Homo sapiens]	5.19997e+06	433331	1.31242e+06	3.02868
NP_055955.1	5.17481	NA	74356	TELPQFVSYFQQR	1	1	1	0.0202	18164	-	tubulin tyrosine ligase-like family, member 12 [Homo sapiens]	149592	4274.04	12128.2	2.83765
NP_009143.1	6.6198	NA	37631.6	LALEELR;SLRPDPNFDALISK;TSGNATVDHLSK	1;0;1	2	2	0.0982	1758;16909;9446	XP_005245470.1	ring finger protein 2 [Homo sapiens] >XP_011508153.1 E3 ubiquitin-protein ligase RING2 isoform X1 [Homo sapiens] >XP_011508154.1 E3 ubiquitin-protein ligase RING2 isoform X1 [Homo sapiens]	5.67189e+06	333641	286134	0.857611
NP_003312.3	37.6144	NA	49843.3	AEAGDNLGALVR;DLEKPFLLPVEAVYSVPGR;EHLLLAR;GITINAAHVEYSTAAR;LLDAVDTYIPVPAR;TIGTGLVTNTLAMTEEEK;TTLTAAITK;TVVTGIEMFHK	1;1;1;1;1;1;1;1	8	9	0.233	8444;23956;23955;1889;18659;16383;21782;3000;10591	-	Tu translation elongation factor, mitochondrial [Homo sapiens] >XP_016879108.1 elongation factor Tu, mitochondrial isoform X1 [Homo sapiens]	4.48471e+06	140147	186744	1.33249
NP_005868.1	17.9487	NA	88830.5	FNFLNPNDPYHAYYR;LTAQFVAR;LVEQYTK;VMQQQQQTTQQQLPQK;VQAQVIQETIVPK	1;1;1;1;1	5	5	0.0744	21842;2745;2335;22154;14554	-	splicing factor 3A subunit 1 isoform 1 [Homo sapiens]	1.98125e+07	495313	33808.5	0.068257
NP_001005242.2	47.2093	NA	92698.5	AHYTHSDYQYSQR;DLLNTGGIQK;EAGPSVAVDSSGR;EAGPSVAVDSSGRR;IQEQVQQTLAR;MYLSLIAK;NLSLQNEIAK;NLVFEDNDNKLEVAELNGVPR;QITGLLWNLSSNDK;QITGLLWNLSSNDKLK;TAISLLR	1;1;1;1;1;1;1;1;1;1;1	11	11	0.1314	18363;5494;9494;13081;11431;3576;7150;26330;17251;20747;831	-	plakophilin-2 isoform 2a [Homo sapiens]	3.39193e+06	63998.7	103952	1.62428
NP_001681.2	19.8826	NA	68260.5	GVNVSALSR;ITWSIIR;LPANHPLLTGQR;TALVANTSNMPVAAR;TVISQSLSK	1;1;1;1;1	5	5	0.0843	2701;2466;11511;16142;3742	-	V-type proton ATPase catalytic subunit A [Homo sapiens]	4.53309e+06	119292	344862	2.89091
XP_011535460.1	8.26683	NA	115295	SGLAFLAVIK;VQNLQVER	1;1	2	2	0.0174	4767;4144	XP_011535461.1;XP_016877136.1;NP_079010.2	calmin isoform X1 [Homo sapiens]	527144	10758	157.157	0.0146083
NP_006293.2	10.3496	NA	91860.6	LAGSLLTQALESHAEGFR;SLAASSSFYGQR	1;1	2	2	0.0358	21523;10503	NP_001139630.1	mannosyl-oligosaccharide glucosidase isoform 1 [Homo sapiens]	5.17645e+06	123249	1727.78	0.0140186
XP_005269189.1	7.32836	NA	42850.6	DVYVQLYLQHLTAR;GAAGRPLELSDFR;NRPPLPAGTNSK;SELVANNVTLPAGEQR;SSTPLPTISSSAENTR;YGVNPGPIVGTTR;YVPLADVK	0;1;0;0;0;0;1	2	2	0.2408	19334;19335;13104;9991;19031;18243;11790;2724	NP_001027454.1;NP_001294904.1;NP_001027455.1	thymopoietin isoform X2 [Homo sapiens]	5.89427e+06	267921	60262.6	0.224927
NP_003267.1	40.3571	NA	75445.6	AMQADISQAAQILSSDPSR;AYEAAASALQIATHTAFVAK;DVYVQLYLQHLTAR;EPLVATNLPGR;FQETEFLSPPR;IDASELSFPFHESILK;NRPPLPAGTNSK;SELVANNVTLPAGEQR;SHISDQSPLSSK;SSTPLPTISSSAENTR;TVVSHSLTTLGLEVAK;VIEEEWQQVDR;YGVNPGPIVGTTR	1;1;0;1;1;1;0;0;1;0;1;1;0	8	10	0.2695	22644;22937;22935;19334;19335;8037;12239;20777;9991;19031;10773;18243;18356;18357;14060;11790	-	thymopoietin isoform alpha [Homo sapiens]	6.03663e+06	163152	182099	1.11613
NP_004418.2	3.18015	NA	35737.1	SSLLVGNLK	1	1	1	0.0279	3161	NP_932157.1;NP_001317417.1	polyhomeotic 2-like isoform b [Homo sapiens]	83894.6	4194.73	729.137	0.173822
YP_003024035.1	3.01064	NA	51546.6	MPLYGLHLWLPK	1	1	1	0.0261	15234	-	NADH dehydrogenase subunit 4 (mitochondrion) [Homo sapiens]	0	0	0	#DIV/0!
NP_000993.1	44.0624	NA	34251.8	AFLADPSAFVAAAPVAAATTAAPAAAAAPAK;AGAIAPCEVTVPAQNTGLGPEK;EDLTEIRDMLLANK;GHLENNPALEK;GNVGFVFTK;GNVGFVFTKEDLTEIR;GTIEILSDVQLIK;IIQLLDDYPK;VLALSVETDYTFPLAEK	1;1;1;1;1;1;1;1;1	9	14	0.4006	28328;28327;24474;18718;18469;18717;9264;3820;20673;14003;14004;9207;21471;21470	-	ribosomal protein, large, P0 [Homo sapiens] >NP_444505.1 ribosomal protein P0; 60S acidic ribosomal protein P0; acidic ribosomal phosphoprotein P0 [Homo sapiens]	2.02583e+07	1.12546e+06	1.44731e+06	1.28597
NP_001091868.1	5.17481	NA	139235	TLDLPIYVTR	1	1	1	0.0081	8593	NP_004362.2	coatomer subunit alpha isoform 1 [Homo sapiens]	121632	1600.42	3803.33	2.37645
NP_077295.1	5.17481	NA	29393.9	EALLAALGYK	1	1	1	0.038	5291	-	multiple myeloma tumor-associated protein 2 [Homo sapiens]	605750	35632.3	23068.8	0.647412
NP_001121633.1	5.17481	NA	60453.1	LFSNFSGADLLK;LHDETLTYLNQGQSYEIR	1;0	1	1	0.0556	11398;24486	NP_001121632.1	upstream-binding protein 1 isoform LBP-1b [Homo sapiens] >NP_055332.3 upstream-binding protein 1 isoform LBP-1b [Homo sapiens]	126289	5490.83	4346.36	0.791567
NP_005644.2	12.0302	NA	57219.7	ANPTQLNTVEFLWDPAKR;FSTFTR;LFTNFSGADLLK;LHDETLTYLNQGQSYEIR	1;1;1;0	3	3	0.1076	23609;651;11679;24486	NP_001166923.1;NP_001166924.1	alpha-globin transcription factor CP2 [Homo sapiens]	3.44014e+06	149571	12997.1	0.0868956
NP_055909.2	12.1822	NA	66114.1	LSTASVIQAR;QLLLQLNQQR;YQGLVDGR	1;1;1	3	3	0.0455	5233;10033;2779	XP_016884158.1	hypermethylated in cancer 2 protein [Homo sapiens] >XP_011528309.1 hypermethylated in cancer 2 protein isoform X1 [Homo sapiens] >XP_011528310.1 hypermethylated in cancer 2 protein isoform X1 [Homo sapiens] >XP_011528311.1 hypermethylated in cancer 2 protein isoform X1 [Homo sapiens] >XP_011528312.1 hypermethylated in cancer 2 protein isoform X1 [Homo sapiens]	2.47183e+06	91549.3	101761	1.11154
XP_005272536.1	5.17481	NA	75586.2	ADILEDK;ADILEDKDGK;AFITNIPFDVK;EVFSMAGVVVR;FESPEVAER;GDFFPPERPQQLPHGLGGIGMGLGPGGQPIDANHLNK;GIGMGNIGPAGMGMEGIGFGINK;GNFGGSFAGSFGGAGGHAPGVAR;INGGGGGSVPGIER;KACQIFVR;LKEVFSMAGVVVR;MATGLER;MGAGMGFGLER;MGANSLER;MGGMEGPFGGGMENMGR;MGLAMGGGGGASFDR;MGPAIER;MGPAMGPALGAGIER;MGPLGLDHMASSIER;MVPAGMGAGLER;NLPFDFTWK;VGEVTYVELLMDAEGK	0;0;0;0;0;0;0;0;1;0;0;0;0;0;0;0;0;0;0;0;0;0	1	1	0.3933	1204;6527;6528;10303;8998;5604;5603;30183;30185;24949;24950;22944;22943;10412;4807;14524;14523;869;7797;2288;20090;13691;1034;14696;18207;9245;8048;19954	XP_016882313.1	heterogeneous nuclear ribonucleoprotein M isoform X2 [Homo sapiens]	438845	8776.9	60622.6	6.90707
NP_005959.2	12.621	NA	77464.3	ADILEDK;ADILEDKDGK;AFITNIPFDVK;EVFSMAGVVVR;FESPEVAER;GDFFPPERPQQLPHGLGGIGMGLGPGGQPIDANHLNK;GIGMGNIGPAGMGMEGIGFGINK;GNFGGSFAGSFGGAGGHAPGVAR;INEILSNALK;INEILSNALKR;KACQIFVR;LKEVFSMAGVVVR;MATGLER;MGAGMGFGLER;MGANSLER;MGGMEGPFGGGMENMGR;MGLAMGGGGGASFDR;MGPAIER;MGPAMGPALGAGIER;MGPLGLDHMASSIER;MVPAGMGAGLER;NLPFDFTWK;QGGGGGGGSVPGIER;VGEVTYVELLMDAEGK	0;0;0;0;0;0;0;0;1;1;0;0;0;0;0;0;0;0;0;0;0;0;1;0	3	3	0.4	1204;6527;6528;10303;8998;5604;5603;30183;30185;24949;24950;22944;22943;6784;10450;4807;14524;14523;869;7797;2288;20090;13691;1034;14696;18207;9245;8048;10746;19954	NP_112480.2	heterogeneous nuclear ribonucleoprotein M isoform a [Homo sapiens]	1.7131e+07	329442	280460	0.851319
XP_011508836.1	9.30822	NA	122328	LQSLDLLLDTK;VQESTQVLR	1;1	2	2	0.0186	10173;5519	XP_005246322.1;XP_011508837.1;NP_443137.2;XP_011508835.1;XP_005246320.1;XP_011508832.1;XP_011508834.1;XP_011508833.1	formin-like protein 2 isoform X7 [Homo sapiens]	101325	1512.32	0	0
NP_055484.3	24.2028	NA	93429.6	EALQYFYFLR;LTLSQFQK;NLQEIQQAGER;QALAYLEQSYK;TEDYLWLK;VIEDRDSQLR	1;1;1;1;1;1	6	6	0.0708	12229;3772;10775;11422;5691;9474	-	nuclear pore complex protein Nup93 [Homo sapiens] >XP_005256320.1 nuclear pore complex protein Nup93 isoform X1 [Homo sapiens]	1.2603e+06	22505.3	8486.68	0.377096
XP_005266746.1	3.14763	NA	23069.5	QGTVYAQVK	1	1	1	0.0452	4292	NP_054896.2	mitochondrial import inner membrane translocase subunit Tim21 isoform X1 [Homo sapiens]	605369	43240.6	79466.1	1.83776
NP_478126.1	5.17481	NA	28217.7	GGGPAGAGGEAPAALR	1	1	1	0.0588	11301	-	homolog of yeast mRNA transport regulator 3 [Homo sapiens]	119754	7983.59	14865.6	1.86201
NP_060517.1	5.17481	NA	46865.4	NHFYQFGEIR	1	1	1	0.0238	11352	-	RNA binding motif protein 22 [Homo sapiens]	427737	16451.4	42563.4	2.58722
XP_006719461.1	11.5306	NA	75233.7	LENDQIESLR;NNSELLNNLGNFINR;SILTISR	1;1;1	3	3	0.048	9165;19472;1046	NP_004981.2	methionine--tRNA ligase, cytoplasmic isoform X1 [Homo sapiens]	1.64953e+06	47129.4	67366.4	1.42939
NP_000479.1	10.5328	NA	52568.9	FSPENTR;LQPLDFK;TSDQIHFFFAK	1;1;1	3	3	0.0539	1857;2015;12011	XP_005245255.1	serpin peptidase inhibitor, clade C, member 1 [Homo sapiens]	2.32287e+06	77429	412914	5.33281
NP_057123.1	30.495	NA	28050.7	AGVMALANLLQIQR;EGLPVALDK;HILGFDTGDAVLNEAAQILR;LEYGDNAEK;LLHIEELR;NAEPLINLDVNNPDFK;QEAIDWLLGLAVR	1;1;1;1;1;1;1	7	7	0.3648	15787;3340;24203;5091;4831;20548;15235	-	homeobox prox 1 [Homo sapiens]	2.66361e+06	147978	18750.5	0.126711
NP_000971.1	13.361	NA	20748.9	FWYFVSQLK;NFGIWLR;RPNTFF;VKNFGIWLR	1;1;1;1	4	4	0.1364	9199;2739;920;7230	-	60S ribosomal protein L18a [Homo sapiens]	1.21638e+07	868842	960748	1.10578
NP_001137457.1	22.1381	NA	10052	AYVVLGQFLVLK;AYVVLGQFLVLKK;DEDLFREWLK;DFVAEPMGEKPVGSLAGIGEVLGK;KDEDLFR	1;1;1;1;1	5	6	0.5281	12236;15086;12238;26541;26542;3031	-	barrier-to-autointegration factor [Homo sapiens] >NP_003851.1 Breakpoint cluster region protein, uterine leiomyoma, 1; barrier to autointegration factor [Homo sapiens] >XP_016874003.1 barrier-to-autointegration factor isoform X1 [Homo sapiens] >XP_016874004.1 barrier-to-autointegration factor isoform X1 [Homo sapiens]	1.63898e+06	234140	487899	2.08379
NP_001007.2	5.17481	NA	14505.5	TALIHDGLAR	1	1	2	0.0758	5682;5681	-	ribosomal protein S12 [Homo sapiens]	846696	120957	593028	4.90282
NP_001129123.1	15.5244	NA	62055.6	IGDFGLVTSLK;LAYLQILSEETSVK;VLALELFEQITK	1;1;1	3	3	0.0672	7637;17336;13459	NP_001129124.1	interferon-induced, double-stranded RNA-activated protein kinase isoform a [Homo sapiens] >NP_002750.1 eukaryotic translation initiation factor 2-alpha kinase 2 [Homo sapiens] >XP_011531289.1 interferon-induced, double-stranded RNA-activated protein kinase isoform X1 [Homo sapiens]	376370	15054.8	2960.73	0.196664
NP_036221.2	4.13341	NA	79097.9	LSSDTALLGR	1	1	1	0.0136	5006	XP_011542437.1	ATP-binding cassette sub-family B member 10, mitochondrial [Homo sapiens]	192683	4481.01	11468.7	2.55941
NP_003086.1	3.70531	NA	9718.78	GVEEEEEDGEMRE	1	1	1	0.1512	16546	-	small nuclear ribonucleoprotein polypeptide F [Homo sapiens]	0	0	0	#DIV/0!
NP_001239440.1	5.17481	NA	58092.8	NPTFLDYVRPR	1	1	1	0.0224	12870	NP_001239441.1;NP_003092.4	sterol O-acyltransferase 1 isoform 2 [Homo sapiens]	0	0	2877.59	#DIV/0!
NP_001162580.1	7.94557	NA	29791.4	SAEQISDSVR;YVQDFHPR	1;1	2	2	0.0677	6232;5567	-	protein SCO2 homolog, mitochondrial precursor [Homo sapiens] >NP_001162581.1 protein SCO2 homolog, mitochondrial precursor [Homo sapiens] >NP_001162582.1 protein SCO2 homolog, mitochondrial precursor [Homo sapiens] >NP_005129.2 protein SCO2 homolog, mitochondrial precursor [Homo sapiens]	2.78569e+06	146615	94175.7	0.642332
NP_003356.2	27.1951	NA	52612.4	ADLTEYLSTHYK;EHTAYYIK;EVESMGAHLNAYSTR;MVLAAAGGVEHQQLLDLAQK;NNGAGYFLEHLAFK;SLLTYGR	1;1;1;1;1;1	6	9	0.1583	14258;14257;4853;18773;23718;23705;17087;17086;1292	-	cytochrome b-c1 complex subunit 1, mitochondrial precursor [Homo sapiens]	2.50564e+06	100225	619952	6.18557
XP_006711600.1	2.87398	NA	39235.8	APEQRPAPNAAPVDPTLR	1	1	1	0.0519	21524	NP_078805.3	parafibromin isoform X1 [Homo sapiens]	0	0	9966.63	#DIV/0!
NP_009140.1	13.8514	NA	14542.6	QLDDLKVELSQLR;VLTVINQTQK;YKPLDLRPK	1;1;1	3	4	0.2602	16602;16603;7492;7161	-	ribosomal protein L35 [Homo sapiens]	2.43764e+06	406273	876775	2.1581
NP_001020.2	3.70531	NA	13007.1	NIVEAAAVR	1	1	1	0.0783	3362	XP_003846586.2	40S ribosomal protein S26 [Homo sapiens]	7.0525e+06	1.17542e+06	2.22005e+06	1.88873
NP_001078936.1	21.5494	NA	92617.8	ALSAIADLLTNEHER;GIPVLVGLLDHPK;HAIPNLVK;IYISLLK;QDVYGPQPQVR	1;1;1;1;1	5	5	0.0649	18326;12413;2524;1855;10784	NP_001193816.1;NP_001078927.1;NP_001078928.1;NP_001078933.1;NP_001193814.1;NP_001078935.1;NP_001193812.1;NP_001078934.1;NP_001078929.1;NP_001193815.1;NP_001193817.1;NP_001322.1;NP_001193813.1;NP_001078932.1	catenin delta-1 isoform 3A [Homo sapiens] >NP_001078937.1 catenin delta-1 isoform 3A [Homo sapiens] >NP_001078938.1 catenin delta-1 isoform 3A [Homo sapiens] >NP_001193819.1 catenin delta-1 isoform 3A [Homo sapiens]	2.26271e+06	48142.8	432432	8.98226
NP_982260.2	2.61737	NA	19372	LALPYSLR	1	1	1	0.0462	3196	-	achaete-scute homolog 4 [Homo sapiens]	1.41062e+06	141062	268149	1.90092
NP_001138880.1	55.8175	NA	54197.3	AAPGAEFAPNK;AAPGAEFAPNKR;AVVIVDDR;DKGFGFIR;EKLEMEMEAAR;FACHSASLTVR;FAQPGSFEYEYAMR;FGQAATMEGIGAIGGTPPAFNR;GIVEFSGKPAAR;MEELHNQEVQK;MGQMAMGGAMGINNR;TFNLEK;VELDNMPLR	1;1;0;1;1;1;1;1;1;1;1;1;1	12	17	0.2951	5788;9429;2430;3297;12646;12645;9900;19213;24467;9511;9510;13361;13363;13362;17475;17476;569;6500	-	non-POU domain-containing octamer-binding protein isoform 1 [Homo sapiens] >NP_001138881.1 non-POU domain-containing octamer-binding protein isoform 1 [Homo sapiens] >NP_031389.3 non-POU domain containing, octamer-binding [Homo sapiens]	3.64831e+07	1.45932e+06	1.76475e+06	1.20929
NP_005057.1	49.787	NA	76101.6	AELDDTPMR;ANLSLLR;AVVIVDDR;FATHAAALSVR;FGQGGAGPVGGQGPR;GIVEFASKPAAR;ISDSEGFK;LFVGNLPADITEDEFK;LFVGNLPADITEDEFKR;MGGGGAMNMGDPYGSGGQK;NLSPYVSNELLEEAFSQFGPIER;YGEPGEVFINK	1;1;0;1;1;1;1;1;1;1;1;1	11	12	0.198	5602;992;2430;7482;7484;12041;9853;2360;20463;22226;20614;27820;10001	-	splicing factor proline/glutamine rich (polypyrimidine tract binding protein associated) [Homo sapiens] >XP_005271169.1 splicing factor, proline- and glutamine-rich isoform X1 [Homo sapiens] >XP_005271170.1 splicing factor, proline- and glutamine-rich isoform X1 [Homo sapiens] >XP_016857542.1 splicing factor, proline- and glutamine-rich isoform X1 [Homo sapiens] >XP_016857543.1 splicing factor, p…	2.11777e+07	661803	663583	1.00269
XP_011525977.1	2.68048	NA	12041.1	IYFPIR	1	1	1	0.0545	1284	NP_991330.1;NP_001295169.1	MICOS complex subunit MIC13 isoform X2 [Homo sapiens]	149807	24967.8	82084.6	3.28762
NP_001596.2	3.85659	NA	106743	IVAVTGAEAQK	1	1	1	0.0114	6117	-	alanine--tRNA ligase, cytoplasmic [Homo sapiens]	2.36106e+06	42161.8	67772	1.60742
NP_001268425.1	30.0074	NA	29785.9	AAELIANSLATAGDGLIELR;DLQNVNITLR;FDAGELITQR;KLEAAEDIAYQLSR;NVPVITGSK;VLPSITTEILK	1;1;1;1;1;1	6	6	0.2721	22568;8450;7624;17557;2895;9114	-	prohibitin isoform 1 [Homo sapiens] >NP_001268644.1 prohibitin isoform 1 [Homo sapiens] >NP_002625.1 prohibitin [Homo sapiens] >XP_016880252.1 prohibitin isoform X1 [Homo sapiens]	1.03658e+07	575877	3.50798e+06	6.09155
NP_078932.2	9.30822	NA	71590.5	NAAHALPTTLGALER;VLIALLAR	1;1	2	2	0.037	16216;2146	-	procollagen galactosyltransferase 1 precursor [Homo sapiens]	0	0	0	#DIV/0!
XP_016885215.1	2.51231	NA	84613.9	DEDIFR	1	1	1	0.0081	1087	XP_006724655.1;XP_016885216.1;NP_071400.1	testis-specific Y-encoded-like protein 2 isoform X1 [Homo sapiens]	696352	23211.7	18036.1	0.777023
NP_001106962.1	106.217	NA	118013	AEYVPSTPSPVPPSTPLLSAHSK;AQGPLPNQHSLK;AQPSSASYQPVPADPFAIVSR;AQQMVEILSDENR;DTTVISHSPNTSYDTALEAR;EKLEAELATAR;GPPPEYPFK;GQQHASVGAAFYVTGVTNQK;GSLGILLGGDYR;HFALDAAATVAAQR;ILALEADMTK;IQKEEEEILMANK;MQNNEELPTYEEAK;NPTSSSEFYK;QEPQGQEIQSENLIMEK;QVYVDKVEK;SLMSISNAGSGLLSHSSTLTGSPIMEEK;TISQLFAK;TLHAQIIEK;VQSQYFR;VSEAYENLVK;YLEENVMR	1;1;1;1;1;1;1;1;1;1;1;1;1;1;1;1;1;1;1;1;1;1	22	29	0.2749	26146;10872;10871;24575;16463;16163;24448;24447;9477;4982;23202;9256;14285;14286;6917;6564;17277;19214;7858;22773;6640;6639;28704;2785;5378;5376;3098;7679;5721	-	angiomotin isoform 1 [Homo sapiens] >XP_005262144.1 angiomotin isoform X1 [Homo sapiens] >XP_011529177.1 angiomotin isoform X1 [Homo sapiens]	2.48979e+07	461072	209419	0.4542
NP_624358.2	11.3331	NA	187082	AGVSTNISTK;LADINYEGR;SLTQSYLR	1;1;1	3	3	0.0156	4004;5345;3812	NP_057404.2	nuclear pore complex protein Nup98-Nup96 isoform 4 [Homo sapiens]	158062	2107.5	1103.04	0.523388
NP_001156752.1	2.60131	NA	85800.6	LLDEDEIR	1	1	1	0.0106	4447	-	HIV Tat-specific factor 1 [Homo sapiens] >NP_055315.2 HIV-1 Tat specific factor 1 [Homo sapiens] >XP_005262461.1 HIV Tat-specific factor 1 isoform X1 [Homo sapiens]	507643	9065.06	0	0
NP_001304909.1	5.17481	NA	17245.6	ANGTTVHVGIHPSK;DDEVQVVR;HFNAPSHVR;KDDEVQVVR;VVQVYR;YVIYIER	0;0;1;0;0;0	1	1	0.3103	13738;13760;3671;5625;6136;721;3588	-	60S ribosomal protein L26-like 1 [Homo sapiens] >NP_001304910.1 60S ribosomal protein L26-like 1 [Homo sapiens] >NP_001304911.1 60S ribosomal protein L26-like 1 [Homo sapiens] >NP_057177.1 ribosomal protein L26 homolog [Homo sapiens] >XP_011532867.1 60S ribosomal protein L26-like 1 isoform X1 [Homo sapiens] >XP_016865008.1 60S ribosomal protein L26-like 1 isoform X1 [Homo sapiens] >XP_016865009.1…	0	0	1.19296e+06	#DIV/0!
NP_112738.1	35.9473	NA	38410.3	DLKDYFSK;ESESVDKVMDQK;EYFGGFGEVESIELPMDNK;GFGFVLFK;HSEAATAQREEWK;IFVGGLSPDTPEEK;IREYFGGFGEVESIELPMDNK;MFIGGLSWDTTK;MFIGGLSWDTTKK	1;1;1;0;1;1;1;1;1	8	11	0.2507	4689;13604;13605;24437;24438;2892;16364;15334;26724;12355;12721;15524	NP_002129.2	heterogeneous nuclear ribonucleoprotein D isoform a; ARE-binding protein AUFI, type A; AU-rich element RNA-binding protein 1; heterogeneous nuclear ribonucleoprotein D (AU-rich element RNA-binding protein 1, 37kD) [Homo sapiens]	1.04366e+07	695774	294486	0.42325
NP_001193929.1	18.6164	NA	40015.6	DLTEYLSR;GFGFVLFK;KDLTEYLSR;MFIGGLSWDTSK;VFVGGLSPDTSEEQIK	1;0;1;1;1	4	4	0.124	4346;2892;7017;12388;19144	NP_112740.1	heterogeneous nuclear ribonucleoprotein D-like isoform b [Homo sapiens]	3.73933e+06	149573	101568	0.679051
NP_001341941.1	87.0462	NA	206169	DGNIQEGDVVLK;DNPHFQSGETSIVISDVLK;EDLSAQPVQTK;EEAVLFLLDLPK;EISQDSLAAR;GGPAEGQLQENDR;HALLDVTPNAVDR;HEEQPAPGYDTHGR;IVESDVGDSFYIR;LAGGNDVGIFVAGVLEDSPAAK;LASHIFVK;LGSWLAIR;LNYAQWYPIVVFLNPDSK;LRPEAQPHPSAGPKPAESK;SREDLSAQPVQTK;TVTPAYNR;VNNVDFTNIIR;VVDTLYNGK;YESSSYTDQFSR	1;1;1;1;1;1;1;1;1;1;1;1;1;1;1;1;1;1;1	19	19	0.1271	10785;23477;9146;13070;6191;12687;13803;17320;15519;23612;2899;2916;24352;22554;14661;3018;11224;4561;14917	NP_001317168.1;NP_001341944.1;XP_011520274.2;XP_016878014.1;NP_001341942.1;XP_016878012.1;NP_003248.3;XP_016878015.1;XP_005254676.2;NP_001287955.1;NP_783297.2;XP_016878011.1;XP_016878013.1;NP_001287954.2;XP_016878016.1;XP_016878010.1;XP_005254677.2;NP_001341943.1	tight junction protein ZO-1 isoform f [Homo sapiens]	8.65908e+06	93108.3	17178.2	0.184496
XP_006720321.1	2.09141	NA	16954.9	ELGTVMR	1	1	1	0.0467	1452	NP_001316851.1;XP_011527333.1;NP_005176.1;NP_001292553.1;NP_003270.1	calmodulin-1 isoform X1 [Homo sapiens]	820206	91134	177688	1.94974
NP_000959.2	55.0295	NA	47667.4	AAAAAAALQAK;APIRPDIVNFVHTNLR;GPCIIYNEDNGIIK;IEEVPELPLVVEDK;IEEVPELPLVVEDKVEGYK;LDELYGTWR;MINTDLSR;NIPGITLLNVSK;QPYAVSELAGHQTSAESWGTGR;SGQGAFGNMCR;SNYNLPMHK;TKEAVLLLK	1;1;1;1;1;1;1;1;1;1;1;1	12	15	0.3279	3609;21109;21108;21115;17538;17585;24533;7692;3782;3796;10399;25883;8794;6896;4682	-	60S ribosomal protein L4 [Homo sapiens]	2.67232e+07	890773	1.40058e+06	1.57232
NP_001230882.1	19.0132	NA	77993.7	AALQEEEQASK;AVFQESIR;DSFIGENSR;QQVQVVGLQER;VFDLLNR	1;1;1;1;1	5	5	0.067	8859;3491;4849;10733;2277	NP_004511.2;NP_001091981.1;NP_001230881.1	kinesin-like protein KIF2A isoform 4 [Homo sapiens]	1.26606e+06	30144.3	43123.9	1.43058
NP_976240.1	12.772	NA	76814.3	LNQDQLDAVSK;SFMALSQDIQK;YQEVTNNLEFAK	1;1;1	3	3	0.049	9472;10725;14624	NP_005889.3	membrane component, chromosome 11, surface marker 1 isoform 2 [Homo sapiens]	5.23261e+06	237846	259391	1.09058
NP_001335.1	5.17481	NA	12488.6	FLEEYLSSTPQR	1	1	1	0.1062	14924	-	defender against cell death 1 [Homo sapiens]	0	0	83470.2	#DIV/0!
NP_116253.2	17.7959	NA	37453.4	DIIVEFIKNEDFK;MLGALYMR;YLEPLYNDYR;YLEPLYNDYRK	1;1;1;1	4	5	0.1026	17606;17594;4166;12144;15000	XP_011540617.1	PRP38 pre-mRNA processing factor 38 (yeast) domain containing A isoform 2 [Homo sapiens]	1.13954e+07	759694	413709	0.544573
NP_001335064.1	2.61737	NA	37820.5	MPSNQNVSPSQRDEVIQWLAK	1	1	1	0.0625	26621	NP_001335069.1;NP_001335061.1;NP_001335066.1	cyclin-I isoform c [Homo sapiens]	0	0	0	#DIV/0!
NP_001245283.1	46.3413	NA	108215	FFDDPMLLELAK;GHVTQDAPIPGSPLYTIK;GNEEAQIFRPLK;IAVEPVNPSELPK;ILAQVVGDVDTSLPR;ILDAVVAQEPLHR;SFVEFILEPLYK;VLSGTIHAGQPVK;VPAGNWVLIEGVDQPIVK;VVYSAFLMATPR	1;1;1;1;1;1;1;1;1;1	10	12	0.1435	14586;21445;13455;13189;17132;17134;14735;15258;11276;21885;21884;12691	NP_001136077.1;NP_001245282.1	116 kDa U5 small nuclear ribonucleoprotein component isoform c [Homo sapiens]	2.34894e+06	41945.4	324553	7.73752
NP_056988.3	10.3496	NA	138742	ILPQYIFNSR;LKEGDTIIVPGVEGPIVTQIR	1;1	2	2	0.0254	9949;25024	-	eukaryotic translation initiation factor 5B [Homo sapiens]	853831	14721.2	8841.32	0.600583
NP_008846.2	15.7494	NA	39615.5	APDFLPLLNK;DYMFSGLKDETVGR;GFFLVQTK;LIDEMVGK	1;1;1;1	4	4	0.1143	7104;18025;3301;3005	-	protein XRP2 [Homo sapiens]	4.56327e+06	240172	354370	1.47549
NP_003747.1	10.3496	NA	39905.1	EFTAQNLGK;QVQIDGLVVLK	1;1	2	2	0.0568	4537;9053	-	eukaryotic translation initiation factor 3, subunit 3 gamma, 40kDa [Homo sapiens]	580683	24195.1	236986	9.79477
NP_054733.2	205.396	NA	244353	ADEVLEILK;AIFEIVLNR;ANSNLVLQADR;DEPTGEVLSLVGK;DIDAFWLQR;DTLGLFLR;EEEKLELQK;EEEVTGPVIAPLFPQK;EEGWWVVIGDAK;ESIEEPSAK;FYDDAIVSQK;GLIEIISNAAEYENIPIR;GNIIISTPEK;GPVLEALVAR;GTQVYSPEK;GWAQLTDK;HINMDGTINVDDFK;HLILPEK;HLSDHLSELVEQTLSDLEQSK;IVALSSSLSNAK;KPVIVFVPSR;LELSVHLQPITR;LIGLSATLPNYEDVATFLR;LIILDEIHLLHDDR;LPDMLNAEIVLGNVQNAK;LYDLNHNEIGELIR;MEADPELSK;MQLSAELQSDTEEILSK;MTQNPNYYNLQGISHR;NALLQLTDSQIADVAR;…	1;1;1;1;1;1;1;1;1;1;1;1;1;1;1;1;1;1;1;1;1;1;1;1;1;1;1;1;1;1;1;1;1;1;1;1;1;1;1;1;1;1;1;1;1	45	51	0.258	4946;5859;8802;12106;7976;3237;7533;19780;13098;4231;8434;22761;22762;5767;4861;4556;2960;18039;1853;26498;8569;7442;7441;13524;23537;19258;22123;22122;19049;5050;21924;22077;19423;19424;19422;9933;8767;20237;26847;12300;10693;14399;14398;9265;7653;10326;2337;19353;19494;6868;12500	-	activating signal cointegrator 1 complex subunit 3-like 1 [Homo sapiens]	2.25893e+07	185158	4399.86	0.0237627
NP_057018.1	46.9707	NA	59540.5	EAHEPLAVADAK;EWYGWHFPELGK;HAASTVQILGAEK;IISDNLTYCK;LIAHAGSLLNLAK;LSELLPEEVEAEVK;MMAIAPNVTVMVGELVGAR;SQMDGLIPGVEPR;YDAFGEDSSSAMGVENR;YGLIYHASLVGQTSPK	1;1;1;1;1;1;1;1;1;1	10	14	0.2628	9940;16462;11665;11666;9367;11598;11599;17168;22662;22663;13673;20991;19507;19505	-	nucleolar protein NOP5/NOP58 [Homo sapiens]	8.61304e+06	297001	179807	0.605409
NP_004035.2	7.7594	NA	64575.3	LDFNLIR;NLTALGLNLVASGGTAK	1;1	2	2	0.0405	2495;17452	XP_016859676.1	5-aminoimidazole-4-carboxamide ribonucleotide formyltransferase/IMP cyclohydrolase [Homo sapiens]	1.04531e+06	28251.5	91014.9	3.22159
NP_004095.4	122.188	NA	273254	AQVADVVVSR;DGVVRPLK;DHRDNLEFFLAGIGR;EGGFLLLHTLLR;ELNLVLSVR;FDASFFGVHPK;FLEIGK;FPQLDSTSFANSR;GLVQALQTK;GTPLISPLIK;GVDLVLNSLAEEK;GYAVLGGER;IPGLLSPHPLLQLSYTATDR;LHLSGIDANPNALFPPVEFPAPR;LPEDPLLSGLLDSPALK;LQVVDQPLPVR;LSPDAIPGK;MVVPGLDGAQIPR;QVQPEGPYR;RPTPQDSPIFLPVDDTSFR;SEGVVAVLLTK;SLLVNPEGPTLMR;VAAAVDLIIK;VFTTVGSAEK;VLEALLPLK;VVVQVLAEEPEAVLK;YSGTLNLDR	1;1;1;1;1;1;1;1;1;1;1;1;1;1;1;1;1;1;1;1;1;1;1;1;1;1;1	27	29	0.1286	5188;2383;19851;12664;12665;5173;9981;9979;93;14922;3639;5100;13066;3017;24593;26897;20086;10288;2606;12660;5814;24563;6809;14344;4624;5094;4339;17828;5093	-	fatty acid synthase [Homo sapiens] >XP_011521840.1 fatty acid synthase isoform X1 [Homo sapiens]	1.95698e+07	147141	137300	0.93312
XP_024307077.1	17.5567	NA	92378.3	FASWALESDNNTALLLSK;IVAERPGTNSTGPAPMAPPR;SGEGEVSGLMR;VLVNDAQK	1;1;1;1	4	4	0.0654	22385;22947;7342;2434	NP_005753.1	transcription intermediary factor 1-beta isoform X1 [Homo sapiens]	1.5658e+06	47448.5	61754.3	1.3015
NP_002147.2	64.9322	NA	61016.4	EIGNIISDAMK;GVMLAVDAVIAELKK;GYISPYFINTSK;IQEIIEQLDVTTSEYEK;IQEIIEQLDVTTSEYEKEK;ISSIQSIVPALEIANAHR;LSDGVAVLK;LVQDVANNTNEEAGDGTTTATVLAR;NAGVEGSLIVEK;TLNDELEIIEGMKFDR;VGEVIVTK;VGGTSDVEVNEK;VGLQVVAVK;VTDALNATR	1;1;1;1;1;1;1;1;1;1;1;1;1;1	14	15	0.3054	8931;16919;13125;22974;25565;21740;21753;2689;27408;9156;21933;1775;9555;2858;3697	-	heat shock 60kDa protein 1 (chaperonin); mitochondrial matrix protein P1; P60 lymphocyte protein [Homo sapiens] >NP_955472.1 60 kDa heat shock protein, mitochondrial [Homo sapiens]	1.72293e+07	478592	1.0557e+06	2.20583
NP_067642.1	2.20134	NA	37543	LIIWDSYTTNK;LLVSASQDGK;MHAIPLR	0;0;1	1	1	0.0824	12317;12314;4743;1909	-	guanine nucleotide-binding protein, beta-4 subunit [Homo sapiens] >XP_005247749.1 guanine nucleotide-binding protein subunit beta-4 isoform X1 [Homo sapiens] >XP_006713784.1 guanine nucleotide-binding protein subunit beta-4 isoform X1 [Homo sapiens]	1.34355e+06	95967.6	176277	1.83684
NP_005264.2	10.3496	NA	37307.1	ACGDSTLTQITAGLDPVGR;IYAMHWGTDSR;LIIWDSYTTNK;LLVSASQDGK;TFVSGACDASIK;VHAIPLR	1;0;0;0;1;0	2	2	0.2059	21855;12282;12283;12317;12314;4743;10068;1241	-	guanine nucleotide-binding protein, beta-2 subunit [Homo sapiens]	37499.5	2884.58	0	0
NP_001269468.1	5.17481	NA	37353	IYAMHWGTDSR;LFVSGACDASAK;LIIWDSYTTNK;LLVSASQDGK;VHAIPLR	0;1;0;0;0	1	1	0.15	12282;12283;9345;12317;12314;4743;1241	-	guanine nucleotide-binding protein G(I)/G(S)/G(T) subunit beta-1 isoform 1 [Homo sapiens] >NP_002065.1 guanine nucleotide-binding protein G(I)/G(S)/G(T) subunit beta-1 [Homo sapiens] >XP_016856548.1 guanine nucleotide-binding protein G(I)/G(S)/G(T) subunit beta-1 isoform X1 [Homo sapiens] >XP_016856549.1 guanine nucleotide-binding protein G(I)/G(S)/G(T) subunit beta-1 isoform X1 [Homo sapiens] >X…	31163.6	2397.2	3465.81	1.44577
XP_016884902.1	2.77076	NA	55066.6	LIMTQVSK	1	1	1	0.0165	3257	NP_004475.1;NP_001158091.1;NP_001158089.1;NP_001158090.1	glypican-3 isoform X1 [Homo sapiens]	80377.4	3653.52	0	0
NP_001988.1	5.17481	NA	14380.8	FVNVVPTFGK	1	1	1	0.0752	6646	-	ubiquitin-like protein fubi and ribosomal protein S30 precursor [Homo sapiens]	681043	136209	100129	0.735112
NP_005850.1	15.5244	NA	34889.4	FFFDVGSNK;GPGLGSTQGQTIALPAQGLIEFR;VSEVKPTYR	1;1;1	3	5	0.1273	5531;25712;25713;5947;5946	-	transcriptional activator protein Pur-alpha [Homo sapiens]	176501	11766.7	28073.9	2.38588
NP_001161803.1	2.68048	NA	14017.4	GLIENPALLR	1	1	1	0.0833	6341	NP_004538.2	NADH dehydrogenase [ubiquinone] 1 beta subcomplex subunit 4 isoform 2 [Homo sapiens]	2.15979e+07	3.08541e+06	2.51883e+06	0.816367
NP_005947.3	17.575	NA	101467	GALALAQAVQR;IFHELTQTDK;TDTESELDLISR;VVGDVAYDEAK	1;1;1;1	4	4	0.0471	6386;9500;12890;8011	-	C-1-tetrahydrofolate synthase, cytoplasmic [Homo sapiens]	1.50218e+06	26824.6	879992	32.8054
NP_001005.1	19.2297	NA	18885.9	DYLHLPPEIVPATLR;IAIYELLFK;KAEAGAGSATEFQFR;NVPNLHVMK	1;1;1;1	4	5	0.2909	19509;19508;6689;16838;5692	-	40S ribosomal protein S10 [Homo sapiens] >NP_001190174.1 40S ribosomal protein S10 [Homo sapiens] >NP_001191020.1 40S ribosomal protein S10 [Homo sapiens]	2.44739e+06	188261	479293	2.5459
NP_002207.2	4.13341	NA	106397	IQPSGGTNINEALLR	1	1	1	0.0159	17131	-	inter-alpha-trypsin inhibitor heavy chain H2 precursor [Homo sapiens]	0	0	1531.75	#DIV/0!
XP_024309299.1	6.81389	NA	100863	GLALALFGGEPK;QLHLNQLIR	1;1	2	2	0.0235	8178;7317	NP_004517.2	DNA replication licensing factor MCM2 isoform X1 [Homo sapiens]	130190	2656.94	0	0
NP_003277.1	69.5845	NA	90668.9	AVAILCNHQR;AVALYFIDK;ELTAPDENIPAK;GPVFAPPYEPLPENVK;HLQDLMEGLTAK;IEPPGLFR;LEEQLMK;LEVQATDREENK;LNTGILNK;NIITNLSK;QPEDDLFDR;QPEDDLFDRLNTGILNK;TYNASITLQQQLK;VEHINLHPELDGQEYVVEFDFLGK;WGVPIEK;YIMLNPSSR;YYNKVPVEK	1;1;1;1;1;1;1;1;1;1;1;1;1;1;1;1;1	17	26	0.2261	8378;8379;5118;11050;11052;19777;12727;12726;12724;3114;2754;14094;14093;2207;2704;7297;22468;15672;15703;28597;28598;28602;1536;6352;6351;7397	-	DNA topoisomerase 1 [Homo sapiens]	3.47947e+07	740313	559916	0.756323
NP_003306.3	4.13341	NA	56404.7	EALGDAQQSVR	1	1	2	0.0223	8189;8193	NP_001138238.1	dnaJ homolog subfamily C member 7 isoform 1 [Homo sapiens]	362763	9804.41	13260.2	1.35248
NP_001303293.1	7.81922	NA	36239.2	QIENVLR;TGFQAVTGK;VFNIMR	1;1;1	3	3	0.0701	2193;2799;1102	XP_016883607.1;NP_001303292.1;NP_003899.2	eukaryotic translation initiation factor 2 subunit 2 isoform 3 [Homo sapiens]	1.52123e+06	69146.8	132910	1.92215
XP_011524333.1	2.33247	NA	80520.2	LFHIDFGYILGR	1	1	1	0.0171	14522	NP_001294949.1;NP_002638.2	phosphatidylinositol 3-kinase catalytic subunit type 3 isoform X1 [Homo sapiens]	119096	2835.63	953.595	0.336291
NP_115898.2	9.30822	NA	35346.7	ALIAAQLDNAIEK;ITQYLIR	1;1	2	2	0.0667	12680;2769	-	MAK16 homolog [Homo sapiens]	61736	3631.53	3474.73	0.956824
NP_036558.3	102.796	NA	135492	AEVIMNYHVGETVLSLQK;AGNGQWASVIR;DYIVVGSDSGR;FLAVGLVDNTVR;FSNTGEDWYVLVGVAK;GLLNGASQK;HIANYISGIQTIGHR;ITLETDEDMVTEIR;IVILEYQPSK;IVPGQFLAVDPK;LGAVFNQVAFPLQYTPR;LTISSPLEAHK;LVYILNR;MQGQEAVLAMSSR;NENQLIIFADDTYPR;NVSEELDR;SLMAFR;SVAGGFVYTYK;SWLSYSYQSR;SYYFPVK;TPVEEVPAAIAPFQGR;TVLDPVTGDLSDTR;VIVSDVQESFIWVR;WVTTASLLDYDTVAGADK	1;1;1;1;1;1;1;1;1;1;1;1;1;1;1;1;1;1;1;1;1;1;1;1	24	27	0.2424	23060;7866;8047;11201;20179;2460;18769;18774;8570;10741;21757;8704;2499;14230;20478;20479;3709;438;8601;10560;2711;18798;18799;15332;18721;18722;21798	-	splicing factor 3b, subunit 3 [Homo sapiens]	3.07804e+07	513006	83239.3	0.162258
NP_573566.2	38.067	NA	157805	DLPVTEAVFSALVTGHAR;EQNIVFNAETYSNLIK;GAYDIFLNAK;LQDAINILK;MVFINNIALAQIK;SNTLPISLQSIR;TVLDQQQTPSR;VIEPQYFGLAYLFR	1;1;1;1;1;1;1;1	8	9	0.0739	21336;21334;6718;4910;15366;11768;10480;10531;19279	XP_016858606.1;XP_006711978.1;XP_011530775.1	leucine-rich PPR motif-containing protein [Homo sapiens]	2.49673e+06	24477.8	11789.6	0.481645
NP_002930.2	24.8326	NA	49941.1	ELCQGLGQPGSVLR;ELSLAGNELGDEGAR;ELTVSNNDINEAGVR;FLLELQISNNR;VNPALAELNLR	1;1;1;1;1	5	5	0.1432	15779;16113;17973;12173;9002	-	ribonuclease/angiogenin inhibitor; Placental ribonuclease inhibitor [Homo sapiens] >NP_976317.1 ribonuclease inhibitor [Homo sapiens] >NP_976318.1 ribonuclease inhibitor [Homo sapiens] >NP_976319.1 ribonuclease inhibitor [Homo sapiens] >NP_976320.1 ribonuclease inhibitor [Homo sapiens] >NP_976321.1 ribonuclease inhibitor [Homo sapiens] >NP_976322.1 ribonuclease inhibitor [Homo sapiens] >NP_976323…	3.51921e+06	121352	38301.8	0.315625
NP_115545.3	5.17481	NA	87208.7	VPATNLILGEGR	1	1	1	0.0154	9708	-	putative acyl-CoA dehydrogenase [Homo sapiens]	0	0	687.503	#DIV/0!
NP_003671.1	3.31283	NA	59106.1	EYTLDVYR	1	1	1	0.0152	5486	-	tyrosyl-tRNA synthetase; tyrosyl-tRNA synthetase; tyrosyl tRNA ligase [Homo sapiens]	208495	4738.53	215450	45.4677
NP_065821.1	55.5361	NA	136974	ATIYGILR;ELLEEVLEGK;ETQEENDEFR;EVEEQHEVNEQLQAR;FITEPVSGAEMGTLR;GALKEEVASR;ILGLEQQLK;LETELDEEKNTVELLTDR;LGQEQQTLNR;MQPLVMVSSGSTK;QTQDWVLQSFEEPRR;VQGIAGQPFVVLNSGEK	1;1;1;1;1;1;1;1;1;1;1;1	12	12	0.1247	2768;7844;11024;20842;17836;5520;5153;24136;8469;13280;21731;19621	-	cingulin [Homo sapiens] >XP_005245422.1 cingulin isoform X1 [Homo sapiens]	3.18708e+06	34642.2	7613.54	0.219777
NP_005150.1	8.32244	NA	41991.9	AGFAGDDAPR;AVFPSIVGRPR;DLTDYLMK;DLYANNVLSGGTTMYPGIADR;DSYVGDEAQSK;DSYVGDEAQSKR;EITALAPSTMK;IIAPPER;IIAPPERK;IWHHTFYNELR;SYELPDGQVITIGNER;YPIEHGIITNWDDMEK	0;0;0;1;0;0;0;0;0;0;0;1	2	4	0.3289	3980;8771;8770;4655;4369;24966;8744;12332;12331;8283;1107;3043;15827;15826;20243;20241;20242;20240;20238;20239;22354;22185;22353	-	actin, alpha, cardiac muscle [Homo sapiens]	2.75451e+06	119761	0	0
NP_001092.1	30.0074	NA	41709.7	AGFAGDDAPR;AVFPSIVGRPR;DLTDYLMK;DLYANTVLSGGTTMYPGIADR;DSYVGDEAQSK;DSYVGDEAQSKR;EITALAPSTMK;GYSFTTTAER;IIAPPER;IIAPPERK;IWHHTFYNELR;KDLYANTVLSGGTTMYPGIADR;QEYDESGPSIVHR;SYELPDGQVITIGNER;TTGIVMDSGDGVTHTVPIYEGYALPHAILR;VAPEEHPVLLTEAPLNPK	0;0;0;1;0;0;0;1;0;0;0;1;1;0;1;1	6	12	0.48	3980;8771;8770;4655;4369;25000;8744;12332;12331;8283;7215;1107;3043;15827;15826;26128;15843;15509;15867;20243;20241;20242;20240;20238;20239;29389;29392;29390;29359;22111;22124	NP_001186883.1	beta actin [Homo sapiens]	5.26455e+07	2.28894e+06	4.28734e+06	1.87307
NP_001240627.1	2.46155	NA	151159	LQILELR	1	1	1	0.0052	2400	XP_006714723.1;XP_016865126.1;NP_001006600.1;XP_005248611.1;NP_001240626.1;XP_005248612.1;NP_001240630.1;NP_061165.1;NP_001240628.1;XP_016865125.1	erbin isoform 4 [Homo sapiens]	0	0	2436.86	#DIV/0!
NP_002072.2	17.1004	NA	61641	DLYSELR;GFSLSDVPQAEISGEHLR;QAEALRPFGEAPR;SFVQGLGVASDVVR	1;1;1;1	4	4	0.0932	2579;21983;14284;14136	-	glypican-1 precursor [Homo sapiens]	5.82711e+06	182097	4948.55	0.0271754
XP_011513306.1	32.2088	NA	212293	AVLALGGSLAGSAAEASHLVTDR;DQAEEEPNRIPSR;EGAQVPTGR;FTPELQPK;GPLTVEETPR;NFGFSLQDALSR;TPETLVPTAPK	1;1;1;1;1;1;1	7	7	0.0439	24332;16315;2887;3677;6401;12337;7722	XP_016867011.1;XP_005249554.1;NP_055456.2;XP_005249550.1;XP_005249555.1;XP_005249549.1;XP_016867010.1;XP_016867009.1	mediator of DNA damage checkpoint protein 1 isoform X5 [Homo sapiens]	2.94805e+06	37795.5	0	0
XP_016861348.1	3.43056	NA	75095.1	ESDYFTPQGEFR	1	1	1	0.0182	15039	XP_016861347.1;NP_849193.1;XP_016861346.1	dolichyl-diphosphooligosaccharide--protein glycosyltransferase subunit STT3B isoform X3 [Homo sapiens]	0	0	2953.74	#DIV/0!
NP_065825.1	22.627	NA	110066	DKDNTNVNADVQK;ILDSAPTGIK;LQQQLQDIK;QLQDMQDVGK;VASAGSAISNASGER	1;1;1;1;1	5	6	0.0567	14715;14716;4670;6758;8277;12832	-	E3 ubiquitin-protein ligase MIB1 [Homo sapiens]	2.54189e+06	43825.7	45114	1.0294
NP_570602.2	2.3544	NA	54219.5	GVTFLLR	1	1	1	0.0141	1239	-	alpha 1B-glycoprotein [Homo sapiens]	0	0	32406.9	#DIV/0!
NP_892021.1	16.9651	NA	65613	ESVLTATSILNNPIVK;FESSYR;NSLDSFGGR;STNVTVAAAR	1;1;1;1	4	4	0.0704	19054;1014;3538;4238	-	zinc finger protein 326 isoform 1 [Homo sapiens]	1.15003e+06	35938.3	0	0
NP_689490.2	8.26683	NA	26173.1	LHAAEGVEPGSQR;SDYPMTDGQLR	1;1	2	3	0.1026	12240;12241;11066	-	ubiquitin domain-containing protein 2 [Homo sapiens]	2.17314e+06	217314	50141.3	0.230732
NP_002654.3	4.13341	NA	105920	YLENYLNR	1	1	1	0.0086	6058	NP_001230037.1	phospholipase D2 [Homo sapiens]	487951	8560.54	52206.9	6.09856
NP_001003.1	23.7867	NA	24190.2	ELEFYLR;IIDVVYNASNNELVR;ISSLLEEQFQQGK;LTPEEEEILNK;QWYESHYALPLGR	1;1;1;1;1	5	5	0.2837	3835;19333;15665;11452;17767	-	40S ribosomal protein S8 [Homo sapiens]	1.47871e+06	147871	7892.77	0.0533761
NP_001318008.1	6.86616	NA	97804.3	AALNATNAVK;QQLEQVLGDHR	1;1	2	2	0.0242	3917;11643	NP_001318007.1	spindle and centriole-associated protein 1 isoform b [Homo sapiens]	489176	9591.69	0	0
NP_001419.1	21.9611	NA	47139.3	AAVPSGASTGIYEALELR;HIADLAGNSEVILPVPAFNVINGGSHAGNK;LAMQEFMILPVGAANFR;LNVTEQEK;TIAPALVSK	1;1;1;1;1	5	8	0.1889	20430;20429;29094;21955;21952;21946;3694;2655	-	enolase 1, (alpha); phosphopyruvate hydratase; Enolase-1, alpha; enolase 1, (alpha)-like 1; MYC promoter-binding protein 1 [Homo sapiens]	6.47232e+06	223183	1.10994e+06	4.97323
NP_001181883.1	50.7758	NA	94564.8	FDSEYER;GAPPSSNIEDFHGLLPK;GNLGAGNGNLQGPR;GPGPLQER;IGPYQPNVPVGIDYVIPK;SQAFIEMETR;SQESGYYDR;TEEGPTLSYGR;VIHLSNLPHSGYSDSAVLK;VVHIMDFQR;YQLLQLVEPFGVISNHLILNK	1;1;1;1;1;1;1;1;1;1;1	11	15	0.1688	3420;20092;11663;11674;1907;22289;22290;9386;6547;8991;22965;22966;7895;7896;26664	-	matrin-3 isoform a [Homo sapiens] >NP_001181884.1 matrin-3 isoform a [Homo sapiens] >NP_061322.2 matrin-3 [Homo sapiens] >NP_954659.1 matrin-3 [Homo sapiens]	7.52419e+06	160089	116260	0.72622
XP_024307187.1	7.74516	NA	64240.8	LLAEVTLK;VVDSMEDEVQR	1;1	2	2	0.0334	2440;11636	NP_004452.1	phenylalanine--tRNA ligase alpha subunit isoform X1 [Homo sapiens]	0	0	854.229	#DIV/0!
NP_001012680.1	14.483	NA	68058.8	IGDLQAFQGHGAGNLAGLK;LLTSFLPAQLLR;VAEDEAEAAAAAK	1;1;1	3	3	0.0697	21158;12744;9835	NP_002385.3;NP_001013269.1;NP_001012682.1	4F2 cell-surface antigen heavy chain isoform b [Homo sapiens]	375529	11735.3	85690.7	7.30197
NP_002762.2	5.17481	NA	26680.2	VLEGNEQFINAAK	1	1	1	0.0526	14121	NP_001184026.2;NP_031369.2;XP_011516267.1;NP_001184027.1	mesotrypsin preproprotein [Homo sapiens]	530981	44248.4	147437	3.33203
NP_001276680.1	5.17481	NA	51782.8	ADGGTQVIDTK	1	1	1	0.0226	6554	NP_001276679.1;NP_000099.2	dihydrolipoyl dehydrogenase, mitochondrial isoform 3 [Homo sapiens]	1.01032e+06	40412.7	115918	2.86835
NP_002152.2	15.4486	NA	144406	AVPSWFVR;LYLINSPVVR;QLSSEELEQFQK;SVVTSIFGVK	1;1;1;1	4	4	0.0317	3720;8217;14840;5071	-	isoleucine-tRNA synthetase [Homo sapiens] >NP_038203.2 isoleucine--tRNA ligase, cytoplasmic [Homo sapiens]	265589	4085.99	1433.72	0.350888
NP_001158287.1	35.5885	NA	147301	GLLVDRPSETK;GVPAGNSDTEGGQPGR;ISNIVHISNLVRPFTLGQLK;LLDDLFR;SAQPLPLKIEELALAK;SGVSITIDDPVR;TGTLVEEAFWIDK;TGTLVEEAFWIDKIK	1;1;1;1;1;1;1;1	8	9	0.0746	9133;9132;15484;25161;2514;19358;10165;15686;19718	XP_005267473.1;XP_005267472.1;NP_055792.1;NP_001158286.1	apoptotic chromatin condensation inducer in the nucleus isoform 3 [Homo sapiens]	8.07031e+06	104809	12532.7	0.119577
NP_036601.2	17.4655	NA	106858	ALEHVPNSVR;ANGVEINR;ESLEALLQR;FELQHGTEEQQEEVR;LESENDEYER	1;1;1;1;1	5	5	0.0553	6944;2199;5495;21092;10721	-	PRP6 pre-mRNA processing factor 6 homolog [Homo sapiens]	1.8127e+06	28773	132804	4.6156
XP_005245936.1	5.17481	NA	57176.2	LEDVLPLAFTR	1	1	1	0.0214	10519	XP_024303144.1;NP_057371.2	heterochromatin protein 1-binding protein 3 isoform X2 [Homo sapiens] >XP_011539834.1 heterochromatin protein 1-binding protein 3 isoform X2 [Homo sapiens] >XP_011539835.1 heterochromatin protein 1-binding protein 3 isoform X2 [Homo sapiens] >XP_011539836.1 heterochromatin protein 1-binding protein 3 isoform X2 [Homo sapiens] >XP_016856883.1 heterochromatin protein 1-binding protein 3 isoform X2 …	190836	6580.55	0	0
NP_001287918.1	5.17481	NA	57610.9	IITFTK;VTNILMLK	0;1	1	2	0.0263	262;3468;3181	NP_001287914.1;NP_001287917.1;NP_001287915.1;NP_001287916.1;XP_011540176.1;XP_011540178.1;NP_067013.1;NP_001287919.1;XP_011540177.1	polypyrimidine tract-binding protein 2 isoform 5 [Homo sapiens]	0	0	16671.3	#DIV/0!
NP_114367.1	43.8588	NA	59000.5	AQAALQAVNSVQSGNLALAASAAAVDAGMAMAGQSPVLR;DYGNSPLHR;HQNVQLPR;IAIPGLAGAGNSVLLVSNLNPER;IITFTK;KLPIDVTEGEVISLGLPFGK;LPIDVTEGEVISLGLPFGK;MALIQMGSVEEAVQALIDLHNHDLGENHHLR;NNQFQALLQYADPVSAQHAK;VLFSSNGGVVK	1;1;1;1;0;1;1;1;1;1	9	14	0.3036	30089;30090;5484;4270;25391;25390;262;23746;23745;22432;29902;25102;25101;25103;6641	XP_005259654.1;NP_002810.1;NP_114368.1;XP_005259655.1	polypyrimidine tract-binding protein 1 isoform b [Homo sapiens]	7.01231e+06	318742	609214	1.91131
XP_024306434.1	53.324	NA	50718.3	DADIGVAEAER;DVYDKVDYLSSLGK;IGEAEAAVIEAMGK;ISLEIMTLQPR;LLAELPASVHALTGVDLSK;NVVLQTLEGHLR;SAFSEEVNIK;SILGTLTVEQIYQDR;SILGTLTVEQIYQDRDQFAK;TAEAQLAYELQGAR;TDKELIATVR	1;1;1;1;1;1;1;1;1;1;1	11	13	0.2928	7520;17468;13471;11506;21887;21886;12903;12902;6989;19534;25827;15928;7546	NP_004466.2	flotillin-2 isoform X1 [Homo sapiens]	5.31615e+06	156357	612337	3.91627
XP_006724629.1	33.6693	NA	100740	ADAGFVYSEAVASHYMR;GAVLAAVSSHK;IHLPETVEQLR;ITVYEALNHPWLK;NGTAGLIPSPELQEWR;QGTLHVGDEIR;QILEALR;VGDIIQIISK	1;1;1;1;1;1;1;1	8	8	0.1085	21386;5119;11892;17154;19957;9330;1726;6093	NP_001119526.1;XP_005272743.1;XP_011542296.1;NP_003679.2;XP_011542295.1;XP_011542298.1;XP_011542297.1;NP_001119527.1	peripheral plasma membrane protein CASK isoform X6 [Homo sapiens]	2.41907e+06	46520.6	198250	4.26156
XP_016861047.1	47.5153	NA	62468.7	IAPAEGPDVSER;IIGHFFASQTAQR;ILAHNGLVGR;ILVPTQFVGAIIGK;IMEVDYSVSK;ITISSLQDLSIYNPER;MVIITGPPEAQFK;QIDFPLR;SGYAFVDYPDQNWAIR;TVNELQNLTSAEVIVPR;YPQGVASQR	1;1;1;1;1;1;0;1;1;1;1	10	11	0.2438	9724;15052;5312;14611;14612;8465;20973;14075;2462;21541;21349;4503	NP_001278798.1;NP_006539.3;NP_001007226.1	insulin-like growth factor 2 mRNA-binding protein 2 isoform X2 [Homo sapiens]	1.08994e+07	330286	594487	1.79992
XP_016879511.1	82.3987	NA	63200	AIETFSGK;DQTPDENDQVIVK;EEVKLETHIR;IAPPETPDSK;IIGHFYASQMAQR;ILAHNNFVGR;ISYSGQFLVK;ITISSLQDLTLYNPER;LKEENFFGPK;LLVPTQYVGAIIGK;LNGHQLENHALK;LYIGNLNESVTPADLEK;MILEIMHK;MVIITGPPEAQFK;QGSPVAAGAPAK;QQQVDIPLR;RLEIEHSVPK;TVNELQNLTAAEVVVPR;VSYIPDEQIAQGPENGR;VSYIPDEQIAQGPENGRR	1;1;1;1;1;0;1;1;1;1;1;1;1;0;1;1;1;1;1;1	18	27	0.4	1896;15563;10029;5408;16262;16263;7416;7415;7439;21114;8980;14976;14975;12773;12797;12798;12774;21254;5245;14075;5389;6360;5970;8967;21030;21032;21226;21217;22901;22902	NP_006537.3;XP_011522503.1	insulin-like growth factor 2 mRNA-binding protein 1 isoform X2 [Homo sapiens]	5.28193e+07	1.50912e+06	1.4332e+06	0.949692
XP_011513391.1	54.8401	NA	64209.8	ALQSGPPQSR;DQTPDENDQVVVK;IAPAEAPDAK;IKEENFVSPK;ILAHNNFVGR;IPVSGPFLVK;KIQEILTQVK;LNGFQLENFTLK;MVIITGPPEAQFK;QALDKLNGFQLENFTLK;TVNELQNLSSAEVVVPR;VAYIPDEMAAQQNPLQQPR;VPSFAAGR	1;1;1;1;0;1;1;1;0;1;1;1;1	11	14	0.2517	5130;15290;4085;8588;7416;7415;5457;8790;8789;13868;14075;22387;22380;21050;24530;24541;1221	NP_006538.2	insulin-like growth factor 2 mRNA-binding protein 3 isoform X1 [Homo sapiens]	7.85914e+06	224547	187667	0.835757
NP_001186078.1	5.17481	NA	73114.2	YYGYTGAFR	1	1	1	0.0135	6372	NP_001308051.1;NP_002334.2;NP_001308050.1	lactotransferrin isoform 2 [Homo sapiens]	92926.5	2065.03	15267.7	7.39343
NP_001341501.1	10.3496	NA	39187.6	CDSSPDSAEDVR;CDSSPDSAEDVRK	1;1	2	3	0.0355	11938;14834;14835	NP_001613.2;NP_001341502.1	alpha-2-HS-glycoprotein isoform 3 preproprotein [Homo sapiens]	0	0	771.657	#DIV/0!
NP_001294853.1	9.30822	NA	44598.9	FYEEVHDLER;LDGLVETPTGYIESLPR	1;1	2	3	0.0705	11915;21100;21099	NP_001317160.1	nucleosome assembly protein 1-like 1 isoform 2 [Homo sapiens]	222645	18553.8	16937.5	0.912886
XP_011518498.1	2.58459	NA	111312	ITQEDIK	1	1	1	0.0072	1806	NP_001269588.1;NP_001317137.1;XP_016873442.1;NP_060414.3	ubiquitin carboxyl-terminal hydrolase 47 isoform X2 [Homo sapiens] >XP_016873443.1 ubiquitin carboxyl-terminal hydrolase 47 isoform X2 [Homo sapiens]	2.79501e+06	50818.3	109198	2.14878
NP_001123912.1	5.17481	NA	9117.68	PQYQTWEEFSR	1	1	1	0.1341	14937	NP_003124.1	signal recognition particle 9 kDa protein isoform 1 [Homo sapiens]	0	0	572562	#DIV/0!
NP_004468.1	5.17481	NA	29154.1	YLGINSDGLVVGR	1	1	1	0.0504	12527	-	FSHD region gene 1 [Homo sapiens]	47079	3621.46	0	0
NP_001294857.1	4.13341	NA	48415.2	IGFIEEVK	1	1	1	0.0188	3232	XP_005266835.2;XP_011524548.1;NP_536722.1	serpin B12 isoform 1 [Homo sapiens] >XP_011524550.1 serpin B12 isoform X3 [Homo sapiens] >XP_011524551.1 serpin B12 isoform X3 [Homo sapiens] >XP_016881556.1 serpin B12 isoform X3 [Homo sapiens]	3.44434e+06	164016	214881	1.31012
NP_001176.1	3.70531	NA	34237.1	WEAEPVYVQR	1	1	1	0.0336	10563	-	alpha-2-glycoprotein 1, zinc; Alpha-2-glycoprotein, zinc [Homo sapiens]	118761	6250.57	53351.1	8.5354
XP_016872730.1	16.005	NA	134972	ALIYNSSTAGSQAEQSGMR;LENDVEQLK;LLQEDLVHIR;TGEPVNSGHMIR	1;1;1;1	4	5	0.0421	22454;6164;9620;9621;11442	XP_024304126.1;XP_024304124.1;XP_024304138.1;NP_001316560.1;XP_024304125.1;XP_016872731.1;NP_778228.3;NP_001316559.1;XP_024304132.1;XP_024304128.1;XP_024304131.1;XP_024304127.1	pleckstrin homology domain-containing family A member 7 isoform X13 [Homo sapiens]	1.96685e+06	25879.6	0	0
NP_001186780.1	5.17481	NA	41018.4	NATDAVGIVLK	1	1	1	0.0308	6462	XP_016857778.1;NP_001186779.1;XP_016857784.1;XP_016857783.1;NP_001186778.1	28S ribosomal protein S29, mitochondrial isoform 3 [Homo sapiens] >XP_005245538.1 28S ribosomal protein S29, mitochondrial isoform X4 [Homo sapiens] >XP_016857781.1 28S ribosomal protein S29, mitochondrial isoform X4 [Homo sapiens] >XP_016857782.1 28S ribosomal protein S29, mitochondrial isoform X4 [Homo sapiens]	777904	37043	34445.1	0.929867
NP_001014.1	8.144	NA	13364.3	LIDLHSPSEIVK;TPVEPEVAIHR	1;1	2	3	0.1933	12251;9887;9886	NP_001139699.1	ribosomal protein S20 [Homo sapiens]	5.70891e+06	951485	1.3246e+06	1.39214
NP_077005.2	14.483	NA	47375	DLFDFSTR;GLALLNGEYLLAAQLGK;VATSSLDQTVK	1;1;1	3	3	0.0833	4402;19635;7605	-	WD repeat-containing protein 18 [Homo sapiens]	0	0	0	#DIV/0!
NP_001298186.1	5.17481	NA	68388.3	YGFYTHVFR	1	1	2	0.0149	8549;8547	NP_000497.1	prothrombin isoform 2 [Homo sapiens]	568128	16232.2	49705.7	3.06216
NP_002130.2	19.4845	NA	42306.3	ALEAVFGK;DRDYSDHPSGGSYR;DSYESYGNSR;DSYGGPPR;DVYLSPR;DYAPPPR;DYGHSSSRDDYPSR;GFAFVTFESPADAK;GGHMDDGGYSMNFNMSSSR;GPPPSYGGSSR;IVEVLLMK;IVEVLLMKDR;LFIGGLNTETNEK;VEQATKPSFESGR;VEQATKPSFESGRR	1;0;0;0;0;0;0;0;0;0;1;1;0;1;1	5	7	0.3811	1629;17628;17627;8274;8299;1833;1843;1356;18149;18150;15295;23581;5559;3706;9519;9520;14168;14163;14162;17299	-	RNA binding motif protein, X-linked [Homo sapiens]	1.23633e+07	374645	548620	1.46437
NP_004636.1	28.9015	NA	62569.9	EENLFSWK;ITVFWK;KDYSLLPLLAAAPQVGEK;LGFSLTPSK;NSSTIIQNPVETPK;QQQLNDVVK;VVTDLISLIR	1;1;1;1;1;1;1	7	8	0.1285	5364;1084;21670;3495;16066;5762;5794;7134	-	coilin [Homo sapiens]	2.2196e+06	65282.5	209131	3.20348
XP_006716248.1	5.17481	NA	73015	IDATSASVLASR	1	1	1	0.0186	8585	NP_004902.1	protein disulfide-isomerase A4 isoform X1 [Homo sapiens]	714524	15533.1	35250.4	2.26937
NP_056474.2	45.5059	NA	54938.9	ALPASETPK;DDVAPESGDTTVK;IGHVGMQIEHIIENIVAVTK;LLPSLIGR;LLSSFDFFLTDAR;RLLPSLIGR;TASVLSKDDVAPESGDTTVK;TEQFYR;TPANEKVEIQK;TVSQIISLQTLK;TVSQIISLQTLKK;VPVSVNLLSK	1;1;1;1;1;1;1;1;1;1;1;1	12	12	0.2265	2864;11857;24886;2143;16139;4864;22805;1751;10115;11797;14674;5441	-	ribosomal L1 domain-containing protein 1 [Homo sapiens]	1.05459e+07	405610	112334	0.27695
NP_075380.1	4.13341	NA	50676.1	SVDPATFHGLGR	1	1	1	0.0254	10111	-	reticulon 4 receptor; nogo receptor [Homo sapiens]	315946	11701.7	72495.1	6.19527
NP_005079.2	4.96291	NA	80685.9	LIAELLSR;LSGFSDILK	1;1	2	2	0.0245	2903;4044	-	A-kinase anchor protein 17A isoform 1 [Homo sapiens]	6.64813e+06	174951	0	0
NP_006563.2	31.5685	NA	44021.7	ALWADSGIQNAYDR;GIHEYDFEIK;IIHGQDFDQR;ILLLGAGESGK;LGEPDYIPSQQDILLAR;VFLQYLPAIR;VQIVSIK;YFLDNLDK	1;1;1;1;1;1;1;1	8	10	0.2308	17058;9936;9419;9418;5478;5477;21821;9243;994;4901	-	guanine nucleotide binding protein (G protein), alpha 13 [Homo sapiens]	5.1707e+06	206828	133097	0.643515
NP_001335098.1	5.17481	NA	76727.4	LAGEELAGEEAPQEK	1	1	1	0.0216	16862	XP_011526678.1;NP_116020.1;XP_011526679.1;NP_001001520.1	hepatoma-derived growth factor-related protein 2 isoform 3 [Homo sapiens]	0	0	0	#DIV/0!
NP_002800.2	5.17481	NA	60939.5	VYEFLDKLDVVR	1	1	1	0.0225	15441	-	26S proteasome non-ATPase regulatory subunit 3 [Homo sapiens]	0	0	68573.3	#DIV/0!
NP_060090.2	109.575	NA	95748.3	AEPPQAMNALMR;AYAALAALEK;CLAALASLR;EATDAIGHLDR;EDITQSAQHALR;EKPTTALLDK;EPPLSLTIHLTSPVVR;FNYSGSGGR;HSSVYPTQEELEAVQNMVSHTER;IFVNDDR;IFVNDDRHVMAK;LAAFGQLHK;LFPDTPLALDANK;LFPDTPLALDANKK;LNQLKPGLQYK;LVSQTGPVHAPIFTMSVEVDGNSFEASGPSK;NPVMELNEK;NTKEPPLSLTIHLTSPVVR;QQGPILTK;SCVIVIR;SIGTANRPMGAGEALR;VADNLAIQLAAVTEDKYEILQSVDDAAIVIK;VLAGETLSVNDPPDVLDR;VLGMDPLPSK;VLQDMGLPTGAEGR;VPTWGPLR;YELISETGGSHDKR	1;1;1;1;1;1;1;1;1;1;1;1;1;1;1;1;0;1;1;1;1;1;1;1;1;1;0	25	34	0.3641	12454;4793;3952;8729;12655;12654;6805;19840;19841;3404;28020;28024;2299;14719;14718;4125;13686;13687;16382;11148;11149;29404;6188;23634;23652;2397;1812;17732;17733;29576;21621;21620;5796;14698;3070;17295;17294	-	interleukin enhancer-binding factor 3 isoform d [Homo sapiens] >XP_011526286.2 interleukin enhancer-binding factor 3 isoform X1 [Homo sapiens] >XP_016882252.1 interleukin enhancer-binding factor 3 isoform X1 [Homo sapiens]	3.98085e+07	995212	563440	0.566151
NP_001164608.1	5.17481	NA	71921	NPVMELNEK;TQGPILTASGK;YELISETGGSHDKR	0;1;0	1	1	0.0517	6188;5805;17295;17294	XP_024303373.1;XP_016870386.1;XP_024303372.1;XP_016870387.1;NP_060857.2;XP_016870379.1	spermatid perinuclear RNA-binding protein isoform 2 [Homo sapiens]	19076.2	433.549	190454	439.29
NP_006353.2	25.3902	NA	70138.7	AQFFVEDASTASALK;DQSTYISAIR;GSYFGTENLK;ISIIINSSAPPHTILNELKPEQVEQLK;SAQAFTHLK;SDPDLVAQNIDVVLNR	1;1;1;1;1;1	6	7	0.1405	17164;7714;6793;29093;4449;19945;19946	-	nuclear RNA export factor 1 [Homo sapiens]	1.64675e+07	470501	51279.5	0.108989
NP_003300.1	5.17481	NA	49161.8	VVSLSTPIIWR	1	1	1	0.0252	10451	-	TSPY-like 1 [Homo sapiens]	954514	36712.1	28076.1	0.764763
NP_001189431.1	10.3496	NA	31444.8	GWDENVYYTVPLVR;MGPNIYELR	1;1	2	2	0.0871	19202;6653	NP_003625.2	protein NipSnap homolog 1 isoform 2 [Homo sapiens]	3.39324e+06	212077	171178	0.807147
NP_002907.1	16.4286	NA	39656.9	AITFLQSATR;ELFGPELFR;TSTILAAAR;VITDIAGVIPAEK	1;1;1;1	4	4	0.1129	6642;6632;2718;11690	-	replication factor C (activator 1) 4, 37kDa; replication factor C (activator 1) 4 (37kD) [Homo sapiens] >NP_853551.1 replication factor C 4 [Homo sapiens]	4.52736e+06	167680	117727	0.702095
NP_057078.1	5.17481	NA	28245.3	FTAGDFSTTVIQNVNK	1	1	1	0.0648	19605	-	vacuolar proton pump delta polypeptide; likely ortholog of mouse vacuolar ATPase subunit D [Homo sapiens]	0	0	27218.6	#DIV/0!
NP_001348.2	169.8	NA	140869	AAECNIVVTQPR;AENNSEVGASGYGVPGPTWDR;AIEPPPLDAVIEAEHTLR;DFVNYLVR;DVVQAYPEVR;ELDALDANDELTPLGR;FESEILEAISQNSVVIIR;FSDHVALLSVFQAWDDAR;GANLKDYYSR;GISHVIVDEIHER;HLEMNPHFGSHR;ILTTEGR;KEEQEVQATLESEEVDLNAGLHGNWTLENAK;KFESEILEAISQNSVVIIR;KMTPSYEIR;KVFDPVPVGVTK;KVQSDGQIVLVDDWIK;LAQFEPSQR;LETHMTPEMFR;LFTAHNNMTNYATVWASK;LGYIHR;LNMATLR;LNQYFQK;LQISHEAAACITGLR;LSMSQLNEK;LSMSQLNEKETPFELIEALLK;MGGEEAEIR;MTPSYEIR;N…	1;1;1;1;1;1;1;1;1;1;1;1;1;1;1;1;1;1;1;1;1;1;1;1;1;1;1;1;1;1;1;1;1;1;1;1;1;1	38	54	0.352	12393;24302;22315;22314;4870;8239;19602;19604;23064;23063;23344;23345;8466;15621;15620;15619;15078;1040;29847;29848;24426;7410;10780;20912;20913;5866;13854;13855;23455;23456;660;1627;3321;18130;5651;26748;4532;4613;27088;27087;20085;19864;17072;17074;11812;9273;23089;7821;19253;11518;14826;14825;14824;14823	-	DEAH (Asp-Glu-Ala-His) box polypeptide 9 [Homo sapiens]	8.39484e+07	1.14998e+06	343800	0.298962
XP_006711985.1	14.9523	NA	34633	EQLIIPQVPLFNILAK;NNFFVEK;NPTIVNFPITNVDLR;NTTYDLIANIVHDGKPSEGSYR	1;1;1;1	4	4	0.2027	20814;2603;19229;26754	NP_001243654.1;NP_001243656.1;NP_001243657.1	U4/U6.U5 tri-snRNP-associated protein 2 isoform X1 [Homo sapiens] >XP_006711986.1 U4/U6.U5 tri-snRNP-associated protein 2 isoform X1 [Homo sapiens] >XP_011530789.1 U4/U6.U5 tri-snRNP-associated protein 2 isoform X1 [Homo sapiens] >XP_011530790.1 U4/U6.U5 tri-snRNP-associated protein 2 isoform X1 [Homo sapiens] >XP_016858671.1 U4/U6.U5 tri-snRNP-associated protein 2 isoform X1 [Homo sapiens]	427171	25127.7	13847.2	0.551073
NP_005582.1	5.17481	NA	80543.3	IDISPVLLQK	1	1	1	0.0141	7050	NP_001317276.1;XP_005274065.1;NP_005581.2	meiotic recombination 11 homolog A; meiotic recombination 11 (S. cerevisiae) homolog A; meiotic recombination (S. cerevisiae) 11 homolog A; meiotic recombination (S. cerevisiae) 11 homolog B [Homo sapiens] >XP_011541139.1 double-strand break repair protein MRE11 isoform X1 [Homo sapiens] >XP_016873261.1 double-strand break repair protein MRE11 isoform X1 [Homo sapiens]	417758	10711.7	31637.3	2.95352
NP_115766.3	7.10261	NA	34201	DWNIPFK;VSGTLDTPEK	1;1	2	2	0.058	2970;5246	-	MKI67 FHA domain-interacting nucleolar phosphoprotein [Homo sapiens]	218844	12873.2	20504.9	1.59284
NP_001299820.1	12.1673	NA	45341	ASLYVIR;LPNFLELIR;VLQATNPNLSVADFLR	1;1;1	3	3	0.0796	1463;6787;19825	-	zinc finger CCHC domain-containing protein 12 [Homo sapiens] >NP_776159.1 zinc finger CCHC domain-containing protein 12 [Homo sapiens]	729497	36474.8	111979	3.07003
XP_016866203.1	18.6792	NA	66117.9	EIYRPVTTWPFIIK;IPVFQEK;LFYTMDIR;LVLSLPVNVR;SITDSTVR;VEPVIQR	1;1;1;1;1;1	6	7	0.0934	19885;19886;2016;5841;6691;2301;1704	NP_056344.2	DBH-like monooxygenase protein 1 isoform X1 [Homo sapiens]	6.37987e+06	227853	351066	1.54076
NP_001308402.1	43.6624	NA	108473	AEEYTEETEER;EESAASGGAAYTK;EHHFGSSGMTLHER;EQTFSGGTSQDTK;GSFSDTGLGDGK;SIFQHIQSAQSQR;SPLQSVVVR;SPSELFAQHIVTIVHHVK;SSFSITR;WEGLVYAPPGK	1;1;1;1;1;1;1;1;1;1	10	13	0.1268	13037;9740;18137;13039;7408;16101;16102;4128;23016;23014;23015;1121;9174	NP_001308400.1	thyroid hormone receptor-associated protein 3 isoform 2 [Homo sapiens]	6.20991e+06	110891	23381.1	0.210847
NP_001304889.1	12.3957	NA	116732	GVGAEPLLPWNR;NSLGGDVLFVGK;NSPGSQVASNPR	1;1;1	3	3	0.035	11308;8914;9092	NP_036387.2;XP_016883212.1	5'-3' exoribonuclease 2 isoform 1 [Homo sapiens]	1.03764e+07	170105	5358.36	0.0315002
NP_001203.1	10.3496	NA	31342.6	AFVDFLSDEIKEER;VEEQEPELTSTPNFVVEVIK	1;1	2	2	0.1206	19030;25498	-	complement component 1, q subcomponent binding protein [Homo sapiens]	0	0	134487	#DIV/0!
XP_024302927.1	3.11634	NA	19356.3	VLLGLTK	1	1	1	0.0402	478	NP_001158228.1	aspartyl/asparaginyl beta-hydroxylase isoform X38 [Homo sapiens]	207764	51941	18949	0.364817
NP_009057.1	11.2126	NA	89265.7	ESIESEIR;GILLYGPPGTGK;WALSQSNPSALR	1;1;1	3	3	0.0397	3734;8180;11776	NP_001341856.1	valosin-containing protein [Homo sapiens]	3.6911e+06	82024.5	180232	2.19729
NP_008869.1	9.30822	NA	13273.4	EPVQLETLSIR;NREPVQLETLSIR	1;1	2	2	0.1092	10752;16572	-	small nuclear ribonucleoprotein D1 polypeptide 16kDa; small nuclear ribonucleoprotein D1 polypeptide (16kD) [Homo sapiens]	5.30096e+06	1.06019e+06	924626	0.872131
NP_060684.4	5.17481	NA	59204.9	LGLSDNEIQR;LLHLPLSLTALK;SLEELLLDANQLR	0;1;0	1	1	0.0668	7505;11556;15786	-	leucine-rich repeat-containing protein 1 [Homo sapiens] >XP_011513028.1 leucine-rich repeat-containing protein 1 isoform X1 [Homo sapiens]	0	0	0	#DIV/0!
NP_001269549.1	25.874	NA	38712.1	AMGNLQIDFADPSR;AVVYSNTIQSIMAIVK;EYQLNDSAAYYLNDLER;IAQSDYIPTQQDVLR;MFDVGGQR;NVQFVFDAVTDVIIK;TTGIVETHFTFK;YDEAASYIQSK	1;1;1;1;0;0;0;1	5	6	0.3186	16502;19769;23342;23343;19673;3062;19172;12928;10526	NP_001269548.1;NP_001269546.1;NP_001159897.1;NP_002061.1	guanine nucleotide-binding protein G(i) subunit alpha-2 isoform 6 [Homo sapiens]	698652	31756.9	73881.1	2.32646
NP_006487.1	23.3166	NA	40506.3	EYQLNDSASYYLNDLDR;IDFGEAAR;ISQSNYIPTQQDVLR;MFDVGGQR;NVQFVFDAVTDVIIK;QLFVLAGSAEEGVMTPELAGVIK;TTGIVETHFTFK;VVVYSNTIQSIIAIIR	1;1;1;0;0;1;0;1	5	5	0.322	23360;2300;19875;3062;19172;26270;12928;20225	-	guanine nucleotide binding protein (G protein), alpha inhibiting activity polypeptide 3 [Homo sapiens]	2.4542e+06	144365	340691	2.35994
NP_000286.3	15.512	NA	46707	FLENEDRR;QINDYVEK;SVLGQLGITK;VFSNGADLSGVTEEAPLK	1;1;1;1	4	5	0.1053	5931;5932;4555;4705;20802	-	serine (or cysteine) proteinase inhibitor, clade A (alpha-1 antiproteinase, antitrypsin), member 1 [Homo sapiens] >NP_001002235.1 serine (or cysteine) proteinase inhibitor, clade A (alpha-1 antiproteinase, antitrypsin), member 1 [Homo sapiens] >NP_001002236.1 serine (or cysteine) proteinase inhibitor, clade A (alpha-1 antiproteinase, antitrypsin), member 1 [Homo sapiens] >NP_001121172.1 alpha-1-a…	2.04466e+06	81786.5	9573.96	0.11706
NP_066268.1	10.7845	NA	40024.9	IGAADYQPTEQDILR;IIHEDGFSGEDVK;NLKEDGISAAK;TTGIVETHFTFK	1;1;1;0	3	3	0.1441	18898;14394;7536;12928	NP_620073.2	guanine nucleotide binding protein, alpha activating polypeptide O [Homo sapiens]	1.94281e+06	107934	68217.8	0.632033
NP_002060.4	28.0526	NA	40335.2	AVVYSNTIQSIIAIIR;EYQLNDSAAYYLNDLDR;IAQPNYIPTQQDVLR;IDFGDSAR;LKIDFGDSAR;MFDVGGQR;NVQFVFDAVTDVIIK;QLFVLAGAAEEGFMTAELAGVIK;TTGIVETHFTFK	1;1;1;1;1;0;0;1;0	6	7	0.3277	19866;23195;23196;19806;2326;6943;3062;19172;26291;12928	NP_001243343.1	guanine nucleotide binding protein (G protein), alpha inhibiting activity polypeptide 1 [Homo sapiens]	4.68246e+06	275439	105975	0.384749
NP_056171.3	27.8433	NA	174808	AGTLQVGDR;GLGFSIAGGK;LAVLPPELAHTTELHVLDVAGNR;LGLSDNEIQR;LPDGFTQLR;LQSLPFALTHLNLK;SLEELLLDANQLR;SLPASLSFLVK	1;1;1;0;1;1;0;1	6	6	0.0607	2927;2763;26859;7505;5248;17361;15786;7937	NP_874365.3	protein scribble homolog isoform b [Homo sapiens]	3.13158e+06	37729.8	21654.7	0.57394
NP_002678.2	31.422	NA	81565	FKQESTVATER;GFSDSGGGPPAK;HVIADQEVMETNR;IFGLLMGTLQK;LEVQAEEER;TLQEQLEK;VELAQLQEEWNEHNAK	1;1;1;1;1;1;1	7	8	0.1116	11012;11010;5883;16610;9647;6496;4223;21923	-	pinin, desmosome associated protein [Homo sapiens]	4.50385e+06	102360	10567.7	0.10324
NP_055953.3	5.17481	NA	80264.6	VAEITGVVETAK	1	1	1	0.0169	9179	-	RNA polymerase-associated protein RTF1 homolog [Homo sapiens]	80476.5	1916.11	22942.8	11.9737
NP_821133.1	19.6578	NA	49639	AILVDLEPGTMDSVR;ALTVPELTQQVFDAK;EVDEQMLNVQNK;FPGQLNADLR;GHYTEGAELVDSVLDVVR;IMNTFSVVPSPK;IREEYPDR;ISEQFTAMFR;ISVYYNEATGGK;KLAVNMVPFPR;LAVNMVPFPR;LHFFMPGFAPLTSR;LTTPTYGDLNHLVSATMSGVTTCLR;MAVTFIGNSTAIQELFK;MAVTFIGNSTAIQELFKR;MSMKEVDEQMLNVQNK;NSSYFVEWIPNNVK;YLTVAAVFR	0;1;0;0;0;0;0;0;1;0;0;0;0;1;1;0;0;0	4	7	0.4662	17995;18449;18451;18471;14761;7170;22163;11908;5910;5911;9833;9444;11139;10819;7878;7485;18071;18073;28204;28205;21182;21180;23012;22318;19017;19018;19028;5121	NP_001280141.1	tubulin beta chain [Homo sapiens]	2.37429e+07	1.13061e+06	595312	0.526538
NP_001036100.1	14.0549	NA	35872	ASGGSLQGHDAVLR;NLQEQVMAVTAQVK;VQAGAYPTEK	1;1;1	3	3	0.1206	12629;16968;5609	NP_056329.1	neuroguidin isoform 1 [Homo sapiens]	1.28281e+06	80175.5	34393.9	0.428983
NP_001017423.1	19.6578	NA	87034.4	GPVGLEGLLTTK;LASIVEQVSVLQNQGR;LNSLAIGLR;QIAASSQDSVGR	1;1;1;1	4	5	0.0618	8427;19593;3615;9219;9218	NP_001310346.1;XP_024303862.1;NP_001310342.1;XP_024303864.1	delta-1-pyrroline-5-carboxylate synthase isoform 2 [Homo sapiens] >NP_001310344.1 delta-1-pyrroline-5-carboxylate synthase isoform 2 [Homo sapiens]	716530	15245.3	176224	11.5592
NP_003741.1	31.6968	NA	166468	EDAPIGPHLQSMPSEQIR;LESLNIQR;LGDSSLSR;LLLTPWVK;NQLTAMSSVLAK;TLSFGSDLNYATR;VLLATLSIPITPER	1;1;1;1;1;1;1	7	7	0.0586	22813;3915;1624;3850;10621;14381;15976	-	eukaryotic translation initiation factor 3 subunit A [Homo sapiens]	3.05912e+06	32893.8	18106.4	0.550449
NP_001244969.1	3.21995	NA	52686.8	YDLTVPFAR	1	1	1	0.0192	5996	XP_011535921.1;NP_001265660.1;NP_002100.2;NP_036340.1;NP_001244971.1;XP_016864777.1;NP_001244970.1;NP_001276023.1	histidine--tRNA ligase, cytoplasmic isoform 2 [Homo sapiens]	862350	26948.4	21106.1	0.783204
XP_011539528.1	25.874	NA	64653.4	AGTGVDNVDLEAATR;GTIQVITQGTSLK;ILQDGGLQVVEK;TLGILGLGR;VTADVINAAEK	1;1;1;1;1	5	5	0.0988	15328;12159;11082;2656;7171	NP_006614.2	D-3-phosphoglycerate dehydrogenase isoform X1 [Homo sapiens]	435930	17437.2	292280	16.7619
NP_000173.2	121.174	NA	82946.9	ADMVIEAVFEDLSLK;ALTSFER;CLAPMMSEVIR;DATLTALDR;DGPGFYTTR;DLNSDMDSILASLK;DSIFSNLTGQLDYQGFEK;DTSASAVAVGLK;ELHSEFSEVMNEIWASDQIR;EVEAVIPDHCIFASNTSALPISEIAAVSK;FGELVMTK;FGGGNPELLTQMVSK;FVDLYGAQK;GFYIYQEGVK;ILQEGVDPK;KALTSFER;KTVLGTPEVLLGALPGAGGTQR;LTAYAMTIPFVR;MGLVDQLVEPLGPGLKPPEER;MQLLEIITTEK;MVGVPAALDMMLTGR;SEVSSDEDIQFR;TGIEQGSDAGYLCESQK;TIEYLEEVAITFAK;TLQEVTQLSQEAQR;TVLGTPEVLLGALPGAGGTQR;VIGMHYFSPVDK	1;1;1;1;1;1;1;1;1;1;1;1;1;1;1;1;1;1;1;1;1;1;1;1;1;1;1	27	34	0.4535	19001;1479;11962;3959;4627;16259;16261;23190;6879;26655;26656;29185;3319;3053;17325;5129;8864;4375;3529;23992;13330;25516;11545;11888;17590;13622;20902;17888;17981;17978;22672;22671;13563;13564	-	hydroxyacyl dehydrogenase, subunit A [Homo sapiens]	5.12175e+07	1.16403e+06	2.01656e+06	1.73239
NP_003698.1	34.0595	NA	50196.3	AQTEGINISEEALNHLGEIGTK;AVLLAGPPGTGK;GTEDITSPHGIPLDLLDR;LDPSIFESLQK;QAASGLVGQENAR;TISHVIIGLK;YSVQLLTPANLLAK	1;1;1;1;1;1;1	7	8	0.2193	25814;5988;22053;10572;11123;5990;5991;16131	-	RuvB-like 1 [Homo sapiens]	6.8052e+06	309327	230116	0.743923
NP_005619.1	10.3496	NA	56562.3	EVLDSFLDLAR;LSAFVFPGELLLR	1;1	2	2	0.0444	10593;14753	XP_005259224.1	solute carrier family 1 (neutral amino acid transporter), member 5 [Homo sapiens]	213468	12556.9	217858	17.3497
NP_001032752.1	2.87398	NA	24748.3	SPAGLQVLNDYLADK	1	1	1	0.0667	17520	-	elongation factor 1-beta [Homo sapiens] >NP_001950.1 eukaryotic translation elongation factor 1 beta 2; eukaryotic translation elongation factor 1 beta 1 [Homo sapiens] >NP_066944.1 eukaryotic translation elongation factor 1 beta 2 [Homo sapiens]	272195	19442.5	46672.6	2.40054
NP_002799.3	9.30822	NA	100136	FGGSGSQVDSAR;LNILDTLSK	1;1	2	2	0.0231	8043;4726	NP_001265637.1;NP_001265638.1	26S proteasome non-ATPase regulatory subunit 2 [Homo sapiens]	242038	4322.12	13125.8	3.0369
NP_002941.1	53.6938	NA	68526.8	ATSFLLALEPELEAR;FPLFGGWK;FVDHVFDEQVIDSLTVK;ISVIVETVYTHVLHPYPTQITQSEK;LAHLGVQVK;LPVALDPGAK;NLVEQHIQDIVVHYTFNK;SEDLLDYGPFR;TILPAAAQDVYYR;TVDLSSHLAK;VTAEVVLAHLGGGSTSR	1;1;1;1;1;1;1;1;1;1;1	11	14	0.2521	18447;3525;22495;22494;28743;3776;4059;24647;24649;11379;15133;5745;5746;18339	-	ribophorin I [Homo sapiens]	5.35286e+06	133821	360577	2.69446
XP_011536900.1	9.03139	NA	100337	TMATFPVAPR;YEGNVTEETR	1;1	2	2	0.0221	6602;8725	XP_005253647.1;NP_116045.2;XP_011536902.1	probable ATP-dependent RNA helicase DHX37 isoform X2 [Homo sapiens]	9.26689e+06	181704	405907	2.2339
NP_004930.1	36.6877	NA	82379.8	DGFVALSK;ELLIIGGVAAR;FGFGFGGTGK;IMHFPTWVDLK;LDDLVSTGK;MHNQIPQVTSDGKR;TGAFSIPVIQIVYETLKDQQEGK;VGWSTMQASLDLGTDK	1;1;1;1;1;1;1;1	8	8	0.1378	1653;6732;3944;13432;3464;17880;27432;19393	-	ATP-dependent RNA helicase DDX1 [Homo sapiens]	2.62301e+06	57022	811066	14.2237
NP_996561.1	11.9721	NA	60502.5	LVLILNK;SMQVVPLDK;VGVIGFPNVGK	1;1;1	3	3	0.0503	1327;5005;6120	NP_055181.3	guanine nucleotide-binding protein-like 3 isoform 2 [Homo sapiens] >NP_996562.1 guanine nucleotide-binding protein-like 3 isoform 2 [Homo sapiens]	5.20409e+06	173470	401461	2.3143
XP_016880484.1	61.4798	NA	91152.2	DYEVELLR;FLESLPEEEQQR;FREDHPDLIQNAK;FSQELLSNGELNHLPLK;HPELNISEEGITK;KPLTPYFR;LHPEMSNLDLTK;QLQEERPELSESELTR;RAEEIWQQSVIGDYLAR;RPVSAMFIFSEEK;TLTELILDAQEHVK;TPQQLWYTHEK;VHLDLWVK;WVEISNEVR;YIQDFQR	1;1;1;1;1;1;1;1;1;1;1;1;1;1;1	15	17	0.2279	5066;15632;17124;21938;14865;14866;4811;13659;22010;22949;16593;17597;14061;14062;4578;7193;3830	XP_016880489.1;NP_001070151.1;NP_055048.1	nucleolar transcription factor 1 isoform X1 [Homo sapiens] >XP_016880485.1 nucleolar transcription factor 1 isoform X1 [Homo sapiens] >XP_016880486.1 nucleolar transcription factor 1 isoform X1 [Homo sapiens] >XP_016880487.1 nucleolar transcription factor 1 isoform X1 [Homo sapiens] >XP_016880488.1 nucleolar transcription factor 1 isoform X1 [Homo sapiens]	1.19282e+07	238563	45478.4	0.190635
NP_006650.1	15.5244	NA	102469	IHHDVNELLSLLR;ILPVAASYSAVTR;VLLDFLMEEK	1;1;1	3	3	0.0399	16654;12205;10008	NP_001243546.1	gamma-tubulin complex component 2 [Homo sapiens]	6.59463e+06	115695	42348.2	0.366032
NP_003081.2	28.0806	NA	28398.1	KLDGFPLLR;LTAELIEQAAQYTNAVR;LYVIYK;NAIANASTLAEVER;SLTYLSILR;TLLVNNNR;VKLTAELIEQAAQYTNAVR	1;1;1;1;1;1;1	7	8	0.2549	5505;21408;21407;1140;14665;5664;3384;23824	-	U2 small nuclear ribonucleoprotein A' [Homo sapiens]	3.30614e+06	236153	500659	2.12007
NP_524147.2	17.4306	NA	16950.1	ALGQNPTNAEVLK;EAFQLFDR;HVLVTLGEK;NKDQGTYEDYVEGLR	1;1;1;1	4	4	0.298	12343;4867;4337;20202	NP_066299.2	myosin light polypeptide 6 isoform 2 [Homo sapiens]	595396	54127	158199	2.92274
NP_001290204.1	2.64023	NA	125071	EILIPVFK	1	1	1	0.007	3668	NP_001290203.1;NP_942127.1;NP_001087.2	ATP-citrate synthase isoform 4 [Homo sapiens]	74908.8	1118.04	47803.5	42.7565
NP_005907.3	11.1207	NA	81256.6	FDLLWLIQDRPDR;GSSGVGLTAAVLR;SPQNQYPAELMR	1;1;1	3	3	0.0529	18857;8503;14494	XP_005250405.1	DNA replication licensing factor MCM7 isoform 1 [Homo sapiens]	699110	14564.8	57662.2	3.95901
NP_001243198.1	14.6121	NA	66266	LLQDSLGGSAHSILIANIAPER;SHAVLLVK;STQQDIYAGSVQPILR;YQFDAFYGER	1;1;1;1	4	4	0.0938	25389;2114;20043;11026	NP_015556.1;XP_024306038.1	kinesin-like protein KIF22 isoform 2 [Homo sapiens] >NP_001243199.1 kinesin-like protein KIF22 isoform 2 [Homo sapiens]	0	0	12490.4	#DIV/0!
NP_000981.1	12.2774	NA	16551	LWTLVSEQTR;TGAAPIIDVVR;YHPGYFGK	1;1;1	3	3	0.1959	9541;6729;3817	-	ribosomal protein L27a [Homo sapiens]	9.78495e+06	1.22312e+06	2.05171e+06	1.67744
NP_001091679.1	74.6215	NA	85442.2	AAVMVHQLSK;AIPELTK;ATVGLIR;CTAGTLHNLSHHR;EAAEAIEAEGATAPLTELLHSR;EGLLAIFK;HAVVNLINYQDDAELATR;LAEPSQMLK;LHYGLPVVVK;LIILASGGPQALVNIMR;LLHPPSHWPLIK;LLNDEDQVVVNK;LLWTTSR;LSVELTSSLFR;LVQNCLWTLR;NEGVATYAAAVLFR;SPQMVSAIVR;TMQNTNDVETAR;TSMGGTQQQFVEGVR;VAAGVLCELAQDK	1;1;1;1;1;0;1;1;1;1;1;1;0;1;0;1;1;1;1;0	16	19	0.3035	6418;6419;802;344;15613;15615;25416;2498;23011;5004;7028;20133;20134;14209;13045;2275;9996;11166;15150;6532;13256;18138;12768	XP_006713048.1;NP_001317658.1	catenin beta-1 isoform 1 [Homo sapiens] >NP_001091680.1 catenin beta-1 isoform 1 [Homo sapiens] >NP_001895.1 catenin (cadherin-associated protein), beta 1, 88kDa; catenin (cadherin-associated protein), beta 1 (88kD); catenin (cadherin-associated protein), beta 1 (88kDa [Homo sapiens] >XP_016861227.1 catenin beta-1 isoform X1 [Homo sapiens] >XP_024309124.1 catenin beta-1 isoform X1 [Homo sapiens] …	1.69717e+07	404089	250939	0.620998
NP_001026854.1	27.1568	NA	27350	AFSYYGPLR;NPPGFAFVEFEDPR;NPPGFAFVEFEDPRDAEDAVR;SRFDRPPAR;VELSTGMPR;VRVELSTGMPR;VYVGNLGTGAGK	1;0;1;1;1;1;1	6	8	0.2605	5815;17797;17796;26277;26278;6482;4502;10214;10215;7308	NP_001182375.1;XP_005264542.1;XP_005264541.1	splicing factor, arginine/serine-rich 7 [Homo sapiens]	2.1386e+07	1.33662e+06	1.98279e+06	1.48343
NP_003008.1	23.3631	NA	19317.9	AFGYYGPLR;GPPPSWGR;NPPGFAFVEFEDPR;NPPGFAFVEFEDPRDAADAVR;VRVELSNGEK;VYVGNLGNNGNKTELER	1;1;0;1;1;1	5	6	0.3963	5178;1906;17797;17796;25771;7175;21272;21282	-	splicing factor, arginine/serine-rich 3; splicing factor, arginine//serine-rich, 20-kD [Homo sapiens]	7.22181e+06	722181	115343	0.159715
NP_001339702.1	98.8035	NA	81692.7	AAMIVNQLSK;AGDKDDITEPAVCALR;ALMGSPQLVAAVVR;ATIGLIR;EGLLAIFK;HVAAGTQQPYTDGVR;ISEDKNPDYR;LADGLQK;LAEPSQLLK;LIILANGGPQALVQIMR;LLNDEDPVVVTK;LLWTTSR;LNYGIPAIVK;LVQLLVK;LVQNCLWTLR;NEGTATYAAAVLFR;NLALCPANHAPLQEAAVIPR;NLSDVATK;NLSDVATKQEGLESVLK;QEGLESVLK;RVSVELTNSLFK;SAIVHLINYQDDAELATR;TLVTQNSGVEALIHAILR;TMQNTSDLDTAR;VAAGVLCELAQDK;VSVELTNSLFK	1;1;1;1;0;1;1;1;1;1;1;0;1;1;0;1;1;1;1;1;1;1;1;1;0;1	22	30	0.3799	6219;19464;13969;476;2498;17443;17442;17441;17444;9626;9625;486;4376;20649;20650;20664;12052;2275;6155;1326;11166;15230;24245;1823;20756;4452;13191;22897;22896;21892;21893;12644;12768;9643	XP_016880077.1	junction plakoglobin [Homo sapiens] >NP_001339703.1 junction plakoglobin [Homo sapiens] >NP_001339704.1 junction plakoglobin [Homo sapiens] >NP_001339705.1 junction plakoglobin [Homo sapiens] >NP_001339706.1 junction plakoglobin [Homo sapiens] >NP_002221.1 junction plakoglobin [Homo sapiens] >NP_068831.1 junction plakoglobin [Homo sapiens] >XP_006721937.1 junction plakoglobin isoform X2 [Homo sap…	2.35606e+07	535467	494678	0.923825
XP_011540949.1	4.13341	NA	64744.8	ISVNDFIIK	1	1	1	0.0147	5292	NP_001922.2	dihydrolipoyllysine-residue acetyltransferase component of pyruvate dehydrogenase complex, mitochondrial isoform X1 [Homo sapiens]	108557	3501.83	1.59891e+06	456.592
NP_001274522.1	4.13341	NA	26905.7	GFTIPEAFR	1	1	1	0.0373	5082	-	chloride intracellular channel protein 1 [Homo sapiens] >NP_001274523.1 chloride intracellular channel protein 1 [Homo sapiens] >NP_001279.2 chloride intracellular channel 1; p64CLCP; chloride channel ABP [Homo sapiens]	64611.1	3800.65	23252.4	6.118
XP_011510319.1	44.3177	NA	131670	AAAQVLNTLWQYR;AEGQTLVQPSVANR;GLPILVELLR;LELEVPQAR;LLGLNELDDLLGK;LQHAVPADDGTTR;SSYASQHSQLGQDLR;STLTYQR;TPQEDQWDGVGPIPGLSK;VVSSVATALR	1;1;1;1;1;1;1;1;1;1	10	10	0.1025	16187;14943;6977;5415;13655;12921;18714;2130;21773;4458	XP_011510321.1;XP_011510324.1;XP_011510322.1;NP_001291898.1;XP_016860617.1;XP_011510323.1;XP_016860619.1;NP_001005476.1;NP_003619.2;XP_016860615.1;XP_016860614.1	plakophilin-4 isoform X3 [Homo sapiens] >XP_011510320.1 plakophilin-4 isoform X3 [Homo sapiens]	2.30261e+06	33371.1	30467	0.912976
NP_001333791.1	7.14405	NA	92862	LEPLYSPIR;SLLENDQLLSHGGQDLSADAFHR	1;1	2	2	0.0397	6146;27200	NP_001008697.1	tuftelin-interacting protein 11 isoform 2 [Homo sapiens]	5.79533e+06	103488	17696.1	0.170997
NP_000261.2	2.41248	NA	32097.2	LVFGFLNGR	1	1	1	0.0311	4830	-	nucleoside phosphorylase [Homo sapiens]	0	0	9890.26	#DIV/0!
NP_444513.1	19.6578	NA	11276.8	DAVEDLESVGK;ENAGEDPGLAR;GAVHDVKDVLDSVL;LGKDAVEDLESVGK	1;1;1;1	4	4	0.3545	7920;7113;14870;14703	-	dermcidin preproprotein [Homo sapiens]	7.00639e+06	875798	558114	0.637263
XP_016863503.1	10.3496	NA	156073	QEVVELLLAR;TEVVSLLLDR	1;1	2	2	0.0135	8113;7517	XP_005265728.1;NP_942592.1;XP_016863506.1;NP_115593.3;XP_005265729.1;XP_016863500.1;XP_016863501.1;XP_016863502.1;NP_001273700.1;XP_005265730.1;XP_016863505.1;XP_016863504.1;NP_056389.1	ankyrin repeat domain-containing protein 17 isoform X7 [Homo sapiens]	43897.6	783.886	0	0
NP_001258698.1	13.7802	NA	116122	LLTQYILNLGK;LQILNLGAK;QFAAATIQTIGR	1;1;1	3	3	0.0306	10557;3849;10576	NP_003655.3;XP_005248675.1;XP_016865490.1;XP_005248676.1	AP-3 complex subunit beta-1 isoform 2 [Homo sapiens]	1.28007e+06	20646.3	1562.34	0.0756717
NP_001265586.1	5.17481	NA	48073.5	LVHPGVAEVVFVK	1	1	1	0.0297	13221	NP_115687.2;NP_835237.1;XP_011528759.1;XP_016884499.1	polymerase delta-interacting protein 3 isoform 3 [Homo sapiens]	59452.9	2123.32	84726.8	39.9031
NP_001005502.1	14.483	NA	50481.5	ENYNQYDLNR;QEGMEAFLK;YVANMHGDETVGR	1;1;1	3	3	0.0722	11755;5702;14812	-	carboxypeptidase M precursor [Homo sapiens] >NP_001865.1 carboxypeptidase M precursor [Homo sapiens] >NP_938079.1 carboxypeptidase M precursor [Homo sapiens]	38818.6	1617.44	35874.3	22.1797
XP_016881593.1	2.08075	NA	34979.5	IQLFLAR	1	1	1	0.0228	2021	NP_005122.2;XP_011524074.1;XP_011524075.1	THO complex subunit 1 isoform X5 [Homo sapiens]	189301	10516.7	5878.37	0.558954
XP_011515855.1	57.0916	NA	338993	EQVLHHPQLGER;FILPNVSTPVSDAFK;FPSETTFMQEFGDLK;IPVINLEDGTR;LVGEDAPK;NLLVYGWGR;NNLVIDTPR;QEVIGDQADK;QQFDWNQFR;SLLIGVFK;TDYHILNDPELSFLDAHK;TQMELLQAGLSR;TWTELNVVVYHGSQASR;VVSTFGVIFDPVK	1;1;1;1;1;1;1;1;1;1;1;1;1;1	14	14	0.0548	14341;18044;20285;9373;1533;5922;5145;6499;10381;2286;23937;12521;22030;13557	NP_060250.2;XP_011515857.1;XP_016869102.1	chromodomain-helicase-DNA-binding protein 7 isoform X1 [Homo sapiens] >XP_011515856.1 chromodomain-helicase-DNA-binding protein 7 isoform X1 [Homo sapiens] >XP_016869101.1 chromodomain-helicase-DNA-binding protein 7 isoform X1 [Homo sapiens]	1.34232e+07	90697.4	685.337	0.00755631
NP_001184147.1	2.06006	NA	84374.8	LSPVISPR	1	1	2	0.0107	2139;2136	-	cAMP-specific 3',5'-cyclic phosphodiesterase 4D isoform PDE4D5 [Homo sapiens]	2.27933e+06	65123.7	116776	1.79314
NP_001309146.1	8.88012	NA	129524	TLIDQQVVYIHPSSALFNR;TNLASTVLSLK;YMTDGMLLR	1;1;0	2	2	0.0345	24690;7570;7185	NP_001309150.1;NP_001289552.1;NP_001309147.1;NP_004932.1;NP_001309149.1;NP_001309148.1;NP_001309145.1	ATP-dependent RNA helicase DHX8 isoform 4 [Homo sapiens]	326702	5269.39	1651.91	0.313492
NP_001349.2	95.3913	NA	90875.2	ALVTGYFMQVAHLER;DNQVVQLHPSTVLDHKPEWVLYNEFVLTTK;DRFTDILVR;DYYINIR;EAMNDPLLER;FAHIDGDHLTLLNVYHAFK;FTDILVR;HQSFVLVGETGSGK;IFEPPPPK;IIPLYSTLPPQQQQR;IRVESLLVTAISK;LQLPVWEYK;LQLPVWEYKDR;SLMSADNVR;SNLGSVVLQLK;TEMQDNTYPEILR;THPVEIFYTPEPER;TLATDILMGVLK;VESLLVTAISK;VIVMSATLDAGK;YGVIILDEAHER;YMTDGMLLR	1;1;1;1;1;1;1;1;1;1;1;1;1;1;1;1;1;1;1;1;1;0	21	31	0.3031	19730;19729;19518;29934;7284;3603;8858;24806;24807;24808;2067;14400;14401;3057;3058;20131;14009;14010;8245;14430;14431;4553;7826;17866;19246;19247;10896;7886;9255;13676;13677;7185	-	pre-mRNA-splicing factor ATP-dependent RNA helicase DHX15 [Homo sapiens]	2.96633e+07	689844	566872	0.82174
NP_003578.2	13.7802	NA	119189	IFQPTPPGAR;TLHTDILFGLIK;TSLGNVVLLLK;YMTDGMLLR	1;1;1;0	3	3	0.0403	6045;12706;7794;7185	NP_001157711.1;XP_011513240.1	pre-mRNA-splicing factor ATP-dependent RNA helicase DHX16 isoform 1 [Homo sapiens]	0	0	0	#DIV/0!
NP_000962.2	39.7737	NA	29207.2	AGNFYVPAEPK;EVPAVPETLK;IALTDNALIAR;IVEPYIAWGYPNLK;KAGNFYVPAEPK;KVLQLLR;NFAELK;QIFNGTFVK;SVNELIYKR	1;1;1;1;1;1;1;1;1	9	11	0.3145	8628;6025;8136;18506;18505;11587;2171;240;5393;5409;6948	-	ribosomal protein L7 [Homo sapiens]	2.08689e+07	1.30431e+06	1.42549e+06	1.09291
NP_002262.3	9.30822	NA	125464	HIVENAVQK;ITFLLQAIR	1;1	2	2	0.0161	5084;5860	-	karyopherin beta 3; Ran_GTP binding protein 5; importin beta-3 subunit [Homo sapiens] >XP_005254109.1 importin-5 isoform X1 [Homo sapiens] >XP_005254110.1 importin-5 isoform X1 [Homo sapiens] >XP_011519389.1 importin-5 isoform X1 [Homo sapiens] >XP_011519390.1 importin-5 isoform X1 [Homo sapiens] >XP_011519391.1 importin-5 isoform X1 [Homo sapiens] >XP_011519392.1 importin-5 isoform X1 [Homo sapi…	6.73876e+06	122523	141060	1.15129
NP_003519.1	9.30822	NA	13911.6	AMGIMNSFVNDIFER;AMGIMNSFVNDIFERIAGEASR;EIQTAVRLLLPGELAK;ESYSIYVYK;HAVSEGTK;KESYSIYVYK;LLLPGELAK;LLLPGELAKHAVSEGTK;QVHPDTGISSK;STITSREIQTAVR;VLKQVHPDTGISSK	0;0;0;1;0;1;0;0;0;0;0	2	2	0.6032	19847;20055;20053;19846;20052;20050;20041;20039;20040;20051;19625;19861;26817;19734;7675;1532;10648;3569;3568;3570;19890;19887;19889;8071;8074;8076;8073;8100;8075;7676;8099;7678;14750;15690;15691	NP_066402.2;NP_003518.2;NP_066406.1	H2B histone family, member Q; H2B histone [Homo sapiens]	1.62767e+07	1.4797e+06	342563	0.231508
NP_001012.1	20.6992	NA	15540.4	DNYVPEVSALDQEIIEVDPDTKEMLK;IAGYVTHLMK;LLDFGSLSNLQVTQPTVGMNFK;RDNYVPEVSALDQEIIEVDPDTK	1;1;1;1	4	5	0.437	29082;7604;7603;26592;27851	-	40S ribosomal protein S17 [Homo sapiens]	668848	111475	107539	0.964695
XP_024302359.1	7.52921	NA	72851.7	GAFIQLLR;VIDSSDVVVQVLDAR	1;1	2	2	0.0359	2952;17685	NP_037417.1;NP_001310553.1;NP_001310552.1	nucleolar GTP-binding protein 2 isoform X1 [Homo sapiens]	376621	11769.4	4915.04	0.417612
NP_001229752.1	3.36558	NA	192677	ITQVLHFTK	1	1	1	0.0052	6124	NP_009224.2;NP_001239133.1;NP_001338929.1;NP_001002029.3	complement C4-B-like preproprotein [Homo sapiens]	0	0	7870.7	#DIV/0!
XP_016856103.1	5.17481	NA	110498	LTVAENEAETK	1	1	1	0.0112	8881	NP_004437.2	bifunctional glutamate/proline--tRNA ligase isoform X1 [Homo sapiens]	413992	7392.72	18130.1	2.45243
NP_000958.1	40.7747	NA	46079.8	AHLMEIQVNGGTVAEK;DDPSKPVHLTAFLGYK;ERLEQQVPVNQVFGQDEMIDVIGVTK;HGSLGFLPR;IGQGYLIK;LEQQVPVNQVFGQDEMIDVIGVTK;NNASTDYDLSDK;SINPLGGFVHYGEVTNDFVMLK;YCQVIR	1;1;1;1;1;1;1;1;1	9	14	0.2854	19239;19227;19237;19228;20212;29039;4102;2520;28085;28086;12069;12089;26774;1682	-	ribosomal protein L3 [Homo sapiens]	1.21765e+07	553478	1.48279e+06	2.67904
NP_004682.2	5.17481	NA	40303.2	LYPEGLAQLAR	1	1	1	0.0313	9478	XP_011521746.1	ATPase, H+ transporting, lysosomal, V0 subunit D isoform 1 [Homo sapiens]	516197	30364.5	407639	13.4248
NP_057524.3	15.5244	NA	52847.7	FLVLPSLGR;LFNEQNFFQR;VTTSLEALPTGTVLTDK	1;1;1	3	3	0.0759	4443;12072;19663	NP_001020949.1;NP_001295349.1	inactive serine/threonine-protein kinase VRK3 isoform 1 [Homo sapiens] >XP_005259028.1 inactive serine/threonine-protein kinase VRK3 isoform X1 [Homo sapiens] >XP_006723300.1 inactive serine/threonine-protein kinase VRK3 isoform X1 [Homo sapiens]	2.51225e+06	89723.4	65267.1	0.727426
NP_001104547.1	18.1883	NA	69369.7	APDFVFYAPR;IALLEEAR;IGFPWSEIR;LFFLQVK	1;1;1;1	4	4	0.058	8389;2896;6561;2569	-	ezrin [Homo sapiens] >NP_003370.2 villin 2 [Homo sapiens]	3.02424e+06	77544.6	22847.1	0.294631
NP_067062.1	5.17481	NA	100124	LLAEGHPDPDAELQR	1	1	1	0.0178	18463	XP_024305448.1	RNA binding motif protein 25 [Homo sapiens] >XP_011535346.1 RNA-binding protein 25 isoform X1 [Homo sapiens]	0	0	0	#DIV/0!
NP_002148.1	2.20395	NA	10924.9	FLPLFDR	1	1	1	0.0686	2783	NP_001189414.1	heat shock 10kDa protein 1 [Homo sapiens]	218595	21859.5	151450	6.92831
NP_006422.1	25.9308	NA	57452.1	AAHSEGNTTAGLDMR;EALLSSAVDHGSDEVK;EAVAMESYAK;GATQQILDEAER;LALVTGGEIASTFDHPELVK;LTSFIGAIAIGDLVK;VLVDMSR	1;1;1;1;1;1;1	7	7	0.1776	16426;18381;6770;11786;23579;15894;1637	-	chaperonin containing TCP1, subunit 2 (beta) [Homo sapiens]	884853	24579.2	113672	4.62471
NP_008839.2	6.11683	NA	21436.2	TVFDEAIR;WYPEVR	1;1	2	2	0.0729	3509;1841	NP_061485.1;NP_005043.1	ras-related C3 botulinum toxin substrate 1 isoform Rac1; rho family, small GTP binding protein Rac1 [Homo sapiens]	2.4473e+06	271922	98659.7	0.362823
NP_001265585.1	7.87511	NA	13907.3	FLILPDMLK;VAQLEQVYIR	1;1	2	2	0.1508	6592;9229	-	small nuclear ribonucleoprotein Sm D3 [Homo sapiens] >NP_004166.1 small nuclear ribonucleoprotein D3 polypeptide 18kDa; small nuclear ribonucleoprotein D3 polypeptide (18kD) [Homo sapiens]	1.49143e+06	165715	173001	1.04397
XP_024307207.1	10.3496	NA	47200.9	STETALYR;VLAQQGEYSEAIPILR	1;1	2	2	0.0543	3314;20204	NP_036313.3;NP_001295302.1;XP_024307208.1	peptidyl-prolyl cis-trans isomerase FKBP8 isoform X1 [Homo sapiens]	64827	2946.68	19442.4	6.59806
NP_060377.1	5.17481	NA	17733.8	TDEQALLSSILAK	1	1	1	0.0807	13106	-	rhoA activator C11orf59 [Homo sapiens]	129974	14441.5	65365.3	4.52621
NP_001307526.1	68.23	NA	69043.8	APILIATDVASR;DWVLNEFK;FVINYDYPNSSEDYIHR;GDGPICLVLAPTR;GYSSLLK;IVDQIRPDR;KIVDQIRPDR;LIDFLECGK;LLQLVEDR;LMEEIMSEK;LMEEIMSEKENK;MLDMGFEPQIR;NFYQEHPDLAR;QLAEDFLK;QTLMWSATWPK;QVSDLISVLR;RTAQEVETYR;TAQEVETYR;TAQEVETYRR;TGTAYTFFTPNNIK;TIVFVETK;TLSYLLPAIVHINHQPFLER;WNLDELPK	0;1;1;0;1;0;0;1;1;1;1;0;1;1;0;1;1;1;1;1;1;1;1	17	18	0.3388	9377;9376;5322;23973;12661;762;6726;6725;9709;9710;6300;4153;7424;15751;12648;13122;3748;12547;7157;10003;10004;6345;10006;16961;3270;26138;4662	NP_001307524.1	probable ATP-dependent RNA helicase DDX5 isoform b [Homo sapiens]	1.30769e+07	384614	496526	1.29097
NP_006377.2	74.4053	NA	80222	APILIATDVASR;DMVGIAQTGSGK;DWVLNEFR;ELAQQVQQVADDYGK;FVINYDYPNSSEDYVHR;GDGPICLVLAPTR;GTAYTFFTPGNLK;IVDQIRPDR;KIVDQIRPDR;KWDLSELPK;LIDFLESGK;LMQLVDHR;LTPYEVDELRR;MLDMGFEPQIR;NFYVEHPEVAR;QLAEDFLR;QTLMWSATWPK;SSQSSSQQFSGIGR;TIIFVETKR;TLAYLLPAIVHINHQPYLER;VLEEANQAINPK;WDLSELPK	0;1;1;1;1;0;1;0;0;1;1;1;1;0;1;1;0;1;1;1;1;1	16	19	0.3196	9377;9376;8326;5933;18926;23820;12661;13715;6726;6725;9709;9710;6803;4806;4903;13139;13142;12648;12456;4267;12547;14602;6616;6617;26139;26140;11676;4187	NP_001091974.1	DEAD box polypeptide 17 isoform p82 [Homo sapiens]	3.40456e+07	895938	670349	0.748209
NP_001180346.1	92.7375	NA	71310.9	DLMACAQTGSGK;DREEALHQFR;DSLTLVFVETK;ELAVQIYEEAR;ELAVQIYEEARK;FSGGFGAR;GCHLLVATPGR;HAIPIIK;HTMMFSATFPK;HVINFDLPSDIEEYVHR;IVEQDTMPPK;LEQELFSGGNTGINFEK;MLDMGFEPQIR;QSSGASSSSFSSSR;SDYDGIGSR;SFLLDLLNATGK;SPILVATAVAAR;SSFFSDR;VGNLGLATSFFNER;VGSTSENITQK;YTRPTPVQK	1;1;1;1;1;1;1;1;1;1;1;1;0;1;1;1;1;1;1;1;1	20	27	0.3483	10038;11118;11120;9993;11584;14487;1133;8351;8357;1068;11770;23433;23432;8192;8191;8190;21330;12648;12471;12472;3824;10923;8089;1781;16010;16012;7977;6198	NP_001180345.1;NP_001347.3	ATP-dependent RNA helicase DDX3X isoform 3 [Homo sapiens]	2.77249e+07	710895	956423	1.34538
NP_003375.1	28.5057	NA	45447.4	ASNLLLNYK;FGSDLQK;ILDILEYIHEHEYVHGDIK;KTVLQLSLR;NPDQVYLVDYGLAYR;VEPSDNGPLFTELK	1;1;1;1;1;1	6	7	0.1843	5057;1089;25920;5482;5481;20193;16415	XP_016877114.1;XP_011535434.1;XP_016877113.1;XP_006720310.1;XP_016877115.1	vaccinia related kinase 1 [Homo sapiens]	2.43336e+06	101390	64499.8	0.636155
NP_066409.1	5.17481	NA	14098.9	AGLQFPVGR;HLQLAIR;HLQLAIRNDEELNK;NDEELNKLLGK;VTIAQGGVLPNIQAVLLPK;VTIAQGGVLPNIQAVLLPKK	0;0;0;1;0;0	1	3	0.3615	3415;3416;3430;1877;1876;1875;1890;18949;18950;18962;10488;10487;10513;21861;21849;21850;21862;23170	NP_808760.1;NP_066544.1;NP_542163.1;NP_001035807.1;NP_003500.1;NP_003508.1	histone H2A type 1-D [Homo sapiens]	6.85835e+06	979765	395892	0.404068
NP_254280.1	5.17481	NA	14112.9	AGLQFPVGR;HLQLAIR;HLQLAIRNDEELNK;NDEELNKLLGR;VTIAQGGVLPNIQAVLLPK;VTIAQGGVLPNIQAVLLPKK	0;0;0;1;0;0	1	3	0.3615	3415;3416;3430;1877;1876;1875;1890;18949;18950;18962;11127;11128;11125;21861;21849;21850;21862;23170	NP_003503.1;NP_003504.2	similar to H2A histone family, member A; similar to H2A histone family, member A (H. sapiens); H2A histone family, member L [Homo sapiens]	1.33335e+06	190479	34940.1	0.183433
NP_002097.1	15.5244	NA	13544.6	AGLQFPVGR;ATIAGGGVIPHIHK;GDEELDSLIK;HLQLAIR;HLQLAIRGDEELDSLIK	0;1;1;0;1	3	4	0.3125	3415;3416;3430;12703;6874;1877;1876;1875;1890;22065;22066	NP_036544.1	H2A histone family, member Z; H2AZ histone [Homo sapiens]	1.28883e+07	2.14805e+06	615826	0.286691
NP_734466.1	5.17481	NA	14224.9	AGLQFPVGR;HLQLAIR;HLQLAIRNDEELNK;LLGGVTIAQGGVLPNIQAVLLPK	0;0;0;1	1	2	0.3511	3415;3416;3430;1877;1876;1875;1890;18949;18950;18962;25353;25352	NP_002096.1	histone H2A; H2A histone family, member R [Homo sapiens]	0	0	0	#DIV/0!
NP_001034456.1	5.17481	NA	22691.8	IQMSNLMNQAR	1	1	1	0.0561	11939	NP_001034455.1;NP_001687.1	V-type proton ATPase subunit E 1 isoform c [Homo sapiens]	261013	17400.9	308092	17.7056
NP_002755.1	11.544	NA	34811.9	IFSGSSHQDLSQK;LGLELGK;VYAILTHGIFSGPAISR	1;1;1	3	4	0.1164	14132;342;20400;20401	NP_787082.1	phosphoribosyl pyrophosphate synthetase 1 [Homo sapiens]	1.9109e+06	100574	125661	1.24944
NP_056229.2	5.17481	NA	12245.9	EVCGFAPYER	1	1	1	0.0952	9384	-	ribosomal protein L36 [Homo sapiens] >NP_378669.1 ribosomal protein L36 [Homo sapiens]	0	0	0	#DIV/0!
NP_005336.3	95.2863	NA	70009	AFYPEEISSMVLTK;AQIHDLVLVGGSTR;ARFEELCSDLFR;ATAGDTHLGGEDFDNR;DAGVIAGLNVLR;DNNLLGR;FGDPVVQSDMK;HWPFQVINDGDKPK;IINEPTAAAIAYGLDR;LLQDFFNGR;LLQDFFNGRDLNK;LSKEEIER;LVNHFVEEFK;LVNHFVEEFKR;NALESYAFNMK;NQVALNPQNTVFDAK;NQVALNPQNTVFDAKR;QTQIFTTYSDNQPGVLIQVYEGER;SINPDEAVAYGAAVQAAILMGDK;STLEPVEK;VEIIANDQGNR;YKAEDEVQR	1;1;1;1;1;1;1;1;1;1;1;1;1;1;1;1;1;1;1;1;0;1	21	33	0.39	17974;14851;14850;16365;16366;18699;18700;8740;8741;1177;9677;18782;18872;18873;6678;6706;17094;4469;10229;10228;13740;13739;11183;18431;20560;28460;28461;28471;25775;25776;2698;9425;9447;7346;7348	-	heat shock 70 kDa protein 1A [Homo sapiens] >NP_005337.2 heat shock 70 kDa protein 1B [Homo sapiens]	4.30797e+07	1.19666e+06	1.91925e+06	1.60384
NP_006588.1	128.144	NA	70854.2	ARFEELNADLFR;DAGTIAGLNVLR;DNNLLGK;EIAEAYLGK;FDDAVVQSDMK;FEELNADLFR;GTLDPVEK;HWPFMVVNDAGRPK;IINEPTAAAIAYGLDK;IINEPTAAAIAYGLDKK;LDKSQIHDIVLVGGSTR;LLQDFFNGK;LLQDFFNGKELNK;LSKEDIER;MKEIAEAYLGK;MVNHFIAEFKR;NQTAEKEEFEHQQK;NQVAMNPTNTVFDAK;NQVAMNPTNTVFDAKR;NSLESYAFNMK;QTQTFTTYSDNQPGVLIQVYEGER;RFDDAVVQSDMK;SINPDEAVAYGAAVQAAILSGDK;SQIHDIVLVGGSTR;STAGDTHLGGEDFDNR;TVTNAVVTVPAYFNDSQR;VEIIANDQGNR;VQVEYK;VQVEYK…	1;1;1;1;1;1;1;1;0;1;1;1;1;1;1;1;1;1;1;1;1;1;1;1;1;1;0;1;1	27	39	0.4412	15130;15131;8786;824;4287;10427;10023;1978;18609;18450;18448;20216;20214;20838;6015;6016;5997;16791;4236;10391;10009;13552;19647;19648;18536;20630;11559;11604;28403;28404;13941;13942;25247;25248;15153;15154;18917;22415;22414;9425;9447;747;8356	-	heat shock 70kD protein 8; heat shock 70kD protein 8 (HSP73); heat shock cognate protein, 71-kDa; heat shock 70kd protein 10 (HSC71) [Homo sapiens] >XP_011541100.1 heat shock cognate 71 kDa protein isoform X1 [Homo sapiens]	4.40615e+07	1.19085e+06	1.90882e+06	1.60291
NP_005338.1	44.4235	NA	72288.4	AKFEELNMDLFR;DAGTIAGLNVMR;DNHLLGTFDLTGIPPAPR;IEIESFYEGEDFSETLTR;IINEPTAAAIAYGLDK;IINEPTAAAIAYGLDKR;ITITNDQNR;ITPSYVAFTPEGER;NQLTSNPENTVFDAK;VEIIANDQGNR;VTHAVVTVPAYFNDAQR;VYEGERPLTK	1;1;1;1;0;1;1;1;1;0;1;1	10	11	0.2339	16083;9563;21881;24320;18450;18448;20576;5846;16783;18730;18761;9425;9447;21374;8614	-	heat shock 70kDa protein 5 [Homo sapiens]	4.36947e+06	112038	158823	1.41758
XP_011543633.1	10.8975	NA	47436.2	EGDPLVFATVGSNR;IHFPDFSTR;WLGDLILSK	1;1;1	3	3	0.0771	14744;6898;5215	XP_011543632.1;XP_016874001.1;NP_003788.2;NP_001294936.1	polycomb protein EED isoform X2 [Homo sapiens]	1.96608e+06	78643.3	0	0
NP_000960.2	24.8326	NA	34340.7	EFNAEVHR;GAVDGGLSIPHSTK;HIMGQNVADYMR;VGLTNYAAAYCTGLLLAR;YLMEEDEDAYKK	1;1;1;1;1	5	5	0.2155	4426;11974;14857;21815;16477	-	60S ribosomal protein L5 [Homo sapiens]	2.5903e+06	152370	171210	1.12364
XP_024309193.1	27.7618	NA	90730.6	EINNPMFR;FLFENQTPAHVYYR;KPGQSFQEQVEHYR;LYLVSDVLYNSSAK;NLLALIHR;VANASYYR	1;1;1;1;1;1	6	6	0.0842	5063;20177;19487;16881;3498;3376	NP_001307149.1;XP_005247305.1;NP_001073884.1;NP_001307148.1	U2 snRNP-associated SURP motif-containing protein isoform X2 [Homo sapiens]	5.59111e+06	174722	33312.8	0.190662
NP_003565.4	5.17481	NA	32592.6	VAHSDKPGSTSTASFR	1	1	2	0.0544	18240;18239	NP_919415.2;XP_016881568.1;XP_011524071.1;XP_024307055.1	vesicle-associated membrane protein-associated protein A isoform 1 [Homo sapiens]	175033	11668.9	6992.2	0.599218
XP_011515436.1	5.17481	NA	15609	VLEAAAQAAR	1	1	1	0.068	4391	NP_061910.1	exosome complex component RRP41 isoform X1 [Homo sapiens]	381460	63576.7	159948	2.51582
NP_001269209.1	10.3496	NA	33339.6	EGATVYATGTHAQVEDGR;LGAQALLGAAK	1;1	2	2	0.0909	21107;4623	NP_722546.1;NP_001269210.1	pyrroline-5-carboxylate reductase 1, mitochondrial isoform 1 [Homo sapiens] >NP_008838.2 pyrroline-5-carboxylate reductase 1, mitochondrial isoform 1 [Homo sapiens] >XP_005256438.1 pyrroline-5-carboxylate reductase 1, mitochondrial isoform X1 [Homo sapiens] >XP_011521885.1 pyrroline-5-carboxylate reductase 1, mitochondrial isoform X1 [Homo sapiens] >XP_011521886.1 pyrroline-5-carboxylate reductas…	107621	7174.73	78925.3	11.0005
NP_001308912.1	36.2236	NA	43039.7	AASAYAVGDVK;AATIVATSEGSLWGLDR;APASVLPAATPR;DGGNQEVEIAR;GQYFGELALVTNKPR;GSFGELALMYNTPR;GTYDILVTK	1;1;1;1;1;1;1	7	7	0.233	5348;19672;7663;8480;18953;16874;4575	NP_001308911.1;NP_001308918.1	cAMP-dependent protein kinase type II-alpha regulatory subunit isoform b [Homo sapiens]	2.32933e+06	93173.2	133949	1.43763
NP_005722.1	3.21995	NA	34311.5	IIEETLALK	1	1	1	0.03	4951	-	actin related protein 2/3 complex, subunit 2, 34kDa; ARP2/3 protein compex subunit 34; actin related protein 2/3 complex, subunit 2 (34 kD) [Homo sapiens] >NP_690601.1 actin-related protein 2/3 complex subunit 2 [Homo sapiens]	2.32335e+06	105607	88022	0.833488
XP_024302840.1	7.25555	NA	29586.7	GFQVYK;GLLSSLDHTSIR	1;1	2	2	0.0677	442;11078	XP_016868591.1;NP_001907.2	cytochrome c1, heme protein, mitochondrial isoform X2 [Homo sapiens]	716724	59727	246933	4.13436
NP_065922.3	3.70531	NA	84535.7	YLFDLPLK	1	1	1	0.0105	4562	XP_006724787.2;NP_001230892.1;XP_016885185.1	leucine-rich repeat and calponin homology domain-containing protein 2 isoform 1 [Homo sapiens]	0	0	0	#DIV/0!
XP_005259613.2	5.17481	NA	19756.9	VYDQMPEPR	1	1	1	0.0495	7641	NP_077718.3;XP_024307267.1	NADH dehydrogenase [ubiquinone] iron-sulfur protein 7, mitochondrial isoform X2 [Homo sapiens]	2.16209e+07	1.66314e+06	237680	0.14291
XP_016875802.1	15.6317	NA	116594	LALWEGR;SLIFPNFEPLHK;VSAGEPGSHPSPAPR;YLFALQVK	1;1;1;1	4	4	0.041	1768;14288;14395;4071	NP_001273768.1;NP_005757.1	FERM, ARHGEF and pleckstrin domain-containing protein 1 isoform X3 [Homo sapiens]	777621	12960.3	23752.4	1.8327
NP_001135748.1	9.30822	NA	85432.5	HYQHVLAVDPEK;QQLVETHLAR;VEAMLNDR	1;1;0	2	2	0.0399	14164;8687;3745	NP_001315611.1;NP_001315613.1;NP_001315614.1;NP_001230228.1;NP_001633.1;NP_001135750.1;NP_001135749.1;NP_001315615.1	amyloid-like protein 2 isoform 2 precursor [Homo sapiens]	4.3888e+06	109720	1957.72	0.0178428
XP_006718116.1	11.4975	NA	53837.6	GVTSISADTHK;LTELLVK;VAIQFLK	1;1;1	3	4	0.0512	6799;6798;1368;1415	NP_003892.2	sphingosine-1-phosphate lyase 1 isoform X2 [Homo sapiens] >XP_011538620.1 sphingosine-1-phosphate lyase 1 isoform X2 [Homo sapiens]	1.71115e+06	63376.1	27328.5	0.431211
NP_001171752.1	37.5233	NA	31546.5	GFGFGLVK;LTFDTTFSPNTGK;LTFDTTFSPNTGKK;LTLSALVDGK;NNFAVGYR;TGDFQLHTNVNDGTEFGGSIYQK;VNNSSLIGVGYTQTLRPGVK;YQLDPTASISAK	1;1;1;1;1;1;1;1	8	11	0.3231	1490;13991;16595;4725;3312;3338;27220;23649;23660;23661;10960	NP_001171712.1	voltage-dependent anion-selective channel protein 2 isoform 2 [Homo sapiens] >NP_001311017.1 voltage-dependent anion-selective channel protein 2 isoform 2 [Homo sapiens] >NP_003366.2 voltage-dependent anion-selective channel protein 2 [Homo sapiens]	2.5745e+07	1.60906e+06	2.72882e+06	1.69591
NP_037468.1	4.13341	NA	52230.5	ETSMVHELNR	1	1	1	0.021	9493	-	sec61 homolog [Homo sapiens]	12944.2	761.422	16036.9	21.0618
NP_057329.3	9.30822	NA	32942.8	MIFIPSSIAFLTTLER;TLTDELAALQITGVK	1;1	2	2	0.1033	21051;16918	-	estradiol 17-beta-dehydrogenase 11 precursor [Homo sapiens]	104613	5811.83	7448.51	1.28161
NP_066997.3	6.12698	NA	102838	ILLTLGIR;SPAPPLLHVAALGQK	1;1	2	2	0.0249	2630;15507	XP_011542906.1;XP_011542905.1	p30 DBC protein [Homo sapiens]	354184	6944.78	0	0
NP_001003796.1	9.30822	NA	14164.6	AYPLADAHLTK;QQIQSIQQSIER	1;1	2	2	0.1797	8782;14644	-	NHP2-like protein 1 [Homo sapiens] >NP_004999.1 NHP2-like protein 1 [Homo sapiens]	1.38512e+06	153902	86262.5	0.560501
NP_114032.2	47.4637	NA	90528	DLPEHAVLK;EKPYFPIPEEYTFIQNVPLEDR;GYFEYIEENKYSR;LLEQYKEESK;LSASSLTMESFAFLWAGGR;MCLFAGFQR;MMVAGFK;NFILDQTNVSAAAQR;NGQDLGVAFK;VTEKIPVR;YNILGTNTIMDK	1;1;1;1;1;1;1;1;1;1;1	11	19	0.1624	4808;28198;28197;19026;19027;10341;10339;23058;7519;1354;18245;18246;18258;18267;5301;5276;5300;3349;13324	NP_004492.2	heterogeneous nuclear ribonucleoprotein U isoform a [Homo sapiens]	4.41026e+07	1.00233e+06	1.46349e+06	1.46009
NP_001272988.1	4.13341	NA	23043.5	IVLIGNAGVGK	1	1	1	0.0542	5139	-	ras-related protein Rab-30 [Homo sapiens] >NP_001272989.1 ras-related protein Rab-30 [Homo sapiens] >NP_001272990.1 ras-related protein Rab-30 [Homo sapiens] >NP_055303.2 ras-related protein Rab-30 [Homo sapiens]	757046	42058.1	22724.1	0.540302
NP_001291731.1	2.10359	NA	52086	EGFQLLLNNK	1	1	1	0.0213	8242	NP_001310824.1;NP_001310825.1;XP_011520057.1	regulator of microtubule dynamics protein 3 isoform 1 [Homo sapiens] >NP_001310823.1 regulator of microtubule dynamics protein 3 isoform 1 [Homo sapiens] >NP_060615.1 regulator of microtubule dynamics protein 3 [Homo sapiens]	263615	10139	349249	34.446
NP_003125.3	5.17481	NA	14560.8	ISTVVSSK	1	1	1	0.0588	1444	-	signal recognition particle 14 kDa protein [Homo sapiens]	0	0	129756	#DIV/0!
NP_004365.1	7.63521	NA	8775.69	AGIFQSVK;AYADFYR	1;1	2	2	0.2	1848;2732	-	cytochrome c oxidase subunit VIc [Homo sapiens] >XP_016868509.1 cytochrome c oxidase subunit 6C isoform X1 [Homo sapiens]	1.29397e+06	215662	494890	2.29475
NP_001139019.1	3.11634	NA	44933.9	IFLEFER	1	1	2	0.0175	3560;3559	-	splicing factor 45 [Homo sapiens] >NP_116294.1 RNA binding motif protein 17 [Homo sapiens]	508554	20342.2	8253.76	0.405747
NP_003744.1	12.8965	NA	63932.4	GAVIATELK;IFHTVTTTDDPVIR;LGDDIDLIVR	1;1;1	3	3	0.0602	2690;17684;7122	-	eukaryotic translation initiation factor 3, subunit 7 (zeta, 66/67kD) [Homo sapiens]	3.25147e+06	120425	86598.7	0.71911
NP_076922.1	2.71094	NA	28041	GEAAPGQGQAAVK;IWFQNR	1;0	1	1	0.076	8404;2062	-	homeo box B9 [Homo sapiens]	37993.6	2713.83	2556.27	0.941943
XP_011524986.1	5.17481	NA	60231	DTEAQDTAMEQAR	1	1	1	0.0244	15139	NP_056117.1	HAUS augmin-like complex subunit 5 isoform X1 [Homo sapiens]	0	0	2010.42	#DIV/0!
NP_006288.2	17.9848	NA	69454.9	DSPFGLSFVR;KLDLNQEEK;LLPHQLYGVVPQA;TPATAPVPAR	1;1;1;1	4	4	0.0664	7015;6822;14153;4058	-	DNA repair protein XRCC1 [Homo sapiens]	2.90682e+06	96894	51331.2	0.529767
NP_004809.2	25.1633	NA	95523.9	DIIGVAETGSGK;ELAQQIEEETIK;GFIAGIDLK;LIDVLENR;QAIPIGLQNR;SGVAITFLTK	1;1;1;1;1;1	6	6	0.0744	7555;14072;3213;3882;6688;5072	-	probable ATP-dependent RNA helicase DDX23 [Homo sapiens]	2.31792e+06	44575.5	4829.46	0.108343
NP_003960.1	3.01064	NA	20886.6	FVFSFK	1	1	1	0.0328	838	-	ubiquitin-conjugating enzyme E2M (UBC12 homolog, yeast); ubiquitin-conjugating enzyme E2M (homologous to yeast UBC12) [Homo sapiens]	0	0	133386	#DIV/0!
NP_001143.2	25.874	NA	32831.2	AAYFGIYDTAK;DFLAGGVAAAISK;EQGVLSFWR;GAWSNVLR;GLGDCLVK;GMGGAFVLVLYDEIK;GMGGAFVLVLYDEIKK;GNLANVIR;LLLQVQHASK;QIFLGGVDK;QIFLGGVDKR;TAVAPIER;VKLLLQVQHASK;YFPTQALNFAFK	1;1;0;0;0;1;1;0;0;0;1;0;0;0	5	9	0.3859	9232;9240;9238;9239;6940;2697;2030;17912;19805;1948;7338;7339;3991;7228;7229;6804;1946;12541;14420	-	solute carrier family 25, member 5 [Homo sapiens]	3.14529e+07	1.57264e+06	2.21761e+06	1.41012
NP_006112.3	181.58	NA	65999	AEAESLYQSK;AEAESLYQSKYEELQITAGR;AQYEDIAQK;AQYEDIAQKSK;DVDGAYMTK;DVDGAYMTKVDLQAK;DYQELMNTK;FLEQQNQVLQTK;FLEQQNQVLQTKWELLQQVDTSTR;FSSCGGGGGSFGAGGGFGSR;GGGGGGYGSGGSSYGSGGGSYGSGGGGGGGR;GSYGSGGSSYGSGGGSYGSGGGGGGHGSYGSGSSSGGYR;IEISELNRVIQR;KDVDGAYMTK;KQISNLQQSISDAEQR;LDSELKNMQDMVEDYR;LLRDYQELMNTK;LNDLEDALQQAK;LNDLEDALQQAKEDLAR;LRSEIDNVK;MSGECAPNVSVSVSTSHTTISGGGSR;NKLNDLEDALQQAK;NKYEDEINK;NMQDMVEDYR;NSK…	1;1;1;1;1;1;1;0;1;1;1;1;0;1;1;1;1;1;1;1;1;1;0;1;1;1;1;1;1;1;1;1;1;1;1;1;1;1;1;1;0	37	74	0.5807	7034;25491;25490;5649;5670;10663;4383;4686;18608;18607;7426;7798;15057;15055;15053;15067;15083;28884;28885;28886;28892;19924;26310;26309;29553;14931;7087;20931;20932;22783;22795;15991;16298;15989;16299;12394;21985;5823;27512;17450;7690;7689;11822;11165;11167;19286;19287;25861;25862;25722;10587;10585;18418;1612;12013;12014;11175;11173;11172;26046;26047;13019;13020;12977;18107;18108;18128;18127;181…	-	keratin, type II cytoskeletal 1 [Homo sapiens]	3.35775e+08	9.59357e+06	6.43928e+06	0.671208
NP_001393.1	36.3114	NA	50109.1	EHALLAYTLGVK;IGGIGTVPVGR;LPLQDVYK;QLIVGVNK;RYEEIVK;STTTGHLIYK;VETGVLKPGMVVTFAPVNVTTEVK;YEEIVK;YYVTIIDAPGHR	1;1;1;1;1;1;1;1;1	9	13	0.1991	11463;11462;4876;3972;2181;3268;6918;27240;27154;27239;910;13474;13475	-	eukaryotic translation elongation factor 1 alpha 1 [Homo sapiens]	4.13469e+07	1.79769e+06	321950	0.179091
NP_005817.1	68.8171	NA	70899.2	AGPIWDLR;DLYEDELVPLFEK;DYAFVHFEDR;EFNEEGALSVLQQFK;ENILEEFSK;GYAFITFCGK;LCDSYEIRPGK;LFVGSIPK;LKDYAFVHFEDR;LMMDPLSGQNR;NLATTVTEEILEK;SFSEFGK;STAYEDYYYHPPPR;TGYTLDVTTGQR;TKENILEEFSK;TLIEAGLPQK;VTEGLVDVILYHQPDDK;YGGPPPDSVYSGVQPGIGTEVFVGK	0;1;1;1;1;1;1;0;1;1;1;1;1;0;1;1;1;1	15	20	0.3112	3101;17591;11069;11068;19567;6655;7972;11943;2020;16290;10952;14726;14727;1176;19830;11389;11951;11950;5733;21976;21974;27111;27112	-	heterogeneous nuclear ribonucleoprotein R [Homo sapiens] >XP_005245768.1 heterogeneous nuclear ribonucleoprotein R isoform X2 [Homo sapiens]	6.05044e+07	1.47572e+06	726567	0.492348
XP_016879637.1	10.3496	NA	32229.9	GFGFVTFADPASVDK;IFVGGLSANTVVEDVK	1;1	2	2	0.1051	16613;18250	NP_620412.1;NP_001309180.1;XP_005257072.1;XP_005257071.1;NP_733839.1;NP_001309179.1	RNA-binding protein Musashi homolog 2 isoform X4 [Homo sapiens]	5.03248e+06	359463	66592.1	0.185254
XP_016868887.2	29.02	NA	52988	HLVFPLLEFLSVK;LNMTPEEAER;NALSSLWGK;QEYLDTLYR;QLQAETEPIVK;WIVNLIR;YLTTAVITNK	1;1;1;1;1;1;1	7	7	0.1527	16361;8904;3962;8796;10087;2877;7003	NP_001559.1	eukaryotic translation initiation factor 3 subunit E isoform X1 [Homo sapiens]	4.57952e+06	143110	113619	0.79393
NP_055946.1	10.9398	NA	74843.4	LLNVWQVR;LWVLETK;MPLHTIIPLLQELTK	1;1;1	3	3	0.0443	4909;2464;19891	-	WD repeat-containing protein 43 [Homo sapiens]	404065	10360.6	6089.94	0.587796
XP_016857929.1	6.71595	NA	54478.6	ALYSTAMESIQGEAR;SVDSSGETTYK	1;1	2	2	0.0537	18162;8185	XP_006711630.1;NP_001129108.1;XP_005245582.1;XP_011508347.1;XP_016857928.1;XP_024305898.1;NP_003548.1;XP_011508348.1;XP_005245589.1;XP_005245584.1;XP_006711626.1;XP_005245585.1;XP_005245587.1;XP_024305899.1;XP_011508345.1;NP_001129110.1;NP_001129109.1;XP_024305897.1;NP_001317618.1;XP_006711631.2;XP_006711627.1	phosphatidylinositol 4-phosphate 5-kinase type-1 alpha isoform X16 [Homo sapiens]	4263.68	170.547	0	0
NP_005819.3	2.54689	NA	38901.1	GVYPDLLATSGDYLR	1	1	1	0.0439	18126	-	DDB1- and CUL4-associated factor 7 [Homo sapiens]	392232	24514.5	13166.3	0.537082
XP_005245820.1	2.87398	NA	95245.3	LTSTDTIPK	1	1	1	0.0106	3967	XP_011539263.1;XP_016856075.1;XP_005245830.1;XP_011539262.1;XP_016856092.1;XP_016856087.1;XP_006710502.1;XP_005245822.1;XP_011539261.1;XP_024309648.1;XP_016856071.1;XP_016856082.1;XP_016856079.1;XP_016856070.1;NP_001159479.1;XP_016856081.1;XP_005245827.1;XP_016856088.1;XP_005245825.1;NP_001159478.1;XP_016856085.1;XP_016856084.1;NP_004428.1;XP_005245831.1;XP_011539264.1;XP_005245826.1;XP_016856089…	protein 4.1 isoform X17 [Homo sapiens]	428875	8247.61	10579.6	1.28274
NP_008855.1	57.7261	NA	27727.8	DAEDAVYGR;DGTGVVEFVR;DGYDYDGYR;DIEDVFYK;EAGDVCYADVYR;EDMTYAVR;GGPPFAFVEFEDPR;GGPPFAFVEFEDPRDAEDAVYGR;IYVGNLPPDIR;KEDMTYAVR;SHEGETAYIR;TKDIEDVFYK;VVVSGLPPSGSWQDLK	1;1;1;1;1;1;1;1;1;1;1;1;1	13	23	0.4435	4319;5936;5935;6978;4916;13727;4401;16742;16744;27308;10118;10123;10117;10121;10116;10122;7114;7944;7945;7946;10135;18601;18600	-	splicing factor, arginine/serine-rich 1 (splicing factor 2, alternate splicing factor) [Homo sapiens]	2.55333e+07	1.70222e+06	1.09188e+06	0.641443
NP_001342150.1	5.17481	NA	27533.7	LISQIVSSITASLR;QIFHPEQLITGK	0;1	1	3	0.1079	15324;15325;13617;13616;13220	-	putative tubulin-like protein alpha-4B [Homo sapiens]	2.96062e+06	246718	271953	1.10228
NP_001290043.1	3.08744	NA	57693.2	AFVHWYVGEGMEEGEFSEAR;AVFVDLEPTVIDEVR;AYHEQLTVAEITNACFEPANQMVK;DVNAAIATIK;EIIDLVLDR;FDGALNVDLTEFQTNLVPYPR;IHFPLATYAPVISAEK;LDHKFDLMYAK;LISQIVSSITASLR;LSVDYGKK;NLDIERPTYTNLNR;QLFHPEQLITGKEDAANNYAR;TIGGGDDSFNTFFSETGAGK;TIQFVDWCPTGFK;VGINYQPPTVVPGGDLAK	0;0;1;0;0;0;0;0;0;0;0;0;0;0;0	1	1	0.4509	26023;19089;19088;28440;4700;6089;26502;26501;19815;19816;19817;19818;13281;15324;15325;2811;19330;19329;26540;22675;22676;17407;20679	NP_116093.1;NP_001290044.1	tubulin alpha-1C chain isoform a [Homo sapiens]	17216.2	637.638	1.07878e+06	1691.84
NP_001231367.1	5.17481	NA	35641.8	TIGIIGAPFSK	1	1	1	0.0333	6543	NP_000036.2;XP_011534103.1	arginase-1 isoform 1 [Homo sapiens]	0	0	9797.16	#DIV/0!
NP_001264744.1	3.05877	NA	58275.2	SYSEDDIHR	1	1	1	0.0169	6934	XP_024307682.1;NP_001166599.1;NP_689971.4;NP_060268.2;NP_001264742.1;NP_001166299.1	YTH domain-containing family protein 3 isoform c [Homo sapiens] >NP_001264745.1 YTH domain-containing family protein 3 isoform c [Homo sapiens] >NP_001264746.1 YTH domain-containing family protein 3 isoform c [Homo sapiens] >NP_001264747.1 YTH domain-containing family protein 3 isoform c [Homo sapiens] >XP_011515812.1 YTH domain-containing family protein 3 isoform X2 [Homo sapiens]	0	0	869.898	#DIV/0!
NP_006258.3	41.0564	NA	357974	EIVETFANK;ELLQSFDSALQSVK;ELVGPPLAETVFTPK;LLVQHEINTLR;NSIPEPIDPLFK;SGQSALYDALFSSQSPK;TGSGLNSFYDQR;YDVGAIR;YIASVQGSTPSPR	1;1;1;1;1;1;1;1;1	9	9	0.0341	5324;16752;17401;11913;12678;20192;12121;1081;12520	XP_011509877.1;XP_016860112.1;XP_011509878.1;XP_005264059.1;XP_005264061.1;XP_005264060.1	E3 SUMO-protein ligase RanBP2 [Homo sapiens]	9.40141e+06	45417.5	36038.3	0.79349
XP_005258027.1	58.9019	NA	113973	DLEQGDVSETIR;GASFVTSTNPR;HVLDALDPNAYEAFK;IPSWLK;LQNELDMVK;LYLPPSTPDFSR;SEAHTADGISIR;SLLTIQEVDEFLLR;TQIIQDFLR;VFFEQSK;VIQEGLEGLVLK;VLHNAQEVEKEPGQR;VLLDIFTGVR	1;1;1;1;1;1;1;1;1;1;1;1;1	13	15	0.1415	12476;7324;19099;19100;472;6578;13181;10104;18710;7250;2390;11061;19502;19503;7231	NP_039269.2	DNA ligase 3 isoform X1 [Homo sapiens]	1.07093e+07	159840	112179	0.701818
NP_079087.3	11.9583	NA	56340.5	LLELLPGK;SIGVYDVVELK;TPAILYTYSGLR	1;1;1	3	3	0.0603	2368;9272;12345	XP_005274355.1;NP_001136037.1;XP_011543559.1;NP_001129512.1;XP_016873834.1	cleavage and polyadenylation specificity factor subunit 7 isoform 1 [Homo sapiens]	1.13397e+07	419988	423577	1.00855
NP_006126.1	5.17481	NA	32902.3	LLLNNDNLLR	1	1	1	0.035	8739	NP_006127.1;XP_011540527.1;XP_016857913.1	F-actin capping protein alpha-1 subunit [Homo sapiens]	0	0	44773	#DIV/0!
NP_001914.3	20.6008	NA	126887	ALYYLQIHPQELR;LPSFELLHK;LYDGLFK;TVPLYESPR;VVEELTR	1;1;1;1;1	5	5	0.0395	18189;6047;1933;5575;1791	-	DNA damage-binding protein 1 [Homo sapiens]	9.5259e+06	179734	0	0
NP_003290.1	17.0524	NA	92411.3	DISTNYYASQK;ELISNASDALDK;ELISNASDALDKIR;LGVIEDHSNR;LIINSLYK;SGYLLPDTK;TFEINPR	1;0;0;1;1;1;1	5	5	0.0735	10857;10546;16407;7392;3757;4285;2267	-	endoplasmin precursor [Homo sapiens]	3.21436e+06	65599.1	131641	2.00675
NP_001119575.1	36.1653	NA	70981.8	DTLAFLMIHLQR;GLTETGLYR;MDVANLAK;NLFEQLVR;NLKEPLLTFR;QIQLIR;SALAFLNR;SIGSAVDQGNESIVAK;VSLLGPVTTPEHQLLK	1;1;1;1;1;1;1;1;1	9	9	0.1472	15007;4571;2289;4764;9484;788;2515;16963;19474	NP_001306935.1;XP_024304726.1	rac GTPase-activating protein 1 [Homo sapiens] >NP_001119576.1 rac GTPase-activating protein 1 [Homo sapiens] >NP_001306928.1 rac GTPase-activating protein 1 isoform a [Homo sapiens] >NP_001306929.1 rac GTPase-activating protein 1 isoform a [Homo sapiens] >NP_001306930.1 rac GTPase-activating protein 1 isoform a [Homo sapiens] >NP_001306931.1 rac GTPase-activating protein 1 isoform a [Homo sapien…	1.1114e+07	300379	356591	1.18713
NP_002256.2	45.7342	NA	97108	DPSVVVR;EHIKNPDWR;GALQYLVPILTQTLTK;LAATNALLNSLEFTK;LLETTDRPDGHQNNLR;LQQVLQMESHIQSTSDR;NSLTSKDPDIK;TVSPDRLELEAAQK;VLANPGNSQVAR;WLAIDANAR;YMEAFKPFLGIGLK	1;1;1;1;1;1;1;1;1;1;1	11	11	0.1598	794;8674;19842;17547;21283;22766;9201;16598;9355;4936;17954	-	importin subunit beta-1 [Homo sapiens]	1.17998e+07	310522	216499	0.697212
NP_006187.2	14.483	NA	37473.9	AFAMIIDK;ESTGAQVQVAGDMLPNSTER;IANPVEGSSGR;IITLTGPTNAIFK;QGANINEIR	0;0;1;1;1	3	3	0.1713	3052;23684;23683;6108;13108;4664	-	poly(rC)-binding protein 1 [Homo sapiens]	4.55523e+06	227761	269918	1.18509
NP_001122386.1	5.17481	NA	33475.3	AFAMIIDK;ESTGAQVQVAGDMLPNSTER;IITLAGPTNAIFK	0;0;1	1	1	0.1289	3052;23684;23683;12429	NP_001122384.1;NP_001122383.1;NP_005007.2;NP_114366.1;NP_001122385.1;NP_001092090.1	poly(rC)-binding protein 2 isoform g [Homo sapiens]	4.81521e+06	300951	221020	0.734407
NP_064583.2	5.17481	NA	55838.3	QDLLNVLAR	1	1	1	0.0186	5150	-	coiled-coil domain-containing protein 47 precursor [Homo sapiens] >XP_005257584.1 coiled-coil domain-containing protein 47 isoform X1 [Homo sapiens]	485059	23098	72252.7	3.12809
XP_016881278.1	56.677	NA	64115.8	APGIIPR;AVDSLVPIGR;EAYPGDVFYLHSR;EVAAFAQFGSDLDAATQQLLSR;GMSLNLEPDNVGVVVFGNDK;GYLDKLEPSK;HALIIYDDLSK;LELAQYR;QMSLLLR;TGAIVDVPVGEELLGR;TGTAEMSSILEER;TSIAIDTIINQK;VVDALGNAIDGK	1;1;1;1;1;1;1;1;1;1;1;1;1	13	13	0.273	270;4897;16548;25932;23842;7627;10812;2535;2276;17861;14231;11510;8147	NP_001001937.1	ATP synthase subunit alpha, mitochondrial isoform X1 [Homo sapiens]	3.23744e+07	874983	2.1e+06	2.40004
NP_001013.1	32.1198	NA	16050.5	ALAAFLK;DVNQQEFVR;ELAPYDENWFYTR;IAGQVAAANK;NGVMPSHFSR;QRNGVMPSHFSR;RVLQALEGLK	1;1;1;1;1;1;1	7	11	0.4207	390;7265;19110;3367;7576;7594;7577;7595;14115;7081;7082	-	ribosomal protein S19 [Homo sapiens] >NP_001308412.1 40S ribosomal protein S19 isoform 1 [Homo sapiens] >NP_001308413.1 40S ribosomal protein S19 isoform 1 [Homo sapiens]	4.29445e+06	357871	1.24398e+06	3.47605
NP_059122.2	4.13341	NA	55401.4	SQQQQLVESLHK	1	1	1	0.0237	13879	XP_011530335.1;NP_001265532.1;XP_016863784.1	nucleoporin p54 [Homo sapiens]	0	0	11604.6	#DIV/0!
NP_001269380.1	2.85903	NA	45409.6	LLLTLPLLR;LVLSSLPK	0;1	1	1	0.0403	5358;1958	XP_016872802.1;NP_001269379.1	steroid hormone receptor ERR1 isoform 2 [Homo sapiens]	115900	5268.19	15254.9	2.89567
NP_055209.2	4.13341	NA	37180.6	VATMLATGGNR	1	1	1	0.0319	6601	-	growth hormone-inducible transmembrane protein [Homo sapiens]	0	0	3678.9	#DIV/0!
XP_011534849.1	5.17481	NA	63405.1	LAGLLELYR;LLLTLPLLR	1;0	1	1	0.0314	5270;5358	NP_004443.3;XP_011534852.1;XP_024305276.1;XP_011534856.1;XP_011534855.1	steroid hormone receptor ERR2 isoform X1 [Homo sapiens]	812709	25397.2	16149	0.63586
NP_057132.2	37.4014	NA	32216.1	FKEIQNLIK;FLSLYGDQIDMHR;FSMVLPEVEAALAEIPGVR;GLGSTVQEIDLTGVK;GVEVHIVADATSSR;ILGIPVIVTEQYPK;TGIIVTTSEAVLLQLVADKDHPK;YFGDIISVGQR	1;1;1;1;1;1;1;1	8	13	0.396	7232;7233;17601;23028;23029;15854;15855;14262;16851;16850;26739;26740;10052	-	isochorismatase domain-containing protein 1 [Homo sapiens]	2.53275e+07	1.58297e+06	1.56858e+06	0.990909
XP_024306671.1	3.58695	NA	76503	LYEFIVR	1	1	1	0.0101	3303	NP_001307688.1;NP_004609.1	DNA topoisomerase 3-alpha isoform X1 [Homo sapiens]	600803	15810.6	34233.8	2.16524
NP_004044.3	27.0829	NA	49570	EAIIVGSIITK;ELQSAVPR;FYNLVLLPR;LQPHPQLSPEIR;QQQEELEAEHGTGDKPAAPR;VLEVYR;YKADLATDQK	1;1;1;1;1;1;1	7	7	0.1739	7494;2639;7291;13688;24585;886;7694	-	bystin [Homo sapiens]	6.57741e+07	2.26807e+06	1695.39	0.000747503
NP_001122388.1	31.2534	NA	37869.1	ANLLFK;ELFPIQMEGVK;FVNWQVDGEYR;GSVDSNWIVGATLEK;MQDTSVSFGYQLDLPK;QLSPTEAFPVLVGDMDNSGSLNAQVIHQLGPGLR;RPGEEGTVMSLAGK	1;1;1;1;1;1;1	7	8	0.2964	83;11267;13649;16992;20928;29981;14447;14446	-	mitochondrial import receptor subunit TOM40 homolog [Homo sapiens] >NP_001122389.1 mitochondrial import receptor subunit TOM40 homolog [Homo sapiens] >NP_006105.1 mitochondrial outer membrane protein TOM40 [Homo sapiens]	5.97615e+06	543286	894922	1.64724
NP_004805.2	10.4927	NA	39285.7	IFQGNVHNFEK;LPGHAGSINEVAFHPDEPIIISASSDKR;VWDVRPFAPK	1;1;1	3	4	0.1373	11832;28956;9131;9134	-	U5 small nuclear ribonucleoprotein 40 kDa protein [Homo sapiens]	703694	37036.5	40758.8	1.1005
NP_776257.1	3.08744	NA	40751.6	VIVFLNK	1	1	1	0.0196	1614	-	vomeronasal type-1 receptor 5 [Homo sapiens]	1.35559e+07	1.50621e+06	3.07692e+06	2.04282
NP_000412.3	167.283	NA	58765.6	ADLEMQIESLTEELAYLKK;AETECQNTEYQQLLDIK;ALEESNYELEGK;ALEESNYELEGKIK;DAEAWFNEK;DYSKYYK;ELTTEIDNNIEQISSYK;ELTTEIDNNIEQISSYKSEITELR;GSLGGGFSSGGFSGGSFSR;GSSGGGCFGGSSGGYGGLGGFGGGSFR;HGNSHQGEPR;IKEWYEK;IRLENEIQTYR;ISSSKGSLGGGFSSGGFSGGSFSR;KDAEAWFNEK;LAADDFR;LASYLDKVR;LENEIQTYR;LKYENEVALR;NHEEEMKDLR;NQILNLTTDNANILLQIDNAR;NVQALEIELQSQLALK;NVSTGDVNVEMNAAPGVDLTQLLNNMR;QSLEASLAETEGR;QSVEADINGLR;QSVEADINGLRR;R…	1;1;1;1;0;1;1;1;1;1;1;1;1;1;1;0;0;1;1;1;1;1;1;1;1;1;1;1;1;1;1;1;1;1;1;0;0;1;1;1	35	75	0.6644	25089;23423;23422;12935;17838;6668;3797;22545;22560;22562;22548;22546;22563;28595;19163;19164;19162;26003;6866;4332;14147;14148;24785;9659;1265;1258;5640;5639;8015;9615;9586;9585;9613;11116;11115;26183;20342;20343;20346;20359;28713;28792;28757;28712;28793;28758;28794;28795;28796;13136;13137;8815;8842;8838;12402;12399;12422;12020;12043;12042;8505;4471;16478;24838;24825;24839;24824;24841;10243;1256…	XP_005257400.1	keratin, type I cytoskeletal 10 [Homo sapiens]	3.3141e+08	1.18361e+07	9.4902e+06	0.801804
NP_000215.1	83.5486	NA	48028.5	AQIFANTVDNAR;AQYDELAR;DWSHYFK;GGMGSGGLATGIAGGLAGMGGIQNEK;GLQAQIASSGLTVEVDAPK;IVLQIDNAR;KVIDDTNITR;LAADDFR;LASYLDR;LLEDGEDFNLGDALDSSNSMQTIQK;LQLETEIEALKEELLFMK;QAQEYEALLNIK;QSVENDIHGLR;QSVENDIHGLRK;RLLEDGEDFNLGDALDSSNSMQTIQK;STFSTNYR;TVQSLEIDLDSMR;VKLEAEIATYR;VKYETELAMR	1;1;1;1;1;1;1;0;1;1;1;1;1;1;1;1;1;1;1	18	26	0.4977	11564;3781;4076;25534;25535;21346;5151;8226;1265;1258;1667;28344;28343;24608;24617;13786;10355;10356;13266;13264;12895;28817;3953;15660;15966;10949;10074;10075	-	keratin 18 [Homo sapiens] >NP_954657.1 keratin, type I cytoskeletal 18 [Homo sapiens]	3.02961e+07	1.082e+06	1.08488e+06	1.00266
NP_000413.1	18.1883	NA	48076	ALEEANTELEVK;EVATNSELVQSGK;ILNEMRDQYEK;ILTATVDNANILLQIDNAR;IRDWYQR;LAADDFR;LASYLDKVR;LEQEIATYR;QFTSSSSIK;RVLDELTLAR;SEISELRR;TIEELQNKILTATVDNANILLQIDNAR;VLDELTLAR	1;0;0;1;0;0;0;0;1;0;0;1;0	4	4	0.2824	12151;12486;14584;14585;23253;5068;1265;1258;5640;5639;6966;4118;8453;8454;4237;29113;4948	-	keratin 17 [Homo sapiens]	736367	21657.8	35745.4	1.65046
NP_000517.2	57.1854	NA	51589.4	ALEEANADLEVK;APSTYGGGLSVSSSR;ASLENSLEETK;ASLENSLEETKGR;DAEEWFFTK;DAEEWFFTKTEELNR;EVATNSELVQSGK;GQVGGDVNVEMDAAPGVDLSR;GSCGIGGGIGGGSSR;ILNEMRDQYEK;ILTATVDNANVLLQIDNAR;IRDWYQR;ISSVLAGGSCR;LAADDFR;LASYLDKVR;LEQEIATYR;LLEGEDAHLSSSQFSSGSQSSR;MSVEADINGLR;MSVEADINGLRR;QRPAEIKDYSPYFK;RVLDELTLAR;SEISELRR;TKYETELNLR;TMQNLEIELQSQLSMK;VLDELTLAR;VTMQNLNDR;VTMQNLNDRLASYLDK;YETELNLR	0;1;0;0;1;1;0;1;0;0;1;0;0;0;0;0;1;1;1;1;0;0;1;1;0;0;0;1	12	18	0.5869	11145;13925;9249;14134;14133;8160;21685;12486;23624;10611;14584;14585;23131;23130;5068;6600;1265;1258;5640;5639;6966;25690;9248;12462;12839;12838;12836;19606;19607;8453;8454;4237;10342;10343;21792;4948;6596;6208;6621;6620;21307;21482;5081	-	keratin 14 [Homo sapiens]	1.19899e+07	342568	433288	1.26482
NP_005548.2	46.7748	NA	51236.2	ALEEANADLEVK;APSTYGGGLSVSSR;ASLENSLEETK;ASLENSLEETKGR;DAETWFLSK;EVFTSSSSSSSR;GQTGGDVNVEMDAAPGVDLSR;GSCGIGGGIGGGSSR;IIAATIENAQPILQIDNAR;IRDWYQR;ISSVLAGGSCR;LAADDFR;LASYLDKVR;LEQEIATYR;LLEGEDAHLSSQQASGQSYSSR;NKIIAATIENAQPILQIDNAR;QRPSEIKDYSPYFK;QTVEADVNGLRR;RVLDELTLAR;TEELNKEVASNSELVQSSR;VLDELTLAR;VTMQNLNDR;VTMQNLNDRLASYLDK	0;1;0;0;1;1;1;0;1;0;0;0;0;0;1;1;1;1;0;1;0;0;0	10	11	0.518	11145;11965;9249;14134;14133;6346;10207;23654;10611;23212;23211;5068;6600;1265;1258;5640;5639;6966;26052;25682;19820;12400;8453;8454;23843;4948;6596;6208;6621;6620;21307;21482	-	keratin 16 [Homo sapiens]	1.21678e+06	34765.1	339262	9.75868
NP_003761.3	4.13341	NA	49715.2	LAADDFR;LAADDFRIK	0;1	1	1	0.02	1265;1258;5281	NP_006762.3	keratin, type I cuticular Ha7 [Homo sapiens]	937636	40766.8	24860.2	0.609815
NP_853515.2	3.58695	NA	49791.5	DAEAWFNEK;VTMQNLNDR;VTMQNLNDRLASYLENVR	0;0;1	1	4	0.0588	6668;6596;6208;6621;6620;24003;24004;24189;24002	-	keratin, type I cytoskeletal 27 [Homo sapiens]	4.30847e+06	165710	220982	1.33354
NP_004896.1	7.22085	NA	25019.2	LSILYPATTGR;NFDEILR	1;1	2	2	0.0804	8618;2759	-	anti-oxidant protein 2 (non-selenium glutathione peroxidase, aci [Homo sapiens]	2.49952e+06	156220	80137.9	0.51298
XP_016885187.1	8.6766	NA	47715.5	HAQLLDAAK;QQNPGHTLEAGWFLLR	1;1	2	2	0.06	3803;21156	NP_002901.2	N-acylglucosamine 2-epimerase isoform X1 [Homo sapiens]	198961	7652.36	16273.3	2.12657
XP_005248268.1	32.1068	NA	170261	EQYFIPGTEDYR;GHNVAEVQKR;GLTEIPTNLPETITEIR;IDLSNNQISELAPDAFQGLR;LSVASFNHMPK;LVSVNFINK;SLNSLVLYGNK;WLADYLHTNPIETSGAR	1;1;1;1;1;1;1;1	8	8	0.0698	15882;7390;21485;24689;9862;5029;8965;22009	XP_016864334.1;XP_006714049.1;XP_011512211.1;NP_004778.1	slit homolog 2 protein isoform X1 [Homo sapiens]	3.75997e+06	48204.7	7793.85	0.161682
NP_001333068.1	11.9256	NA	53073.7	LTEIGPR;NLEAYAANPHSFVFTR;VVPVGASR	1;1;1	3	3	0.0657	976;20822;964	NP_064615.3;NP_001035754.1;NP_001185619.1	suppressor of SWI4 1 homolog isoform 2 [Homo sapiens]	1.66751e+06	66700.3	66243.5	0.993151
XP_005269704.1	89.9039	NA	208698	AFLPLLK;AGTYFSNQAVR;AIFENTLSTYPK;AIMSDKFVTSTSDHFVEGQTVAAK;AINIGQLVDVK;DLLHLPELFSPGMLVR;EHVDVIAK;FQEAGELYNR;GSEHQAIVQHLEK;GYVGSIQPHGVFFR;IIDYSQMDELALLSLR;KPALVSTVEGGQDPK;LGPSVVGLAR;LKDGVLAYAR;LQVGQGVSLTLK;NFSEIHPGMLLIGFVK;VFLHLADIYAK;VFYTGQVVK;VTPNEGLTVSFPFGK;VVILNVDLLK;WLEVEIAPDIR;YHDIEPGAVVK	1;1;1;1;1;1;1;1;1;1;1;1;1;1;1;1;1;1;1;1;1;1	22	24	0.1453	1194;9093;12979;27537;8112;21029;2821;9365;15050;16729;16728;21466;16033;3823;6593;9782;20598;10874;5133;17315;7051;12022;9393;9390	XP_011537842.1;NP_055791.1	protein RRP5 homolog isoform X1 [Homo sapiens] >XP_011537840.1 protein RRP5 homolog isoform X1 [Homo sapiens]	4.69236e+07	418961	224520	0.535898
NP_115495.3	3.11634	NA	692637	VLSLSVK	1	1	1	0.0011	513	XP_016865454.1;XP_016865456.1;XP_016865462.1;XP_016865452.1;XP_016865461.1;XP_016865458.1;XP_016865453.1;XP_016865455.1;XP_016865457.1	G-protein coupled receptor 98 precursor [Homo sapiens]	243860	1037.7	360.979	0.347863
NP_004292.1	14.483	NA	47430.3	LIANNTTVER;QGGPTYYIDTNALR;STGLILDSGATHTTAIPVHDGYVLQQGIVK	1;1;1	3	3	0.1259	7174;16816;29218	NP_817126.1	actin-like protein 6A isoform 1 [Homo sapiens]	1.72871e+06	86435.3	37453.1	0.433308
NP_085139.2	13.3603	NA	62364	LASFAQTLQETLK;LLAVQELLDR;SLDNIWISK	1;1;1	3	3	0.0562	14504;8111;5874	-	endonuclease/exonuclease/phosphatase family domain-containing protein 1 [Homo sapiens]	5.60297e+06	155638	139859	0.898614
XP_011538837.1	9.30822	NA	55936	GIVEESVTGVHR;TPELTWER	1;1	2	2	0.0396	10709;4980	NP_001124192.1;NP_056143.1;NP_001124195.1;NP_001124194.2;NP_006612.2;XP_005250294.1;NP_001229602.1;XP_016867393.1	S-adenosylhomocysteine hydrolase-like protein 1 isoform X1 [Homo sapiens]	619683	19365.1	27489.5	1.41954
NP_005917.2	10.3496	NA	51926.6	DFSAPTLEDHFNK;QPPIQSTAGAVPVR	1;1	2	3	0.0615	15920;15921;13807	-	microfibrillar-associated protein 1 [Homo sapiens]	493482	22431	0	0
XP_016882911.1	5.17481	NA	110705	VTTLPGHIQAVYVQNVVK	1	1	1	0.0182	22262	NP_003929.4;NP_001248755.1;XP_006722995.1	AP-3 complex subunit delta-1 isoform X2 [Homo sapiens]	71118.3	1513.16	25986.2	17.1735
NP_001022.1	5.17481	NA	7836.2	EGDVLTLLESER	1	1	1	0.1739	12460	-	ribosomal protein S28 [Homo sapiens]	781002	260334	150612	0.578533
NP_001427.2	59.6385	NA	33763.4	ANCIDSTASAEAVFASEVK;AWNPFR;DHAVVVGVYRPPPK;HEGVFICR;IVALNAHTFLR;LAAAILGGVDQIHIKPGAK;MLIAMVDVIFADVAQPDQTR;MQQENMKPQEQLTLEPYER;NGGHFVISIK;NLVPGESVYGEK;NLVPGESVYGEKR;TNIIPVIEDAR;VSISEGDDKIEYR	1;1;1;1;1;1;1;1;1;1;1;1;1	13	22	0.5078	22294;1047;16193;16194;4729;10064;10063;10091;21211;21210;25308;26588;5799;5766;5765;5797;5798;10909;14449;9734;9733;15719	XP_005258708.1;XP_011524925.1	fibrillarin [Homo sapiens]	2.47021e+07	1.12282e+06	829750	0.738984
NP_061943.2	10.3496	NA	54192	ELAYQIAEQFR;ILIATDVASR	1;1	2	2	0.0435	12627;5500	-	probable ATP-dependent RNA helicase DDX49 [Homo sapiens]	1.45045e+06	48348.5	26055.7	0.538915
NP_005794.1	67.0973	NA	47325.6	AAYDIEVNTR;AIMAHMTVEEIYKDR;AQQVAVQEQEIAR;DIHDDQDYLHSLGK;HGVPISVTGIAQVK;ISLNTLTLNVK;ITLVSSGSGTMGAAK;LPQVAEEISGPLTSANK;MRGEAEAFAIGAR;SPPVMVAGGR;SQLIMQAEAEAASVR;TEAEIAHIALETLEGHQR;VASSDLVNMGISVVSYTLK;VQVQVVER;VSAQYLSEIEMAK	1;1;1;1;1;1;1;1;1;1;1;1;1;1;1	15	22	0.4801	7677;20843;14928;18366;13523;13526;9161;13262;19779;13226;13227;4167;17769;17768;22790;22797;22791;22798;22580;22589;3606;15248	-	flotillin-1 [Homo sapiens] >XP_005248837.1 flotillin-1 isoform X1 [Homo sapiens]	1.25632e+07	405263	765208	1.88817
NP_001002.1	6.75078	NA	22113.3	HVVFIAQR;VETFSGVYK	1;1	2	2	0.0876	3841;4932	-	ribosomal protein S7 [Homo sapiens]	1.70688e+06	155171	0	0
NP_001310353.1	60.9257	NA	59255.7	ALEQLNGFELAGRPMK;CPSIAAAIAAVNALHGR;DLEEFFSTVGK;GIAYVEFVDVSSVPLAIGLTGQR;HGGVIHIYVDK;IESIQLMMDSETGR;IGLPHSIK;LYVGSLHFNITEDMLR;MITAAYVPLPTYHNLFPDSMTATQLLVPSR;NSAQGNVYVK;TDASSASSFLDSDELER;TVFCMQLAAR;VLGVPIIVQASQAEK	1;1;1;1;1;1;1;1;1;1;1;1;1	13	18	0.3743	20230;20232;20245;20246;18934;10458;26373;9671;18155;2087;21784;21781;29661;5961;20736;9059;16535;16534	NP_004893.1;NP_001310351.1;NP_909122.1	RNA-binding protein 39 isoform g [Homo sapiens]	2.22664e+07	856402	1.09857e+06	1.28278
NP_001338515.1	70.5618	NA	93195.9	EEAIHQSQLR;GHLQAQLR;IEHQGDKLEMAR;KLEATSAQNIEFLQVIAK;LLLLLQDK;LMEQQGALLK;LSTFEETNR;LVEAEMDGAAAAK;NIDLTAIISDLR;QLESAIEDAR;QTAEYSAFK;REEAIHQSQLR;TKTELSQLR;TRLEADEVAAQLER;VTDLVNQQQTLEEK	1;1;1;1;1;1;1;1;1;1;1;1;1;1;1	15	18	0.195	9012;9014;3036;14335;14334;22631;3595;7562;6344;10903;12109;7190;5200;12584;12586;5876;17458;18200	NP_001338517.1;XP_005252086.1;NP_001338516.1;NP_702913.1;NP_001229281.1;NP_001338511.1;XP_024303333.1;NP_001338510.1;NP_001229282.1;XP_024303332.1;NP_001338507.1	outer dense fiber protein 2 isoform 9 [Homo sapiens] >NP_002531.3 outer dense fiber protein 2 isoform 1 [Homo sapiens] >XP_016870264.1 outer dense fiber protein 2 isoform X16 [Homo sapiens] >XP_016870265.1 outer dense fiber protein 2 isoform X16 [Homo sapiens]	3.39031e+06	60541.3	26627.9	0.439831
NP_001305805.1	10.3496	NA	38622.6	NQGDEEGTEIDTLQFR;VLVYNNTSIVQDEILAHR	1;1	2	2	0.0994	21000;23450	XP_011513302.1;NP_976035.1	DNA-directed RNA polymerases I and III subunit RPAC1 isoform 2 [Homo sapiens]	159316	9957.26	0	0
NP_001165131.1	8.43786	NA	38201.6	DILLRPELEELR;GPSGLLVYQGK	1;1	2	2	0.0689	15448;6886	NP_000389.1;NP_001123291.1	NADH-cytochrome b5 reductase 3 isoform 3 [Homo sapiens]	1.48082e+06	77937.7	287342	3.68682
NP_001307192.1	8.26683	NA	46909.3	ELIKPPTILR;VSSQNLVAIPVYVK	1;1	2	2	0.0574	8339;15857	-	AP-3 complex subunit mu-1 isoform a [Homo sapiens] >NP_001307193.1 AP-3 complex subunit mu-1 isoform a [Homo sapiens] >NP_036227.1 adaptor-related protein complex 3, mu 1 subunit [Homo sapiens] >NP_996895.1 adaptor-related protein complex 3, mu 1 subunit [Homo sapiens] >XP_024303707.1 AP-3 complex subunit mu-1 isoform X1 [Homo sapiens]	0	0	382783	#DIV/0!
NP_001677.2	65.5437	NA	56524.6	AHGGYSVFAGVGER;FLSQPFQVAEVFTGHMGK;FTQAGSEVSALLGR;IMDPNIVGSEHYDVAR;IPSAVGYQPTLATDMGTMQER;IPVGPETLGR;LVLEVAQHLGESTVR;QFAPIHAEAPEFMEMSVEQEILVTGIK;TIAMDGTEGLVR;TVLIMELINNVAK;VALVYGQMNEPPGAR;VLDSGAPIK;VLDSGAPIKIPVGPETLGR;VVDLLAPYAK	1;1;1;1;1;1;1;1;1;1;1;1;1;1	14	15	0.3667	13531;22983;14169;20760;25582;25581;5097;18295;29194;10614;15013;17750;2646;21742;6177	-	ATP synthase, H+ transporting, mitochondrial F1 complex, beta polypeptide [Homo sapiens]	1.53107e+07	510358	2.04478e+06	4.00656
XP_016866762.1	16.012	NA	43221.2	EPFTIAQGK;LTMQVSSLQR;SGVNSELVK;SGVNSELVKR	1;1;1;1	4	4	0.0763	4248;8311;3190;6170	NP_003463.1	protein DEK isoform X1 [Homo sapiens] >XP_024302311.1 protein DEK isoform X1 [Homo sapiens]	1.6037e+06	64148.1	94555.8	1.47402
NP_055066.1	3.70531	NA	74128.6	GEVTFEDVK;LQVAGEITTGPR;YEGFFGLYR	1;0;0	1	1	0.0444	4837;9759;7674	NP_001153682.1;XP_006715894.1;XP_016867152.1	solute carrier family 25, member 13 (citrin) [Homo sapiens]	0	0	439202	#DIV/0!
XP_006724074.1	5.25555	NA	93175.9	GGTPSAFDR;GQVQEVGWHDVAGWLGR	1;1	2	2	0.0305	2773;21443	NP_001002021.2;XP_016883858.1;XP_005261192.1;XP_005261194.1;NP_002617.3;XP_011527905.1	ATP-dependent 6-phosphofructokinase, liver type isoform X1 [Homo sapiens] >XP_016883857.1 ATP-dependent 6-phosphofructokinase, liver type isoform X1 [Homo sapiens]	1.29907e+06	28240.8	0	0
NP_061955.1	24.8326	NA	61551	ILSHLQQDSLK;KATGPVVEQAVR;SLLFVNTLER;TAAYAIPMLQLLLHR;VANVSAAEDSVSQR	1;1;1;1;1	5	5	0.1133	10698;10061;8617;19417;14117	NP_001244118.1	DEAD (Asp-Glu-Ala-Asp) box polypeptide 56; putative nucleolar RNA helicase [Homo sapiens]	559039	16940.6	6796.92	0.401222
NP_001834.2	54.3586	NA	113249	AHSDGGDGVVSQVK;ELTITWAPLSR;FIPLIPIPER;GPPGPPGGLR;IKTDGAAPNVAPSDVGGGGGR;IVESYQIR;STEATLSFGYLDPFPPEERPEVR;VLSSSEISVHWEHVLEK;VQVTSQEYSAR;VTVTNPDTGR;VVATNTLGR;WLLNEFPVFITMDK;YWAAHDKEEAANR	1;1;1;1;1;1;1;1;1;1;1;1;1	13	13	0.168	12354;10794;8698;2722;21465;4545;27812;22379;10353;5516;3159;19959;16667	NP_778203.1	contactin-1 isoform 1 precursor [Homo sapiens] >XP_005268708.1 contactin-1 isoform X1 [Homo sapiens] >XP_006719304.1 contactin-1 isoform X1 [Homo sapiens] >XP_011536228.1 contactin-1 isoform X1 [Homo sapiens] >XP_011536229.1 contactin-1 isoform X1 [Homo sapiens]	7.99794e+06	135558	20740.2	0.152998
NP_056422.2	12.6453	NA	26380.3	ASMQQQQQLASAR;NKQPTPVNIR;QPTPVNIR	1;1;1	3	3	0.0927	14762;8038;3059	NP_001304006.1;NP_001193541.1;XP_016856482.1;NP_001231593.1	Friend of PRMT1 protein [Homo sapiens]	1.06741e+06	62788.9	0	0
NP_001651.1	7.40038	NA	20497.7	ILMVGLDAAGK;LGLQSLR	1;1	2	2	0.1	6537;993	-	ADP-ribosylation factor 4 [Homo sapiens]	1.27595e+06	98150.1	49234.9	0.501629
NP_001753.1	7.69547	NA	57987.6	GIDPFSLDALSK;QADLYISEGLHPR;SVTLLIK	1;1;1	3	3	0.0603	10249;15492;833	-	chaperonin containing TCP1, subunit 6A (zeta 1); chaperonin containing T-complex subunit 6 [Homo sapiens]	1.39028e+06	47940.7	257659	5.37454
NP_056005.1	23.4643	NA	29891.1	DWEAYWR;FQILGK;GSEEELADIK;ISLEDIQAFEK;VSLQVHPDR;VYSVLSDREQR	1;1;1;1;1;1	6	6	0.2077	4865;82;6207;10943;5332;12264	-	dnaJ homolog subfamily C member 9 [Homo sapiens]	4.55002e+06	252779	1.35871e+07	53.7511
NP_055037.1	2.39716	NA	20092.1	FYFWTK	1	1	1	0.0349	2508	-	NADH dehydrogenase (ubiquinone) 1 alpha subcomplex, 8, 19kDa; NADH dehydrogenase (ubiquinone) 1 alpha subcomplex, 8 (19kD, PGIV) [Homo sapiens]	7514.4	751.44	65613.3	87.3168
NP_003512.1	14.483	NA	13980.6	AMGIMNSFVNDIFER;AMGIMNSFVNDIFERIAGEASR;EIQTAVRLLLPGELAK;ESYSVYVYK;ESYSVYVYKVLK;HAVSEGTK;KESYSVYVYK;LLLPGELAK;LLLPGELAKHAVSEGTK;QVHPDTGISSK;STITSREIQTAVR;VLKQVHPDTGISSK	0;0;0;1;1;0;1;0;0;0;0;0	3	4	0.6032	19847;20055;20053;19846;20052;20050;20041;20039;20040;20051;19625;19861;26817;19734;7343;15085;1532;10320;10319;3569;3568;3570;19890;19887;19889;8071;8074;8076;8073;8100;8075;7676;8099;7678;14750;15690;15691	NP_001019770.1;NP_059141.1;NP_001299582.1;NP_001154806.1;NP_003509.1;NP_003515.1;XP_005249096.1;NP_003511.1;NP_066407.1	H2B histone family, member E [Homo sapiens]	2.73661e+07	2.48782e+06	1.50151e+06	0.603543
NP_060481.3	5.49062	NA	33196.8	LIEEETAR;QLLEELER	1;1	2	2	0.0586	3693;4939	-	arginine and glutamate-rich protein 1 [Homo sapiens]	6.23279e+06	415519	36035.4	0.0867237
NP_001275905.1	152.677	NA	69799.1	ALKPPPIK;DIISIAEDEDLR;DLLAVVFYGTEK;DSLIFLVDASK;DTGIFLDLMHLK;ELVYPPDYNPEGK;FDDPGLMLMGFKPLVLLK;FTVPMLK;IISSDRDLLAVVFYGTEK;ILELDQFKGQQGQK;IMATPEQVGK;IMLFTNEDNPHGNDSAK;IQVTPPGFQLVFLPFADDK;IQVTPPGFQLVFLPFADDKR;KPGGFDISLFYR;KQELLEALTK;LGSLVDEFK;LGSLVDEFKELVYPPDYNPEGK;LNKDIVISVGIYNLVQK;NIPPYFVALVPQEEELDDQK;NIYVLQELDNPGAK;NLEALALDLMEPEQAVDLTLPK;QELLEALTK;QIILEKEETEELK;RILELDQFK;RLGSLVDEFK;SDSFENPVLQQHFR;…	1;1;1;1;1;1;1;1;1;1;1;1;1;1;1;1;1;1;1;1;1;1;1;1;1;1;1;1;1;1;1;1	32	51	0.555	2072;13099;13100;12340;12341;8963;13757;13759;15922;23230;1883;1884;22872;22871;18000;17999;6193;21728;21729;21743;23981;25505;13346;13349;8182;4543;27116;21709;26014;26013;16938;16939;26668;26670;5212;17469;17470;7935;7983;19112;19111;18310;20465;20464;7033;18931;18932;18930;19084;19086;19085	-	X-ray repair cross-complementing protein 6 isoform 1 [Homo sapiens] >NP_001460.1 X-ray repair cross-complementing protein 6 [Homo sapiens]	9.83663e+07	2.45916e+06	2.56276e+06	1.04213
NP_066289.3	31.9733	NA	76991.5	EGIPPDQQR;ESTLHLVLR;IQDKEGIPPDQQR;MQIFVK;TITLEVEPSDTIENVK;TLSDYNIQK;TLSDYNIQKESTLHLVLR	1;1;1;1;1;1;1	7	19	0.0774	5109;5106;5108;5111;5105;5700;5699;15982;15987;15984;15988;15992;15985;15983;922;20211;5994;23961;23960	NP_001029102.1;NP_001129064.1;NP_001268645.1;XP_005260109.1	polyubiquitin-C [Homo sapiens]	5.86711e+07	931288	329936	0.35428
NP_001976.1	2.08496	NA	27826.2	VIDYAVK	1	1	1	0.0275	1275	-	electron-transfer-flavoprotein, beta polypeptide [Homo sapiens]	340088	22672.5	12887.8	0.568431
NP_057439.2	21.9374	NA	50614.7	DIIGLAETGSGK;ILNMDFETEVDK;IQIEAIPLALQGR;KPHIIIATPGR;SILLATDVASR	1;1;1;1;1	5	6	0.1297	7903;14919;13827;13826;8854;7544	NP_957518.1	DEAD (Asp-Glu-Ala-Asp) box polypeptide 47; hqp0256 protein [Homo sapiens]	7.21957e+06	288783	246515	0.853636
NP_065147.1	5.61949	NA	96271.5	NEATVETLTETK;RPEIVVATPGR	1;1	2	2	0.0268	11900;8694	-	DEAD/H (Asp-Glu-Ala-Asp/His) box polypeptide 24 [Homo sapiens]	69915.3	1370.89	25795.8	18.8169
XP_005256559.1	6.81389	NA	78518.4	DIVHKPGPIVLTVAK;GLSVHTDMASVTK	1;1	2	2	0.0383	17222;12482	NP_004413.1	segment polarity protein dishevelled homolog DVL-2 isoform X1 [Homo sapiens]	0	0	0	#DIV/0!
NP_001153706.1	10.3496	NA	109480	AVAGDASESALLK;LNIPVSQVNPR	1;1	2	2	0.0242	9506;9646	NP_000692.2;NP_001153705.1	sodium/potassium-transporting ATPase subunit alpha-1 isoform d [Homo sapiens] >XP_016856849.1 sodium/potassium-transporting ATPase subunit alpha-1 isoform X1 [Homo sapiens] >XP_016856850.1 sodium/potassium-transporting ATPase subunit alpha-1 isoform X1 [Homo sapiens]	997784	20362.9	154223	7.57373
NP_004716.1	5.17481	NA	37131.2	VYTLSVSGDR	1	1	1	0.0305	6353	NP_001007794.1	BUB3 budding uninhibited by benzimidazoles 3 isoform a [Homo sapiens]	408763	25547.7	12945.5	0.506717
NP_006775.1	24.7521	NA	106032	AAITTLK;DAITQALFLR;DTDIIVWDVINESGLYR;DVIGFNMAGLDYLK;ILILQGLK;NLLVTSGK;SLFAHDDSVMYLQFVPK	1;1;1;1;1;1;1	7	7	0.0859	206;7608;22679;16875;2612;1599;22739	-	WD repeat-containing protein 3 [Homo sapiens]	1.00082e+07	181966	3794.92	0.0208551
NP_000282.1	10.3496	NA	44586.1	ITLPVDFVTADKFDENAK;LGDVYVNDAFGTAHR	1;1	2	2	0.0791	22835;18040	-	phosphoglycerate kinase 1 [Homo sapiens]	1.39692e+06	46563.9	375260	8.05903
NP_001106965.1	2.39716	NA	64641.3	ADTLTLEER	1	1	1	0.0155	5263	NP_001280625.1;NP_001106963.1;NP_001106968.1;NP_001280624.1;NP_001106967.1;NP_001106964.1;NP_006631.2	septin-9 isoform b [Homo sapiens]	301979	7946.82	117885	14.8343
NP_073616.6	5.17481	NA	94028.6	ELALQSFDTVQK	1	1	1	0.0141	12896	NP_001309271.1;NP_001309270.1;NP_001309272.1;XP_006717299.1;XP_011517223.1;NP_619526.1;NP_001309269.1	probable ATP-dependent RNA helicase DDX31 isoform 1 [Homo sapiens]	253481	5069.62	2084.94	0.411261
NP_002991.2	7.49451	NA	31608.8	LQDPFSLYR;SIEPYLK	1;1	2	2	0.0571	7373;1847	-	succinate dehydrogenase [ubiquinone] iron-sulfur subunit, mitochondrial precursor [Homo sapiens]	555231	25237.8	598285	23.7059
NP_001609.2	159.829	NA	113012	AEPVEVVAPR;AMVEYEIDLQK;ASLCISTK;DSEEAEIIR;DSEEAEIIRK;EELGFRPEYSASQLK;ELLIFNK;FYPLEIDYGQDEEAVK;FYTLIPHDFGMK;GGAAVDPDSGLEHSAHVLEK;GGSDDSSKDPIDVNYEK;GIYFADMVSK;HPDVEVDGFSELR;IAPPEAPVTGYMFGK;KFYPLEIDYGQDEEAVK;KMVDPEKPQLGMIDR;KPPLLNNADSVQAK;LEQMPSKEDAIEHFMK;LLWHGSR;LPKPVQDLIK;MIFDVESMKK;MVDPEKPQLGMIDR;NREELGFRPEYSASQLK;NTHATTHNAYDLEVIDIFK;NTHATTHNAYDLEVIDIFKIER;QQVPSGESAILDR;SDAYYCTGDVTAWTK;SLQELFLAHI…	1;1;1;1;1;1;1;1;1;1;1;1;1;1;1;1;1;1;1;1;1;1;1;1;1;1;1;1;1;1;1;1;1;1;1	35	52	0.3728	5678;12333;2319;5561;8551;8550;19774;19792;2280;21697;15247;22478;22474;22475;20684;20685;7548;15514;17326;17324;23026;20219;15423;15422;22232;2132;7669;7668;10179;10180;10178;18458;22850;24697;24698;24699;27614;12956;19551;24031;24030;8435;12873;12874;12503;12502;19122;16122;16121;17853;17854;958	-	poly [ADP-ribose] polymerase 1 [Homo sapiens]	6.93267e+07	1.15544e+06	1.85814e+06	1.60816
NP_001000.2	9.30822	NA	22862.1	QAVDVSPLR;QAVDVSPLRR	1;1	2	2	0.049	4120;7418	-	ribosomal protein S5 [Homo sapiens]	1.07739e+06	107739	829123	7.69566
NP_056473.2	22.627	NA	84852.1	LFHEVVQAFR;MLQPSSSPLWGK;QVQQLLGK;VLAFLVLSR;VSFGVSEQQAVEAWEK	1;1;1;1;1	5	6	0.0734	9848;9846;12168;2870;4752;20290	-	nucleolar complex protein 2 homolog [Homo sapiens]	5.63764e+06	170838	220528	1.29086
XP_006712164.1	28.7819	NA	237665	EATAGNPGGQTVR;FLSSAAAVSK;LALGIPLPELR;LGGAVLSFSEATSSVQK;LSLDDLLQR;SELLPTVR;TLGVDLVALATR	1;1;1;1;1;1;1	7	7	0.0367	10131;4056;8621;18784;5806;2897;9440	NP_001293008.1;NP_004332.2	CAD protein isoform X1 [Homo sapiens]	1.12476e+06	10318.9	3399.16	0.329412
NP_001801.1	8.18545	NA	65131.6	HVQLAFFPPGTVHPLER;LPPLVAGK	1;1	2	2	0.0417	22013;1096	-	centromere protein B; centromere protein B (80kD); centromere autoantigen B [Homo sapiens]	250694	10445.6	51446.9	4.92522
NP_055635.3	9.30822	NA	67412	GLLQLQWK;NVDLSTFYQNR	1;1	2	2	0.0312	4155;12365	-	mitochondrial import receptor subunit TOM70 [Homo sapiens]	336156	9604.47	133485	13.8982
NP_060221.2	13.953	NA	94524.8	FLGSYR;GEQLFLEPELVIPHR;LFVGFLNR;YHLTEPGLASR	1;1;1;1	4	6	0.0478	455;456;458;20069;3792;9792	XP_011509747.1;XP_011509745.1;XP_016859938.1;NP_060421.2;XP_016859937.1;NP_001164554.1;XP_011509746.1	sphingomyelin phosphodiesterase 4 isoform 1 [Homo sapiens]	1.36145e+06	29596.7	9744.53	0.329244
NP_005879.1	35.2737	NA	40068.7	FGFYEVFK;FVVPKPR;GIFNGFSVTLK;GIFNGFSVTLKEDGVR;GSSASLVLK;GVAPLWMR;IQTQPGYANTLR;LPRPPPPEMPESLK;QIPYTMMK	1;1;1;1;1;1;1;1;1	9	10	0.2265	5065;1743;8397;19572;2033;3132;3423;12492;17504;5175	NP_002626.1	phosphate carrier precursor isoform 1a; phosphate carrier, mitochondrial; phosphate carrier, mitochondrial precursor [Homo sapiens]	6.55744e+07	3.27872e+06	1.87032e+06	0.570443
NP_065715.1	10.3496	NA	30758	GLPDFASFSAK;VNSLAPGPISGTEGLR	1;1	2	2	0.0925	7389;16806	-	2,4-dienoyl CoA reductase 2, peroxisomal; peroxisomal 2,4-dienoyl-CoA reductase [Homo sapiens]	375289	19752.1	58065.8	2.93974
NP_001025189.1	2.41248	NA	14547.8	AAIGLLAR	1	1	1	0.0597	968	NP_000476.1	adenine phosphoribosyltransferase isoform b [Homo sapiens]	147593	12299.4	31527.5	2.56333
NP_060676.2	2.87398	NA	91648.9	NIIIALIDR	1	1	1	0.0113	5141	XP_005256102.1;XP_011521529.1	vacuolar protein sorting 35 [Homo sapiens]	0	0	0	#DIV/0!
NP_001002858.1	74.4317	NA	40385.7	AYTNFDAER;AYTNFDAERDALNIETAIK;DALNIETAIK;DIISDTSGDFR;DLYDAGVK;GVDEVTIVNILTNR;LMVALAK;LSLEGDHSTPPSAYGSVK;RAEDGSVIDYELIDQDAR;SALSGHLETVILGLLK;SEVDMLK;SYSPYDMLESIR;SYSPYDMLESIRK;TDLEKDIISDTSGDFR;TNQELQEINR;TPAQYDASELK	1;1;1;1;1;1;1;1;1;1;1;1;1;1;1;1	16	19	0.4398	6095;24226;6141;9343;2329;16378;16379;700;20930;23216;18297;18298;1664;15062;17510;17511;20513;9812;9274	NP_001002857.1	annexin A2 isoform 1 [Homo sapiens]	1.67025e+07	668102	2.19467e+06	3.28493
NP_057300.2	4.13341	NA	61516.3	IGGISGIFK	1	1	1	0.0165	2522	-	lariat debranching enzyme [Homo sapiens]	15186.8	584.108	581.331	0.995246
NP_065797.2	5.17481	NA	56493.1	VSASTVPTDGSSR	1	1	1	0.0241	10269	NP_001193420.1	virus-induced signaling adapter [Homo sapiens]	322882	20180.1	14623.8	0.724665
NP_001273555.1	15.2139	NA	31690.3	DHIMEIFSTYGK;GYAYVEFENPDEAEK;MIDMPVER;MLPPPPMWR	1;1;1;1	4	4	0.156	14620;19859;4818;7781	NP_001273554.1	RNA-binding protein with serine-rich domain 1 isoform b [Homo sapiens]	1.6251e+06	125008	36552.6	0.292402
NP_001684.2	5.17481	NA	56464.9	SGQVLEVSGSK	1	1	1	0.0215	6214	-	ATPase, H+ transporting, lysosomal 56/58kD, V1 subunit B, isoform 2 [Homo sapiens]	705615	24331.6	230144	9.45868
NP_002818.1	5.17481	NA	49934.8	FSYLAVIEGAK	1	1	1	0.0253	8734	NP_001265547.1	protein tyrosine phosphatase, non-receptor type 1 [Homo sapiens]	218931	7297.71	5617.9	0.769818
NP_008974.5	5.17481	NA	43637.7	TFDPYIIIR	1	1	1	0.0236	7356	-	KRR1 small subunit processome component homolog [Homo sapiens]	667572	27815.5	7675.34	0.275937
NP_001447.2	5.17481	NA	279843	VPVHDVTDASK	1	1	1	0.0042	8052	NP_001104026.1	filamin A, alpha [Homo sapiens]	364908	2516.61	2381.33	0.946246
NP_060324.1	2.593	NA	19645	ADAWLLR	1	1	1	0.0372	1767	-	transmembrane protein 160 precursor [Homo sapiens]	0	0	0	#DIV/0!
NP_001310487.1	5.17481	NA	94845.1	VPVFGTSTHTLDISQLGDLGTR	1	1	1	0.0263	25751	NP_055952.2;NP_001310482.1	protein EFR3 homolog A isoform 3 [Homo sapiens]	324985	7064.9	43569	6.16697
NP_127492.1	45.9758	NA	112346	EFSFEAWNAK;FAEALGSTEAK;FAQALGLTEAVK;QVEEIFNLK;QVEELFER;RPELLTHSTTEVTQPR;SPSWYGIPR;SPTWFGIPR;TPTQTNGSNVPFKPR;VPYPVFESNPEFLYVEGLPEGIPFR	1;1;1;1;1;1;1;1;1;1	10	10	0.1242	9413;6987;9890;6905;5302;21141;5592;5540;18199;28771	NP_127493.1;NP_127494.1;NP_001157108.1;NP_001509.3	general transcription factor II-I isoform 1 [Homo sapiens]	6.59115e+06	109853	157508	1.43382
NP_055580.1	6.21118	NA	16287.7	IVSAQSLAEDDVE;LPTISQR	1;1	2	2	0.1379	12805;1344	-	translocase of outer mitochondrial membrane 20 homolog [Homo sapiens]	1.27817e+07	2.13028e+06	2.24718e+06	1.05488
NP_001129171.1	15.5244	NA	27727.7	DSTLIMQLLR;FLIPNASQAESK;GIVDQSQQAYQEAFEISK;NLLSVAYK;YLAEVAAGDDKK	0;1;1;0;1	3	3	0.2449	8563;11220;23008;2787;10646	-	14-3-3 protein zeta/delta [Homo sapiens] >NP_001129172.1 14-3-3 protein zeta/delta [Homo sapiens] >NP_001129173.1 14-3-3 protein zeta/delta [Homo sapiens] >NP_001129174.1 14-3-3 protein zeta/delta [Homo sapiens] >NP_003397.1 tyrosine 3-monooxygenase/tryptophan 5-monooxygenase activation protein, zeta polypeptide; Tyrosine 3-monooxygenase/tryptophan 5-monooxygenase activation [Homo sapiens] >NP_66…	720984	37946.5	154905	4.08219
NP_006752.1	28.5379	NA	29155.4	AASDIAMTELPPTHPIR;DSTLIMQLLR;HLIPAANTGESK;IISSIEQKEENK;NLLSVAYK;QMVETELK;YLAEFATGNDR;YLAEFATGNDRK	1;0;1;1;0;1;1;1	6	6	0.3098	20810;8563;9668;13737;2787;4280;10102;13021	XP_005256841.1;XP_016880494.1	tyrosine 3-monooxygenase/tryptophan 5-monooxygenase activation protein, epsilon polypeptide; 14-3-3 epsilon [Homo sapiens]	1.26492e+07	702734	402227	0.572375
NP_003395.1	5.17481	NA	28064.8	AVTEQGHELSNEER;DSTLIMQLLR;NLLSVAYK	1;0;0	1	1	0.1301	17406;8563;2787	-	tyrosine 3-monooxygenase/tryptophan 5-monooxygenase activation protein, beta polypeptide; Tyrosine 3-monooxygenase/tryptophan 5-monooxygenase activation [Homo sapiens] >NP_647539.1 14-3-3 protein beta/alpha [Homo sapiens] >XP_016883528.1 14-3-3 protein beta/alpha isoform X1 [Homo sapiens]	0	0	272796	#DIV/0!
NP_036611.2	5.17481	NA	28284.9	DSTLIMQLLR;NLLSVAYK;YLAEVATGEK	0;0;1	1	1	0.1134	8563;2787;5979	-	tyrosine 3-monooxygenase/tryptophan 5-monooxygenase activation protein, gamma polypeptide [Homo sapiens]	1.85008e+07	1.02782e+06	857888	0.834668
NP_006817.1	5.17481	NA	27746.8	AVTEQGAELSNEER;DSTLIMQLLR;NLLSVAYK	1;0;0	1	1	0.1306	16160;8563;2787	-	tyrosine 3-monooxygenase/tryptophan 5-monooxygenase activation protein, theta polypeptide; 14-3-3 protein tau [Homo sapiens]	0	0	59549	#DIV/0!
NP_003085.1	10.3496	NA	10796.6	IQVWLYEQVNMR;VMVQPINLIFR	1;1	2	2	0.25	17354;12160	-	small nuclear ribonucleoprotein E [Homo sapiens]	1.74879e+06	437196	716720	1.63936
NP_064628.1	5.17481	NA	15511.8	LQMEQQQQLQQR	1	1	1	0.0845	16929	-	mitochondrial import receptor Tom22 [Homo sapiens]	0	0	0	#DIV/0!
NP_001137502.1	14.483	NA	107203	QDDPFELFIAATNIR;QQSAQSQVSTTAENK;YRTEAHQDVVGR	1;1;1	3	3	0.0441	19745;17552;14064	NP_078938.2	RNA cytidine acetyltransferase isoform b [Homo sapiens]	37358.4	691.821	1783.68	2.57824
NP_001257419.1	14.483	NA	18080	ILTFDQLALDSPK;TAVVVGTITDDVR;TNSTFNQVVLK	1;1;1	3	3	0.2327	14732;12156;9947	NP_000970.1	60S ribosomal protein L18 isoform 2 [Homo sapiens]	2.39231e+06	341758	113089	0.330903
NP_001034891.1	9.30822	NA	21245	NVFDEAILAALEPPEPK;QKPITPETAEK	1;1	2	3	0.1466	21028;9753;9755	-	cell division control protein 42 homolog isoform 1 precursor [Homo sapiens] >NP_001782.1 cell division cycle 42 (GTP-binding protein, 25kD) [Homo sapiens]	5.47238e+07	6.08042e+06	16198.5	0.00266404
NP_005773.3	20.6992	NA	27540.9	QLPDKWQHDLFDSGFGGGAGVETGGK;QQLSAEELDAQLDAYNAR;QYNGVPLDGRPMNIQLVTSQIDAQR;SLGTADVHFER	1;1;1;1	4	7	0.303	28094;22956;22945;28614;28615;9496;9495	-	THO complex subunit 4 [Homo sapiens]	971177	60698.6	37361.7	0.615528
NP_542408.1	2.07597	NA	10343.1	DIAAYIK;NFGSYVTHETK	1;0	1	1	0.2022	1083;10701	-	dynein, light chain, LC8-type 2 [Homo sapiens]	371385	74276.9	117852	1.58666
NP_060708.1	31.765	NA	47107.4	AAHFFSTLK;GETVPLDVLQIK;IPIGFIPLGETSSLSHTLFAESGNK;LASYWAQPQDALSQEVSPEVWK;NAAPILHLSGMDVTIVK;VQHITDATLAIVK;YWYLGPLK	1;1;1;1;1;1;1	7	9	0.2512	4805;11408;27696;27246;27247;20320;13573;13572;5117	XP_005250080.1	hypothetical protein FLJ10842 [Homo sapiens] >XP_011514699.1 acylglycerol kinase, mitochondrial isoform X1 [Homo sapiens] >XP_024302603.1 acylglycerol kinase, mitochondrial isoform X1 [Homo sapiens]	4.72122e+06	214601	487572	2.27199
NP_001029249.1	63.7202	NA	11360.4	DAVTYTEHAK;DAVTYTEHAKR;DNIQGITKPAIR;DNIQGITKPAIRR;GVLKVFLENVIR;ISGLIYEETR;ISGLIYEETRGVLK;KTVTAMDVVYALK;RISGLIYEETR;TVTAMDVVYALK;TVTAMDVVYALKR;VFLENVIR;VFLENVIRDAVTYTEHAK	1;1;1;1;1;1;1;1;1;1;1;1;1	13	48	0.5922	7262;7260;7263;7261;10886;10885;11684;11686;11728;11685;11683;11727;15157;15158;15156;13074;8352;8355;8359;8349;8347;8358;17032;14593;14592;14222;14594;11930;11934;11360;11361;11724;11718;11719;11722;14872;15185;15187;14871;15186;15188;4254;4242;4241;23672;23675;23674;23671	-	histone H4/o [Homo sapiens] >NP_003486.1 Histone 4 family, member M [Homo sapiens] >NP_003529.1 H4 histone family, member A [Homo sapiens] >NP_003530.1 H4 histone family, member B [Homo sapiens] >NP_003531.1 H4 histone family, member C [Homo sapiens] >NP_003532.1 H4 histone family, member D [Homo sapiens] >NP_003533.1 H4 histone family, member G [Homo sapiens] >NP_003534.1 H4 histone family, memb…	2.8197e+08	4.69951e+07	2.27162e+07	0.483373
NP_001367.2	7.54715	NA	532072	SLLQALNEVK;TPVSITEHPK	1;1	2	2	0.0043	6783;6662	-	dynein, cytoplasmic, heavy polypeptide 1 [Homo sapiens]	621419	2211.45	523.351	0.236655
NP_008938.2	15.5244	NA	59173.4	GAAPNVVYTYTGK;GFALVGVGSEASSK;TPLSEAEFEEIMNR	1;1;1	3	3	0.0744	12017;11303;18793	XP_005268645.1;XP_005268647.1;NP_001287876.1	cleavage and polyadenylation specificity factor subunit 6 isoform 1 [Homo sapiens]	1.5901e+06	75719.2	955361	12.6172
XP_024307177.1	4.13341	NA	33444.9	VIGNQSLVNELAFTAR	1	1	1	0.0516	19506	XP_016881937.1;XP_024307176.1;NP_001389.2	delta(3,5)-Delta(2,4)-dienoyl-CoA isomerase, mitochondrial isoform X2 [Homo sapiens]	304470	19029.4	281217	14.778
NP_001934.2	94.6157	NA	122218	ATQFTGATGAIMTTETTK;AWITAPVALR;DGNGEVTDKPVK;DNWISVDSVTSEIK;GITEPPFGIFVFNK;GNNVEKPLELR;GQHEMSEMDGRWEEHR;GQIIGNFQAFDEDTGLPAHAR;IHSDLAEER;ILDVNDNIPVVENK;IVAISEDYPR;IVSLEPAYPPVFYLNK;LEDRDNWISVDSVTSEIK;NLDFSVIVANK;QESTSVLLQQSEK;QESTSVLLQQSEKK;VIQPHGGGSNPLEGTQHLQDVPYVMVR;VTQEIVTER;VVPSFLPVDQGGSLVGR;VYAPASTLVDQPYANEGTVVVTER	1;1;1;1;1;1;1;1;1;1;1;1;1;1;1;1;1;1;1;1	20	25	0.2424	20940;6387;10184;10182;10181;17311;16765;10395;23049;25237;5727;17113;17127;7960;20985;23685;9241;15066;17521;28914;5850;19415;19416;27506;27507	-	desmoglein-2 preproprotein [Homo sapiens]	1.90248e+07	373035	204211	0.547432
NP_005699.1	10.3496	NA	62694.9	GFSLADIPYQEIAGEHLR;LEGPFNIESVMDPIDVK;YTDQLKPFGDVPR	1;0;1	2	2	0.0865	22775;21734;21732;16226	-	glypican 6 precursor [Homo sapiens]	461259	14414.3	409662	28.4204
NP_001439.2	50.6356	NA	62371.7	FDEFFK;FDEFFKELLENAEK;ISDAIMNMQDNSVQVSQK;KFDEFFK;LEGPFNIESVMDPIDVK;NDAPLHEINGDHLK;SLNDMFVK;SVVSEQCNHLQAVFASR;TFAQGLAVAGDVVSK;TYGHLYMQNSELFK;VSVVNPTAQCTHALLK;YTEQLKPFGDVPR	1;1;1;1;0;1;1;1;1;1;1;1	11	16	0.2644	1603;19833;19832;23001;22999;3690;21734;21732;16900;3828;3827;21854;14773;14774;19669;19668;19555;16489	-	glypican-4 precursor [Homo sapiens]	1.41186e+07	470621	461508	0.980637
NP_056016.1	18.672	NA	83577.2	DLGVLDVIFHPTQPWVFSSGADGTVR;LALPGHAESYNPPPEYLLSEEER;LTDEQVALVR;SFIPSLVEK	1;1;1;1	4	4	0.0912	28571;27666;7487;4778	-	ribosome biogenesis protein BOP1 [Homo sapiens]	1.40955e+06	35238.8	54520.9	1.54719
XP_016870285.1	12.967	NA	25757.4	VAPNPTGVDSAMK;VAPNPTGVDSAMKEEVQR;VDLLEEK	1;1;1	3	4	0.1008	11159;11155;22008;1789	XP_011517069.1;NP_057299.1;XP_016870284.1	epidermal growth factor-like protein 7 isoform X3 [Homo sapiens]	860748	71729	34265.7	0.47771
NP_060669.1	9.30822	NA	56309.8	GIGELVSEEPFVVK;TLLDILADGTILK	1;1	2	2	0.0544	15601;13053	NP_001180289.1	exonuclease 3'-5' domain-like 2 [Homo sapiens] >XP_005267874.1 exonuclease 3'-5' domain-containing protein 2 isoform X1 [Homo sapiens] >XP_011535210.1 exonuclease 3'-5' domain-containing protein 2 isoform X1 [Homo sapiens] >XP_016876910.1 exonuclease 3'-5' domain-containing protein 2 isoform X1 [Homo sapiens]	1.28389e+06	36682.6	24514.5	0.668285
NP_006169.2	5.17481	NA	82542.1	NFSGAELEGLVR	1	1	1	0.0161	10911	-	vesicle-fusing ATPase [Homo sapiens]	255253	5004.96	19885.2	3.97309
NP_001153408.1	10.8842	NA	40659.1	AVDPEDDFQR;ELQDAFSR;KVQTEVLQK	1;1;1	3	3	0.0748	8595;3779;5811	NP_006815.2	probable rRNA-processing protein EBP2 isoform 1 [Homo sapiens]	667022	31763	0	0
XP_011535543.1	2.65013	NA	107228	LGLNDILVK	1	1	1	0.0094	4130	XP_011535544.1;XP_011535542.1;XP_024305505.1;NP_149095.2;NP_001243359.1	stonin-2 isoform X2 [Homo sapiens]	7.05364e+06	176341	253935	1.44002
NP_001159631.1	14.1321	NA	51818.5	APGFAHLAGLDK;GSGIQWDLR;LDELEELLTNNR;NITLNFGPQHPAAHGVLR	1;1;1;1	4	5	0.1116	8720;4984;14658;14660;21989	NP_004541.1	NADH dehydrogenase [ubiquinone] iron-sulfur protein 2, mitochondrial isoform 2 precursor [Homo sapiens]	3.8083e+06	141048	263102	1.86534
NP_036336.2	10.3496	NA	91923.5	MSGLIVGSAFGPIK;QVDLIDLVR	1;1	2	2	0.028	13186;5749	-	general transcription factor 3C polypeptide 4 [Homo sapiens]	0	0	54587.1	#DIV/0!
NP_001336383.1	13.8514	NA	24598	GENLVSMTVEGPPPK;IFIGTFK;RVLGLVLLR	1;1;1	3	3	0.1292	16864;1505;5102	NP_003082.1;NP_937859.1	small nuclear ribonucleoprotein-associated protein N [Homo sapiens] >NP_001336384.1 small nuclear ribonucleoprotein-associated protein N [Homo sapiens] >NP_001336385.1 small nuclear ribonucleoprotein-associated protein N [Homo sapiens] >NP_001336386.1 small nuclear ribonucleoprotein-associated protein N [Homo sapiens] >NP_001336387.1 small nuclear ribonucleoprotein-associated protein N [Homo sapi…	2.01197e+06	134131	72445.2	0.540107
NP_001182461.1	135.923	NA	282108	AALLELWELRR;AGTFQAFEQFGQQLLAHGHYASPEIK;ALINADELASDVAGAEALLDR;AQLADSFHLQQFFR;DLASVQALLR;DLSSVQTLLTK;DLTGVQNLR;EAALTSEEVGADLEQVEVLQK;EELITNWEQIR;EKEPIAASTNR;ELPTAFDYVEFTR;ELVLALYDYQEK;FLSDFR;FQFFQR;GKDLIGVQNLLK;HQAFEAELHANADR;ITALDEFATK;KVEDLFLTFAK;LAALADQWQFLVQK;LAQFVEHWK;LGESQTLQQFSR;LIQSHPESAEDLQEK;LLEAQSHFR;LLVGSEDYGR;LMVHTVATFNSIK;LTVLSEER;MNEVISLWK;NTTGVTEEALK;QWELLLEK;SLQQLAEER;SSEEIESAFR;TA…	1;1;1;1;1;1;1;1;1;1;1;1;1;1;1;1;1;1;1;1;1;1;1;1;1;1;1;1;1;1;1;1;1	33	35	0.1603	12683;28723;23933;19169;6091;8887;4695;25230;14068;9149;17230;15229;957;2198;11063;17578;6660;11365;11363;17986;7806;7805;13206;19380;6449;6656;15070;3454;7304;7952;5496;5817;7730;19554;9175	XP_006717308.1;XP_006717314.1;XP_006717311.1;XP_006717309.1;XP_006717313.1;XP_016870548.1;NP_001123910.1;XP_016870550.1;XP_006717315.1;XP_016870549.1;XP_006717317.1;NP_003118.2;XP_006717312.1;XP_006717310.1;XP_006717316.1	spectrin alpha chain, non-erythrocytic 1 isoform 3 [Homo sapiens]	6.14186e+07	326695	72232.1	0.2211
XP_016872219.1	6.65947	NA	58148.6	DLKPENLLLASK;FYFENLLSK;GAFSVVR;GAILTTMLVSR	0;1;0;1	2	2	0.0757	12025;7900;412;8291	XP_005270257.1;XP_024303983.1;NP_751913.1;NP_751909.1;XP_005270254.1;XP_006718059.1;XP_006718061.1;XP_005270252.1;XP_005270258.1;NP_001213.2;NP_751910.1;NP_001191421.1;XP_005270255.1;XP_005270256.1;XP_016872224.1;XP_005270260.1;NP_751911.1;XP_006718060.1;XP_005270262.1;XP_006718056.1	calcium/calmodulin-dependent protein kinase type II subunit gamma isoform X30 [Homo sapiens]	99083.7	3538.7	13153.5	3.71703
NP_001308505.1	9.32949	NA	54008.4	DLKPENLLLASK;FYFENALSK;GAFSVVR;GAILTTMLATR;ITASEALK	0;1;0;1;1	3	3	0.0985	12025;6871;412;7984;1610	NP_001308495.1;XP_016864167.1;NP_742126.1;NP_001308501.1;NP_001308497.1;NP_001308508.1;NP_001308499.1;NP_001308516.1;NP_001308520.1;NP_001308500.1;NP_001308519.1;XP_016864161.1;XP_016864162.1;NP_001308498.1;NP_001308506.1;NP_001212.2;XP_005263310.1;NP_001308518.1;NP_742113.1;XP_005263311.1;NP_001308504.1;NP_001308511.1;XP_016864166.1;NP_001308502.1;XP_011530597.1;NP_001308509.1;NP_001308513.1;XP_…	calcium/calmodulin-dependent protein kinase type II subunit delta isoform 16 [Homo sapiens]	2.81359e+06	108215	66950	0.618675
NP_002849.1	31.5834	NA	75427.6	DQVIYPDGR;EYLDNVQLGHILER;FDHVPLATPNGDVLIR;FSMGFIDSIIAK;GIEGVQVIPLIPGAGEIIIADNIIK;LAGFTAR;STHSELLEDYYQSGR	1;1;1;1;1;1;1	7	8	0.1487	5588;19047;19920;12129;27315;410;20176;20175	XP_006710865.2	ATP-binding cassette, sub-family D (ALD), member 3 [Homo sapiens]	1.06179e+07	246929	876498	3.54959
NP_009096.2	3.70531	NA	49224.3	FMSAYEQR	1	1	1	0.0172	5260	-	splicing factor 3a, subunit 2, 66kDa; Spliceosome protein SAP-62 [Homo sapiens]	0	0	0	#DIV/0!
NP_000963.1	50.9503	NA	29977	AGVNTVTTLVENK;AGVNTVTTLVENKK;HWGGNVLGPK;KVAPAPAVVK;KVVNPLFEK;LKVPPAINQFTQALDR;NFGIGQDIQPK;QTATQLLK;TNYNDRYDEIR;VAPAPAVVK;VPPAINQFTQALDR;VVNPLFEK	1;1;1;1;1;1;1;1;1;1;1;1	12	17	0.3346	12155;12154;15011;15012;5629;4047;5831;20512;20520;9168;2703;14652;14653;1891;16846;16845;3435	-	ribosomal protein L7a [Homo sapiens]	2.56885e+07	1.71257e+06	1.14132e+06	0.666436
XP_005254606.1	2.3544	NA	13963.2	IQVYSR	1	1	1	0.0492	748	NP_004039.1	beta-2-microglobulin isoform X1 [Homo sapiens]	374769	46846.1	104756	2.23618
XP_006723973.1	23.9497	NA	102386	AFDLHR;AGTLLPVIQFLQK;FSNLLGTVYR;SDTLPLATR;VLFDPFELDTSVTPGR;WDNLIYYALGGHK	1;1;1;1;1;1	6	7	0.0729	653;13974;8104;3929;20279;20277;16486	NP_005040.2	periodic tryptophan protein 2 homolog [Homo sapiens]	4.12407e+06	89653.7	9539.98	0.106409
NP_036218.1	10.3496	NA	101208	VVDLAPLHLDAR;YNLAVVWLR	1;1	2	2	0.0237	11548;7254	XP_005247022.1	general transcription factor IIIC, polypeptide 3, 102kDa [Homo sapiens]	310009	6595.94	48539.1	7.35894
NP_001121698.1	2.08933	NA	104974	ASLTYAEAQLR	1	1	1	0.0119	9293	NP_001309278.1;NP_055768.3;NP_001309277.1	exosome complex exonuclease RRP44 isoform b [Homo sapiens]	155764	3054.2	8150.27	2.66854
XP_016882479.1	2.9292	NA	46156	VSIAVLR	1	1	1	0.0167	650	XP_006722862.1;NP_109587.1;XP_016882478.1;XP_016882480.1	dual specificity mitogen-activated protein kinase kinase 2 isoform X2 [Homo sapiens]	17597.1	651.744	0	0
NP_000028.3	2.9692	NA	205898	FVIFAK	1	1	1	0.0032	281	XP_011542807.1;XP_005273533.1;XP_011542806.1;XP_024302896.1;XP_011542805.1;XP_016868810.1;XP_011542798.1;XP_016868818.1;XP_016868808.1;XP_016868811.1;XP_016868817.1;XP_016868813.1;NP_065208.2;XP_011542797.1;XP_011542804.1;NP_065210.2;XP_016868809.1;XP_016868815.1;XP_011542803.1;NP_001135918.1;XP_016868814.1;XP_011542792.1;XP_011542802.1;NP_065209.2;XP_016868812.1;XP_016868816.1;XP_011542793.1;XP_…	ankyrin-1 isoform 3 [Homo sapiens]	0	0	695.534	#DIV/0!
NP_612565.1	48.7562	NA	109990	AEDYEENLQVMR;AGSQLGPGYQHHAQPK;ALLQEFDNAVLSK;EAGNINQSLMTLR;EQITISQLSLVDLAGSER;FAEVTQEVEVARPVDK;LIEALEK;LVQAPLDADGDNVLQEK;NLQQELETQNQK;TTTIYEEDKR	1;1;1;1;1;1;1;1;1;1	10	12	0.1396	15749;18706;18704;14459;14766;22167;20590;1364;20672;14989;10071;10072	NP_001268230.1;XP_005254855.1;XP_011520541.1;XP_024305878.1;NP_004847.2;XP_011520540.1;XP_005254856.1;XP_005254853.1	kinesin-like protein KIF23 isoform 1 [Homo sapiens]	2.2169e+06	40307.2	81830	2.03016
NP_055121.1	45.1272	NA	55174.9	GLGHQVATDALVAMEK;IASPEGQDYLK;LADMGIAIR;LVMEEAPESYK;NLDFQDVLDK;NLDFQDVLDKLADMGIAIR;QIGNVAALPGIVHR;SSMTFLTR;SYNDELQFLEK;VFNTTPDDLDLHVIYDVSHNIAK	1;1;1;1;1;1;1;1;1;1	10	12	0.2238	18385;18370;9251;3966;11376;8933;24304;14388;3648;13040;27761;27760	-	similar to C. elegens hypothetical 55.2 kD protein F16A11.2 [Homo sapiens]	1.82348e+07	628786	803439	1.27776
NP_001337194.1	9.30822	NA	88890.9	TLEEILLER;VQQSSESSTSSPSQHEATPGAR	1;1	2	2	0.0384	6806;25228	NP_001306167.1	zinc finger CCCH domain-containing protein 11A isoform 2 [Homo sapiens] >NP_001337195.1 zinc finger CCCH domain-containing protein 11A isoform 2 [Homo sapiens] >XP_016858450.1 zinc finger CCCH domain-containing protein 11A isoform X2 [Homo sapiens]	278958	5364.57	0	0
XP_006718235.1	15.3686	NA	28592.8	GLFTGLTPR;SAATLITHPFHVITLR;SMVQFIGR;VLIQVGYEPLPPTIGR	1;1;1;1	4	5	0.1892	3724;20071;20070;3555;19772	XP_011518262.1;NP_001304160.1;XP_016872951.1;XP_011518261.1;NP_001304161.1;XP_011518263.1;NP_055157.1	mitochondrial carrier homolog 2 isoform X4 [Homo sapiens]	8.65046e+07	5.76697e+06	15394	0.00266934
XP_011533444.1	5.17481	NA	46912	LFVGNLPTDITEEDFKR	1	1	1	0.0419	22521	XP_011533443.1;XP_011533439.1;XP_011533440.1;XP_016876139.1;NP_001035879.1;NP_001341837.1	paraspeckle component 1 isoform X5 [Homo sapiens]	0	0	0	#DIV/0!
XP_011511565.1	4.13341	NA	77438.4	QADFEAHNILR	1	1	1	0.0157	11421	XP_016862911.1;NP_003866.1	GMP synthase [glutamine-hydrolyzing] isoform X1 [Homo sapiens]	150938	3510.18	2780.58	0.792146
NP_037425.1	10.3496	NA	32669.1	GFAFVYFER;YGPLSGVNVVYDQR	1;1	2	3	0.0816	7302;16784;16788	NP_001269688.1;NP_001269686.1	transformer-2 alpha; htra-2 alpha; putative MAPK activating protein PM24 [Homo sapiens]	4.6024e+06	328743	161958	0.492658
NP_001185708.1	2.11894	NA	88448.4	FNNFIK	1	1	1	0.0079	935	NP_001185706.1;NP_001311305.1;NP_001311304.1;NP_001185707.1;XP_011518045.1	cullin-2 isoform b [Homo sapiens]	6.93862e+06	147630	0	0
NP_001305028.1	5.17481	NA	72714.9	QLQDDFAQLLQER	1	1	1	0.0194	17501	NP_001305030.1	leucine zipper putative tumor suppressor 2 isoform a [Homo sapiens] >NP_001305029.1 leucine zipper putative tumor suppressor 2 isoform a [Homo sapiens] >NP_115805.1 leucine zipper putative tumor suppressor 2 [Homo sapiens] >XP_005270279.1 leucine zipper putative tumor suppressor 2 isoform X1 [Homo sapiens]	2.23882e+06	62189.4	3781.84	0.0608116
NP_002937.1	28.1098	NA	29228.5	APTNIVYK;AQHIVPCTISQLLSATLVDEVFR;IDDMTAAPMDVR;IGNVEISQVTIVGIIR;IMPLEDMNEFTTHILEVINAHMVLSK;QAVDFLSNEGHIYSTVDDDHFK	1;1;1;1;1;1	6	6	0.3963	2743;27594;12579;19209;29190;27183	XP_024304632.1;NP_001284487.1;NP_001342058.1;XP_024304630.1	replication protein A2 (32kD) [Homo sapiens]	5.74217e+06	478514	428880	0.896275
NP_060791.3	12.772	NA	41374.9	ELLIQIFSTPR;FLVQNIHTLAELK;FVLNLIK	1;1;1	3	4	0.0878	11512;16035;16037;1818	-	ribosome biogenesis protein BRX1 homolog [Homo sapiens]	2.53043e+06	133181	66688	0.500733
XP_005261300.1	5.17481	NA	103721	LYLSLLTESR	1	1	1	0.0105	8692	XP_005261301.1;XP_006724309.1;XP_011528481.1;XP_011528484.1;XP_006724308.1;XP_006724306.1;XP_006724310.1;XP_005261299.1;XP_011528485.1;NP_001661.1;XP_006724311.1	armadillo repeat protein deleted in velo-cardio-facial syndrome isoform X5 [Homo sapiens]	456302	8609.48	0	0
NP_001317531.1	4.13341	NA	54917.8	ESLLLQVR	1	1	1	0.0166	3637	NP_057575.2	39S ribosomal protein L37, mitochondrial isoform 1 [Homo sapiens]	276916	7911.89	18916	2.39083
NP_001295105.1	22.7842	NA	96979.8	FAIQTDPNSNDGLVTVVKPIDFETNR;IDPVNGQITTIAVLDR;LSDPANWLK;MDERPIHAEPQYPVR;SAAPHPGDIGDFINEGLK	1;1;1;1;1	5	5	0.096	28763;19398;5185;21036;20828	NP_001783.2;XP_011524090.1	cadherin-2 isoform 2 [Homo sapiens]	3.78437e+06	114678	0	0
NP_001524.2	70.0877	NA	64092.4	AITHLNNNFMFGQK;FSTPEQAAK;IEYAKPTR;LCFSTAQHAS;LKTDNAGDQHGGGGGGGGGAGAAGGGGGGENYDDPHK;LNVCVSK;NDQDTWDYTNPNLSGQGDPGSNPNKR;NGVQAMVEFDSVQSAQR;NPNGPYPYTLK;SDALETLGFLNHYQMK;SKPGAAMVEMADGYAVDR;SSSGLLEWESK;TDNAGDQHGGGGGGGGGAGAAGGGGGGENYDDPHK;TPASPVVHIR;VFNVFCLYGNVEK	1;1;1;1;1;0;1;1;1;1;1;1;1;1;1	14	23	0.3514	18286;18287;18304;4017;4007;6936;29425;29427;1421;28761;21315;10291;21328;21329;21517;21516;21515;9275;29016;29017;29026;5904;5903;17243	XP_024307247.1	heterogeneous nuclear ribonucleoprotein L isoform a [Homo sapiens]	2.15077e+07	896153	895745	0.999544
XP_016879992.1	5.17481	NA	27951.3	GDLTPLDSLIDFKR	1	1	1	0.0558	17267	NP_835465.2;XP_016879991.1;XP_016879993.1	gasdermin-A isoform X4 [Homo sapiens]	283612	17725.8	4790.68	0.270266
XP_006724776.1	58.9733	NA	133529	AAVSAFPTDSLER;AIGDGEDEMLFTR;AVSVPASFFR;DVWQVIVKPR;GAQDVAGGSNPGAHNPSANLAR;HLGLVPLEPGGWLR;LAPSPARPR;LETADAPAR;LEYYENAR;LNTEVASVVVQLLSIRR;LSFITK;SQSFFAAAR;WFQPVANAADAEAVR	1;1;1;1;1;1;1;1;1;1;1;1;1	13	13	0.1234	12535;14918;5986;9711;23184;16397;3773;3377;5463;21488;115;4116;18196	XP_011529363.1;XP_005262277.1;NP_003595.1	insulin receptor substrate 4 isoform X3 [Homo sapiens]	1.07572e+07	182325	205179	1.12535
NP_001007070.1	9.30822	NA	32295.9	DSTGHVGFIFK;LYPELSQYMGLSLNEEEIR	1;1	2	4	0.101	8956;8957;25612;25613	NP_001335269.1;NP_001335270.1;NP_001007069.1;NP_001007068.1;NP_001317466.1;NP_001335268.1	syntenin-1 isoform 3 [Homo sapiens] >NP_001007071.1 syntenin-1 isoform 3 [Homo sapiens]	1.0107e+07	631689	7393.43	0.0117042
NP_001309906.1	13.2129	NA	35596.3	HVSPLIGR;IQESHPELR;IQESHPELRR;QAITQVVVSR	1;1;1;1	4	4	0.087	2313;6658;10302;6466	NP_001309907.1	sideroflexin-1 isoform 1 [Homo sapiens] >NP_073591.2 sideroflexin 1 [Homo sapiens]	2.62986e+06	146103	1.25607e+06	8.59717
NP_006657.1	45.6391	NA	51124.6	AVLIAGQPGTGK;EVVHTVSLHEIDVINSR;GLGLDDALEPR;GTEVQVDDIKR;LLIVSTTPYSEK;QASQGMVGQLAAR;TEALTQAFR;TTEMETIYDLGTK;VQAGDVITIDK;VYSLFLDESR	1;1;1;1;1;1;1;1;1;1	10	10	0.257	6730;22032;7771;10192;12249;11831;5069;15883;7845;9424	-	ruvB-like 2 [Homo sapiens]	7.99611e+06	285575	184908	0.647494
XP_005256178.1	4.13341	NA	59873.8	NDLLNIIR	1	1	1	0.0147	3869	NP_005643.2;XP_005256179.1;XP_005256180.1	telomeric repeat-binding factor 2 isoform X1 [Homo sapiens]	0	0	0	#DIV/0!
NP_002286.2	24.8326	NA	32833.4	AIVAIENPADVSVISSR;FAAATGATPIAGR;FLAAGTHLGGTNLDFQMEQYIYK;FTPGTFTNQIQAAFR;FTPGTFTNQIQAAFREPR	1;1;1;1;1	5	5	0.2407	19592;8872;27799;19043;23396	NP_001291217.1	laminin receptor 1 [Homo sapiens]	6.8598e+06	457320	597256	1.30599
NP_115867.2	5.17481	NA	44568.4	DLFHGATFVPR	1	1	1	0.0289	10189	-	mitochondrial ribosomal protein L38 [Homo sapiens]	0	0	91654.9	#DIV/0!
XP_006710537.1	15.9118	NA	95346.7	IADQFLGAMYTLPR;LFFAGEHTIR;VFLFIR;VFWDPSVNLFGHVGSTTASR	1;1;1;1	4	4	0.0569	17643;8584;1094;24440	NP_055828.2;NP_001009999.1;XP_006710535.1;XP_005245843.1	lysine-specific histone demethylase 1A isoform X1 [Homo sapiens]	920844	20928.3	17177.2	0.820765
XP_005256727.1	5.73756	NA	118745	EFVLPFLR;LLETVIDVSTADR	1;1	2	2	0.0201	4795;14102	XP_005256724.1;NP_056536.2	gem-associated protein 4 isoform X2 [Homo sapiens] >XP_011522214.1 gem-associated protein 4 isoform X2 [Homo sapiens] >XP_011522215.1 gem-associated protein 4 isoform X2 [Homo sapiens]	1.02217e+06	17623.5	20372.5	1.15598
NP_001258670.1	7.49451	NA	37543.2	DIKPDNFLMGIGR;HPQLLYESK	1;1	2	2	0.0677	15377;6774	NP_001883.4;NP_001020276.1	casein kinase I isoform alpha isoform 3 [Homo sapiens]	668254	31821.6	19733.4	0.620127
NP_001244.1	22.2169	NA	92193.7	ESDLPSAILQTSGVSEFTK;QVVQTPNTVLSTPFR;TIAPIIGR;VGQASEIAR;YADLLLEK	1;1;1;1;1	5	5	0.0736	22689;18874;1707;3149;3771	-	cell division cycle 5-like protein [Homo sapiens]	3.70714e+06	86212.6	126681	1.4694
XP_005245647.1	2.29566	NA	110778	ALVELLR	1	1	1	0.0071	1333	XP_005245644.1;XP_011508438.2;XP_005245645.1;NP_001337039.1;NP_001155856.1;NP_001337041.1;XP_011508445.1;XP_011508441.1;XP_006711685.1;XP_016858283.1;NP_001155855.1;XP_011508439.2;XP_016858284.1;NP_004714.2;XP_024306591.1;XP_006711686.1;XP_016858286.1;XP_005245646.1	rho guanine nucleotide exchange factor 2 isoform X9 [Homo sapiens] >XP_005245648.1 rho guanine nucleotide exchange factor 2 isoform X9 [Homo sapiens]	0	0	14461.5	#DIV/0!
NP_004550.2	45.255	NA	35902.7	EDGNEEDKENQGDETQGQQPPQR;EDVFVHQTAIK;GAEAANVTGPGGVPVQGSK;NDTKEDVFVHQTAIK;NGYGFINR;NYQQNYQNSESGEK;NYQQNYQNSESGEKNEGSESAPEGQAQQR;RPQYSNPPVQGEVMEGADNQGAGEQGRPVR;SVGDGETVEFDVVEGEK	1;1;1;1;1;1;1;1;1	9	13	0.4352	27767;27768;10788;10789;19003;19637;3313;3337;18879;29489;29449;20326;20325	-	nuclease sensitive element binding protein 1 [Homo sapiens]	6.22787e+06	479067	143650	0.299855
NP_005312.1	45.5319	NA	21852	ALAAAGYDVEK;ALAAAGYDVEKNNSR;ASGPPVSELITK;GTGASGSFKLNK;KALAAAGYDVEK;KASGPPVSELITK;SGVSLAALK;SGVSLAALKK;SLVSKGTLVQTK	1;1;1;1;1;1;1;1;1	9	14	0.2831	6629;17061;17038;17062;17037;8766;8034;9611;9612;11730;11731;1798;3936;10221	NP_005310.1;NP_005311.1	H1 histone family, member 4 [Homo sapiens]	1.43802e+08	1.19835e+07	4.57616e+06	0.381871
NP_001269349.1	10.3496	NA	13554.1	ILDVLEEIPK;YTEQITNEK	1;1	2	2	0.1638	8087;7035	NP_001269350.1;NP_001278233.1;NP_001269348.1;NP_004991.1	NADH dehydrogenase [ubiquinone] 1 alpha subcomplex subunit 5 isoform 3 [Homo sapiens]	284663	47443.9	339765	7.1614
NP_002906.1	36.6256	NA	40529.9	AIYHLEAFVAK;ELYGVGVEK;ETANAIVSQQTPQR;IEHQTITTPSK;TVAQSQQLETNSQR;VVIQEMLK;VVLLTEVDK;VVLLTEVDKLTK	1;1;1;1;1;1;1;1	8	10	0.2219	10233;4289;16372;10055;17262;17263;3973;4704;12416;12415	-	replication factor C 3, 38kDa; replication factor C (activator 1) 3 (38kD); replication factor C, 38-kDa subunit; RFC, 38 kD subunit; A1 38 kDa subunit; replication factor C subunit 3 [Homo sapiens]	3.16405e+06	117187	93015	0.79373
NP_003746.2	5.17481	NA	35588.9	VTNLSEDTR	1	1	1	0.0281	5036	-	eukaryotic translation initiation factor 3 subunit G [Homo sapiens]	188325	9416.23	187620	19.9252
NP_036453.1	2.24272	NA	15339.9	LPLSLLK	1	1	1	0.0504	952	-	U6 snRNA-associated Sm-like protein 4 [Homo sapiens]	200741	18249.2	9830.02	0.538656
NP_002998.1	2.60131	NA	52099.9	ISYQSSSTEERR	1	1	1	0.026	14332	NP_002999.1	semenogelin I; Semenogelin [Homo sapiens]	0	0	6918.78	#DIV/0!
NP_001059.2	98.106	NA	182548	AGVSVKPFQVK;DLIQMLVQR;EDVLAGMSGK;EIVNNVR;ELILFSNSDNER;EVTFVPGLYK;GFQQISFVNSIATTK;GIPVVEHK;GIPVVEHKVEK;GTIQELGQNQYAVSGEIFVVDR;HGFLEEFITPIVK;HLTYNDFINK;HVDYVVDQVVGK;IFDEILVNAADNK;IIPEITAMK;IMIMTDQDQDGSHIK;IVGLQYK;KYETVQDILK;LAQAEAAGLHK;LSYYGLR;NTVEITELPVR;QIMENAEINNIIK;SIPSLVDGFKPGQR;SLAVSGLGVIGR;SYDDAESLK;TPALISDYK;TPALISDYKEYHTDTTVK;TWTQVYK;VIHELANER;YAGPEDDAAITLAFSK;YGVFPLR	1;1;1;1;0;0;1;0;0;1;1;1;1;0;1;0;0;1;1;1;1;0;1;1;1;1;1;1;1;1;0	22	28	0.2036	7885;7202;4819;1756;14180;7702;18144;2310;9591;9590;26581;16107;16106;10292;12396;12397;14748;14747;4991;19893;19894;1445;9644;9642;6664;6663;2189;10446;16419;15575;7133;4900;4544;23412;23413;3065;5983;5985;18587;1886;1887	NP_001317629.1;XP_011532359.1	DNA topoisomerase 2-beta [Homo sapiens]	4.85511e+07	485511	3897.96	0.00802858
XP_005257689.1	145.51	NA	172938	AYDIAGSTK;DFFELR;DKYGVFPLR;DPALNSGVSQKPDPAK;ELILFSNSDNER;EQELDTLKR;EVTFVPGLYK;GFQQISFVNSIATSK;GIPVVEHK;GIPVVEHKVEK;HVDYVADQIVTK;IFDEILVNAADNK;IMIMTDQDQDGSHIK;IPNFDVR;IVGLQYK;KEWLLGMLGAESAK;KNYEDEDSLK;KYDTVLDILR;LDETGNSLK;LLGLPEDYLYGQTTTYLTYNDFINK;LMDGEEPLPMLPSYK;MQSLDKDIVALMVR;NKQEMAFYSLPEFEEWK;NYEDEDSLK;QDEQVGLPGK;QIMENAEINNIIK;QTTLAFKPIK;QTWMDNMGR;RAYDIAGSTK;RDPALNSGVSQKPDPAK;SIPSMVDGLKPGQR;SYV…	1;1;1;1;0;1;0;1;0;0;1;0;0;1;0;1;1;1;1;1;1;1;1;1;1;0;1;1;1;1;1;1;1;1;1;1;1;1;1;0;1;1	33	40	0.2785	3063;1512;6308;17842;17839;14180;7199;7198;7702;17887;2310;9591;9590;13085;13084;14748;14747;19893;19894;2010;1445;16469;9719;9619;3983;28953;19741;18057;24591;6736;5741;16419;7573;8119;5995;20104;15573;15572;15570;5032;7131;5873;24164;3096;9462;9461;21811;6635;1886;1887;11526;11527;18624	NP_001058.2	DNA topoisomerase 2-alpha isoform X1 [Homo sapiens]	3.81442e+07	423824	34545.7	0.0815095
NP_005546.2	15.5244	NA	60030.3	ADTLTDEINFLR;ALYDAELSQMQTHISDTSVVLSMDNNR;AQYEEIAQR;ATGGGLSSVGGGSSTIK;EYQELMNVK;FLEQQNKVLDTK;KLLEGEECR;LALDVEIATYR;NKLEGLEDALQK;NKYEDEINK;NLDLDSIIAEVK;NLDLDSIIAEVKAQYEEIAQR;QLDNIVGER;QNLEPLFEQYINNLRR;SGFSSISVSR;SLYGLGGSKR;TAAENEFVTLK;TAAENEFVTLKK;VLDTKWTLLQEQGTK;WTLLQEQGTK;YEDEINKR	0;0;0;1;0;0;0;0;0;0;0;0;1;0;1;0;0;0;0;0;0	3	3	0.367	13550;29189;6650;14165;8095;14772;7243;10287;10285;10284;12403;7690;7689;11778;11779;26550;26551;5184;23062;23061;4880;5085;9288;12245;12246;19854;19855;8870;5671	-	keratin, type II cytoskeletal 6B [Homo sapiens]	1.59416e+06	44282.2	35872.7	0.810092
NP_001243211.1	81.6728	NA	56573.5	AEAESMYQIK;AQYEDIANR;ASLEAAIADAEQR;ASLEAAIADAEQRGELAIK;ELQSQISDTSVVLSMDNSR;EYQELMNVK;KLLEGEESR;LALDIEIATYR;LEGLTDEINFLR;LESGMQNMSIHTK;LQAEIEGLK;LQAEIEGLKGQR;LSELEAALQR;NKYEDEINK;QLYEEEIR;QLYEEEIRELQSQISDTSVVLSMDNSR;SLDMDSIIAEVK;SNMDNMFESYINNLR;SNMDNMFESYINNLRR;TEMENEFVLIK;WSLLQQQK;YEDEINKR	1;1;1;1;1;0;0;0;1;1;1;1;1;0;1;1;1;1;1;1;1;0	17	21	0.3875	8431;5958;12126;12127;22143;23900;8095;5544;10608;10603;10606;10602;10601;10609;10604;10605;10607;10610;13788;15668;4414;12056;12055;7152;7153;7690;7689;5959;29362;11582;11921;21300;22955;12651;4962;5671	NP_001243222.1	keratin, type II cytoskeletal 8 isoform 1 [Homo sapiens]	1.88555e+07	589235	334345	0.567422
XP_005268733.1	9.30822	NA	54214.3	AQYDAVAAR;LALDIEIATYR;SAEYGSSLQSSR	1;0;1	2	2	0.0657	3761;10608;10603;10606;10602;10601;10609;10604;10605;10607;10610;10455	NP_872313.2;NP_001074961.1	keratin, type II cytoskeletal 80 isoform X1 [Homo sapiens]	710437	23681.2	3761.92	0.158857
NP_006149.2	21.0532	NA	61479.2	EGLEETLR;EYQDLLNVK;KLLEGEETR;LAAEDATNEK;LLEGEETR;MALDIEIAAYR;SAYGGLQTSSYLMSTR;SAYSSYSAPVSSSLSVR;VLEAELLVLR	1;0;0;1;0;0;1;1;1	5	5	0.1657	3448;6941;5852;5849;5563;3447;10692;19564;19686;7755	-	neurofilament light polypeptide [Homo sapiens]	2.15131e+06	53782.8	21273.4	0.395542
NP_005373.2	58.1304	NA	102411	AQVQLDSDHLEEDIHR;EEIAEYR;EEIAEYRR;EYQDLLNVK;GSPSTVSSSYK;HNHDLSSYQDTIQQLENELR;KLLEGEETR;LLEGEETR;LRDDTEAAIR;MALDIEIAAYR;QASHAQLGDAYDQEIR;QLSDIEER;SIELESVR;SNEKEQLQGLNDR;SNHEEEVADLLAQIQASHITVER;VEEHEETFEEK;VQSLQDEVAFLR;VSGSPSSGFR	1;1;1;0;1;1;0;0;1;0;1;1;1;1;1;1;1;1	14	19	0.2129	21568;2805;5653;6941;6412;26681;26682;5852;5849;3447;7872;10692;20391;20392;4232;3191;16114;16115;27551;27550;13504;13481;13482;4050	-	neurofilament medium polypeptide isoform 1 [Homo sapiens]	8.03412e+06	136172	84745.4	0.622343
NP_778253.2	17.1469	NA	61863.5	FLEQQNQVLQTK;LQAEISNVKK;QVDLLSAEQMR;QVDLLSAEQMRQNAEVR;SKDEAEALYQTK;YEDEINKR	0;1;1;1;1;0	4	4	0.1021	15057;15055;15053;15067;15083;7159;11242;22626;12955;5671	-	keratin, type II cytoskeletal 1b [Homo sapiens]	1.94992e+06	57350.7	53145.7	0.926679
NP_079498.2	10.3496	NA	35056.5	LILISTNGSFIR;YTHAANTVVYSSNK	1;1	2	2	0.0831	11874;16566	-	WD repeat-containing protein 82 [Homo sapiens]	175647	9758.18	115347	11.8206
NP_001341360.1	22.1637	NA	103963	EPAFEDITLESER;FTNMLGQPGSTALDLFK;FYVEDLK;LAFNSLLEK;QAAPPIELDAVWEDIRER	1;1;1;1;1	5	5	0.0702	16224;21059;2862;5047;23703	NP_060362.3;XP_016859943.1;XP_024308748.1;XP_016859946.1;XP_016859949.1;XP_005246733.3	pre-mRNA-processing factor 40 homolog A isoform 2 [Homo sapiens]	6.49634e+06	175577	43215.4	0.246134
XP_011536666.1	2.94754	NA	27970.7	SYTGLAPGYTYQFPEFR	1	1	1	0.0649	22543	XP_006719466.1;NP_002433.1;XP_011536667.1;XP_006719467.1	RNA-binding protein Musashi homolog 1 isoform X5 [Homo sapiens]	0	0	0	#DIV/0!
NP_001341935.1	33.5125	NA	32554.8	DELHIVEAEAMNYEGSPIK;FINYVK;GPSSVEDIK;MSVQPTVSLGGFEITPPVVLR;TVSLGAGAK;TVSLGAGAKDELHIVEAEAMNYEGSPIK;VDNDENEHQLSLR;VTLATLK	1;1;1;1;1;1;1;1	8	15	0.2857	24287;24292;946;3165;25106;25105;24960;1211;28920;28921;28875;16812;16811;16834;514	NP_954654.1	nucleophosmin isoform 1 [Homo sapiens] >NP_002511.1 nucleophosmin 1 isoform 1 [Homo sapiens]	4.67124e+07	2.91953e+06	2.85071e+06	0.97643
NP_001407.1	59.6271	NA	46124.6	ATQALVLAPTR;EELTLEGIR;ELAQQIQK;GFKDQIYDIFQK;GIDVQQVSLVINYDLPTNR;GIYAYGFEKPSAIQQR;GYDVIAQAQSGTGK;KEELTLEGIR;KVDWLTEK;LNSNTQVVLLSATMPSDVLEVTK;LQMEAPHIIVGTPGR;MFVLDEADEMLSR;QFYINVER;VFDMLNR;VLITTDLLAR	1;1;1;1;1;0;1;1;0;1;1;1;1;1;1	13	14	0.4286	7420;5518;3629;15587;15618;24118;20712;20711;13228;8497;4762;26924;18043;17225;5705;2819;6790	-	eukaryotic translation initiation factor 4A, isoform 1 [Homo sapiens]	3.37595e+07	1.4678e+06	1.68526e+06	1.14815
NP_055555.1	65.5424	NA	46841.2	DELTLEGIK;DVIAQSQSGTGK;EANFTVSSMHGDMPQK;ELAVQIQK;ETQALILAPTR;GFKEQIYDVYR;GIYAYGFEKPSAIQQR;GLDVPQVSLIINYDLPNNR;GRDVIAQSQSGTGK;KGVAINFVK;KVDWLTEK;LDYGQHVVAGTPGR;MLVLDEADEMLNK;QFFVAVER;VLISTDVWAR;YLPPATQVVLISATLPHEILEMTNK	1;1;1;1;1;1;0;1;1;1;0;1;1;1;1;1	14	16	0.4647	4738;8580;20493;3120;9075;13734;20712;20711;24060;13450;13452;3976;4762;14926;14927;16539;4335;7883;28491	-	DEAD (Asp-Glu-Ala-Asp) box polypeptide 48 [Homo sapiens]	1.62745e+07	650979	535426	0.822494
NP_588614.1	8.43786	NA	89202.2	LQEDGLSVWFQR;VYPLGLR	1;1	2	2	0.0241	15082;1405	XP_024306322.1	phospholipase C delta 3 [Homo sapiens]	561339	15171.3	27052.5	1.78313
NP_001070667.1	11.236	NA	71606.4	ALAFNGVMFGDRPLK;DPSSVGVAQHLTNTVFIDR;FAFVEFADQNSVPR	1;1;1	3	3	0.0769	18312;23155;17878	NP_001310458.1;XP_016864544.1;NP_001310462.1	splicing regulatory glutamine/lysine-rich protein 1 isoform a [Homo sapiens]	402021	22334.5	50118.5	2.24399
NP_057053.1	2.68048	NA	14492.9	LVLDPYLLK	1	1	1	0.0692	5833	-	mitochondrial ribosomal protein S17 [Homo sapiens]	292043	41720.5	21275.7	0.509959
NP_000973.2	4.13341	NA	18553.1	VYNVTQHAVGIVVNK	1	1	1	0.0938	18146	-	ribosomal protein L21 [Homo sapiens]	0	0	1.59324e+06	#DIV/0!
NP_071738.1	5.17481	NA	17207.5	EAQQYSEALASTR	1	1	1	0.0844	14566	NP_001273942.1;NP_001273940.1;NP_001273939.1	Golgi-associated plant pathogenesis-related protein 1 [Homo sapiens]	708213	70821.3	474448	6.69923
NP_001265432.1	10.9715	NA	80476.8	EAYYWLR;FLAEEGFYK;IIFDDFR	1;1;1	3	3	0.0326	4404;6522;3066	-	dolichyl-diphosphooligosaccharide--protein glycosyltransferase subunit STT3A isoform a [Homo sapiens] >NP_689926.1 integral membrane protein 1 [Homo sapiens] >XP_011541109.1 dolichyl-diphosphooligosaccharide--protein glycosyltransferase subunit STT3A isoform X1 [Homo sapiens]	280458	7790.5	58400.5	7.49638
NP_002028.1	8.32244	NA	60723.4	AQFETLQQLVQHYSER;GSLLDFLK;IADFGLAR;LDNGGYYITTR;LIEDNEYTAR;LTDLSVK;WTAPEAALYGR	1;0;0;0;0;1;0	2	3	0.1322	22362;22360;2538;2047;10504;9312;852;9578	-	FYN oncogene related to SRC, FGR, YES [Homo sapiens] >XP_016866139.1 tyrosine-protein kinase Fyn isoform X1 [Homo sapiens] >XP_016866140.1 tyrosine-protein kinase Fyn isoform X1 [Homo sapiens] >XP_016866141.1 tyrosine-protein kinase Fyn isoform X1 [Homo sapiens] >XP_016866142.1 tyrosine-protein kinase Fyn isoform X1 [Homo sapiens] >XP_016866143.1 tyrosine-protein kinase Fyn isoform X1 [Homo sapie…	1.15718e+06	36161.8	2170.35	0.0600178
NP_002341.1	39.3157	NA	58536.8	DAWEIPR;EGFIPSNYVAK;GSFSLSVR;GSLLDFLK;IADFGLAR;IPYPGR;QLLAPGNSAGAFLIR;QQRPVPESQLLPGQR;SLDNGGYYISPR;TLKPGTMSVQAFLEEANLMK;TNADVMTALSQGYR;VIEDNEYTAR	0;1;1;0;0;0;1;1;1;1;1;1	8	10	0.2617	2420;9328;1898;2538;2047;44;16075;16074;19495;12070;25076;25074;16363;8992	-	v-yes-1 Yamaguchi sarcoma viral related oncogene homolog [Homo sapiens]	3.05007e+06	92426.3	27314.7	0.29553
XP_016883513.1	5.17481	NA	60550.5	DAWEIPR;GSLLDFLK;LIEDNEYTAR;LLLNAENPR;WTAPEAALYGR	0;0;0;1;0	1	1	0.083	2420;2538;9312;5120;9578	NP_005408.1	proto-oncogene tyrosine-protein kinase Src isoform X1 [Homo sapiens] >XP_016883514.1 proto-oncogene tyrosine-protein kinase Src isoform X1 [Homo sapiens] >XP_016883515.1 proto-oncogene tyrosine-protein kinase Src isoform X1 [Homo sapiens] >XP_016883516.1 proto-oncogene tyrosine-protein kinase Src isoform X1 [Homo sapiens]	269998	9642.77	49926.7	5.17763
NP_694592.1	5.17481	NA	60102.9	AQFETLQQLVQHYSEK;GSLLDFLK;IADFGLAR;LDNGGYYITTR;LIEDNEYTAR;WTAPEAALYGR	1;0;0;0;0;0	1	1	0.1199	22051;2538;2047;10504;9312;9578	-	tyrosine-protein kinase Fyn isoform b [Homo sapiens] >XP_005266947.1 tyrosine-protein kinase Fyn isoform X2 [Homo sapiens]	0	0	2593.51	#DIV/0!
NP_064504.2	19.6578	NA	101367	ASLEDAPVDDLTR;ATDLGGTSQAGTSQR;GVVPFQAGSR;SSLGSLQTPEAVTTR	1;1;1;1	4	4	0.0588	13406;14495;4740;16438	XP_005250558.1;NP_078901.3	zinc finger antiviral protein isoform 1; CCCH-type zinc finger antiviral protein [Homo sapiens]	2.42235e+06	37849.2	76485.7	2.0208
NP_000395.2	14.0549	NA	76026.6	AYVAVDGIPQGVLER;TEAVASSLYDILAR;WLGVLLPK	1;1;1	3	3	0.0547	17216;15688;3075	NP_001303969.1;NP_001073279.1	beta-galactosidase isoform a preproprotein [Homo sapiens]	1.49818e+06	57622.1	30034.1	0.521225
NP_000967.1	15.5244	NA	17807.5	CTGGEVGATSALAPK;HSGNITFDEIVNIAR;QAQIEVVPSASALIIK	1;1;1	3	4	0.2788	13752;18843;18557;18558	-	ribosomal protein L12 [Homo sapiens]	1.83832e+06	167120	911771	5.45578
XP_011535916.1	16.2312	NA	120739	FQQVPTDALANK;FWAFLK;LFGAPEPSTIAR;LGIGQSQEMNTLFR	1;1;1;1	4	4	0.0411	11814;1309;10166;17592	XP_016864773.1;NP_056130.2;XP_005268461.1;XP_011535919.1;XP_005268465.1;XP_005268463.1;XP_011535918.1;XP_011535917.1;XP_006714838.1;XP_016864772.1	la-related protein 1 isoform X2 [Homo sapiens]	1.34378e+06	20360.3	847368	41.6186
XP_016858418.1	13.0135	NA	356759	AEQEALESQR;GSPHSVINIFTK;LTDSSPSSTSTSNSQR	1;1;1	3	3	0.012	7891;11106;18346	XP_016858420.1;XP_011508493.1;NP_055625.4;XP_016858419.1;XP_011508500.1	centrosome-associated protein 350 isoform X2 [Homo sapiens]	458379	2399.89	0	0
NP_006787.2	8.32244	NA	88528.2	ITTGAQDDLRK;VALLLLEK	1;1	2	2	0.0238	9205;2628	-	AFG3-like protein 2 [Homo sapiens]	246437	4649.75	27769.1	5.97216
NP_003904.3	31.0488	NA	116916	APEIIIGK;HNLMTVEQNNGSSQK;ISINQALQHAFIQEK;SYSQQLFLALK;VNIGEVLDKR;YNVYGYTGQGVFSNVVR	1;1;1;1;1;1	6	7	0.0755	1706;19109;19584;11056;7462;7461;21768	-	serine/threonine-protein kinase PRP4 homolog [Homo sapiens] >XP_016866899.1 serine/threonine-protein kinase PRP4 homolog isoform X1 [Homo sapiens] >XP_016866900.1 serine/threonine-protein kinase PRP4 homolog isoform X1 [Homo sapiens] >XP_016866902.1 serine/threonine-protein kinase PRP4 homolog isoform X1 [Homo sapiens] >XP_016866903.1 serine/threonine-protein kinase PRP4 homolog isoform X1 [Homo …	3.7788e+06	68705.5	11201.8	0.163041
NP_002559.2	54.8401	NA	70625.9	AKEFTNVYIK;ALDTMNFDVIK;AVDEMNGKELNGK;FSPAGPILSIR;GFGFVCFSSPEEATK;GFGFVSFER;GYGFVHFETQEAAER;IMWSQR;ITGMLLEIDNSELLHMLESPESLR;IVATKPLYVALAQR;KEFSPFGTITSAK;LFPLIQAMHPTLAGK;MNGMLLNDR;NFGEDMDDER;NLDDGIDDER;QAHLTNQYMQR;SLGYAYVNFQQPADAER;YQGVNLYVK	0;0;1;1;0;1;1;0;0;1;1;1;0;1;1;1;0;1	11	13	0.3491	9069;9070;10702;13833;7823;18497;5218;19588;1649;28393;16384;13654;18331;18332;6326;9784;7919;13510;13508;21824;6041	-	poly(A) binding protein, cytoplasmic 1 [Homo sapiens] >XP_005250918.1 polyadenylate-binding protein 1 isoform X1 [Homo sapiens]	1.20472e+07	317032	355096	1.12007
NP_001410.2	50.4379	NA	36069.1	AINTLNGLR;DANLYISGLPR;DKVAGHSLGYGFVNYVTAK;DVEDMFSR;NVALLSQLYHSPAR;RSEAEEAITSFNGHKPPGSSEPITVK;SEAEEAITSFNGHKPPGSSEPITVK;SLFSSIGEVESAK;TNLIVNYLPQNMTQDELR;VAGHSLGYGFVNYVTAK;VLVDQTTGLSR;VSYARPSSEVIK	0;1;1;1;1;1;1;1;1;1;1;1	11	18	0.4325	3912;3886;9226;9227;22878;4651;4652;16823;16822;28384;27674;12313;12312;24453;24454;20153;20154;8524;11911;11912	-	ELAV-like protein 1 [Homo sapiens]	2.02755e+07	1.19268e+06	930927	0.780535
NP_079493.1	10.3496	NA	27349.9	DIQLENYTPK;EVVDILTEQLR	1;1	2	2	0.0854	9250;11460	XP_016866810.1	NKG2D ligand 2 precursor [Homo sapiens]	2.33381e+06	145863	175484	1.20307
NP_775823.1	3.70531	NA	49450.5	LLDFLNVK	1	1	1	0.0186	3728	XP_011510845.1	hypothetical protein LOC205428 [Homo sapiens]	106626	4265.03	548.236	0.128542
NP_005763.3	12.4671	NA	40816.6	ATALPLLK;DFEASFIR;GVTNDQVDPSVDVLK	1;1;1	3	3	0.0831	1516;4113;17185	-	RNA 3'-terminal phosphate cyclase-like protein [Homo sapiens]	1.97373e+06	85814.4	0	0
NP_000377.1	5.17481	NA	52528	IGPITPLEFYR	1	1	1	0.0242	11251	-	bleomycin hydrolase [Homo sapiens]	121162	4327.21	3530.36	0.815852
XP_006713766.1	10.3496	NA	39133.4	LMTQAQLEEATR;VPINDVLAEDK	1;1	2	2	0.0673	13532;9065	XP_005247697.1;XP_011511298.1;NP_064576.1;XP_011511297.1	28S ribosomal protein S22, mitochondrial isoform X2 [Homo sapiens]	355908	14829.5	128402	8.65854
NP_001003712.1	32.791	NA	96895.2	GEAVGSITQPLPSSYLIIR;GIELGDIQSSIESIK;KPYNPILGETFR;LFELDPLTGEWHYK;QVRPGMDLSK;SLIWTLLK;TDNSEVFWNPTPDIK;VVLPTFILEPR;WYLSGFYK	1;1;0;1;1;1;1;1;0	7	9	0.1322	22597;17254;14149;19687;19688;7552;7553;3937;19880;10745;5607	XP_011536158.1;XP_016874257.1;NP_001306584.1;NP_065892.1;XP_011536157.1;NP_001306582.1	oxysterol-binding protein-related protein 8 isoform b [Homo sapiens] >NP_001306581.1 oxysterol-binding protein-related protein 8 isoform b [Homo sapiens] >XP_006719287.1 oxysterol-binding protein-related protein 8 isoform X6 [Homo sapiens] >XP_024304597.1 oxysterol-binding protein-related protein 8 isoform X6 [Homo sapiens]	787304	14854.8	21891.6	1.4737
XP_016872653.1	3.58695	NA	58000.3	AAVEEDAYSR;KPYNPILGETFR;WYLSGFYK	1;0;0	1	1	0.0589	6695;14149;5607	NP_001137535.1;NP_065947.1	oxysterol-binding protein-related protein 5 isoform X2 [Homo sapiens]	63436.1	1922.31	0	0
NP_112533.1	89.0863	NA	37406.7	DYFEEYGKIDTIEIITDR;EDTEEHHLRDYFEEYGK;GFGDGYNGYGGGPGGGNFGGSPGYGGGR;GFGFVTFDDHDPVDK;GFGFVTFDDHDPVDKIVLQK;GFGFVTFSSMAEVDAAMAARPHSIDGR;GGGGNFGPGPGSNFR;GGNFGFGDSR;IDTIEIITDR;KLFIGGLSFETTEESLR;LFIGGLSFETTEESLR;LTDCVVMR;NMGGPYGGGNYGPGGSGGSGGYGGR;NYYEQWGK;QEMQEVQSSR;RGFGFVTFDDHDPVDK;TLETVPLER;YHTINGHNAEVR;YHTINGHNAEVRK	1;1;1;1;1;1;1;1;1;1;1;1;1;1;1;1;1;1;1	19	42	0.6176	24908;24909;24636;27035;27026;27036;18992;18994;18993;25401;25400;25402;28681;28683;12886;12887;12860;4626;8522;21816;20369;4565;24753;24742;24741;6129;9259;21004;5470;13606;13628;13608;13624;13629;13630;13607;13631;13623;13625;16294;16292;16293	-	heterogeneous nuclear ribonucleoprotein A2/B1 isoform B1 [Homo sapiens] >XP_005249786.1 heterogeneous nuclear ribonucleoproteins A2/B1 isoform X1 [Homo sapiens]	9.81106e+07	5.16372e+06	1.21082e+06	0.234486
NP_872294.2	5.17481	NA	42830.3	VVFPLELR	1	1	1	0.0216	3925	NP_001273696.1;XP_005266339.1;XP_016864046.1;NP_073743.2;XP_011533258.1;NP_001273697.1;NP_001127695.1	ubiquitin carboxyl-terminal hydrolase 12 [Homo sapiens]	0	0	0	#DIV/0!
NP_000055.2	9.04912	NA	187030	GYTQQLAFR;IWDVVEK;SGSDEVQVGQQR	1;1;1	3	3	0.0168	6065;2461;10858	-	complement C3 precursor [Homo sapiens]	359568	3360.45	2110.34	0.627993
XP_011525973.1	19.6578	NA	76990	LLSPLSSAR;SGAEVEAGDAAER;SMLAALIAAQATALNR;TLYVHWTDAGQLTPALLHSR	1;1;1;1	4	5	0.0793	3392;10222;17988;17987;25419	NP_597709.2	ribonucleoprotein PTB-binding 1 isoform X1 [Homo sapiens]	1.91174e+06	65921.9	99908.7	1.51556
NP_077739.1	5.17481	NA	99923.7	VTATDLDEPDTLHTR	1	1	2	0.0168	18811;18810	NP_004939.1	desmocollin 1 isoform Dsc1a preproprotein [Homo sapiens]	69406.7	1476.74	47337.3	32.0553
NP_542172.2	5.17481	NA	37114.3	FAVGTAGLGAEER	1	1	1	0.0395	10590	-	beta-1,3-galactosyltransferase 6 [Homo sapiens]	557533	26549.2	29944.2	1.12788
XP_011530452.1	7.5818	NA	114674	FPLESAFDPDVGTNSLR;VAAVDADDGENAR	1;1	2	2	0.0284	21138;11154	NP_116586.1;NP_065866.1	protocadherin-10 isoform X1 [Homo sapiens]	0	0	0	#DIV/0!
NP_001336584.1	19.0674	NA	93297.4	ANSLLNQTQQPYR;DALEQEVIELR;DALEQEVIELRR;ITELQAQNSEHQAR;TNQEIDQLR	1;1;1;1;1	5	5	0.0611	16170;11455;14949;17855;6818	XP_016875839.1;XP_011533187.1;NP_006337.2	progesterone-induced-blocking factor 1 isoform 1 [Homo sapiens]	2.32118e+06	36268.4	7225.95	0.199236
NP_000010.1	2.98715	NA	45170.6	LGSIAIQGAIEK	1	1	1	0.0281	8787	-	acetyl-Coenzyme A acetyltransferase 1 precursor; acetoacetyl Coenzyme A thiolase [Homo sapiens]	0	0	21456.5	#DIV/0!
NP_005372.2	67.5669	NA	76568.4	ALVATPGK;EAMEDGEIDGNK;EVFEDAAEIR;GFGFVDFNSEEDAK;GIAYIEFK;GLSEDTTEETLK;GLSEDTTEETLKESFDGSVR;KFGYVDFESAEDLEK;LELQGPR;NDLAVVDVR;SISLYYTGEK;TLVLSNLSYSATEETLQEVFEK;VAVATPAK;VEGTEPTTAFNLFVGNLNFNK;VTQDELKEVFEDAAEIR	1;1;1;1;1;1;1;1;1;1;1;1;1;1;1	15	17	0.2408	621;11649;8304;16684;3323;11639;24677;20057;20058;1321;4411;7894;27073;27074;622;25719;22503	-	nucleolin [Homo sapiens]	2.73377e+07	594298	1.02538e+06	1.72536
NP_005989.3	21.326	NA	60495.3	ANITAIR;AVAQALEVIPR;EIQVQHPAAK;ELGIWEPLAVK;IVLLDSSLEYK	1;1;1;1;1	5	5	0.0917	669;8039;6921;10059;10655	-	T-complex protein 1 subunit gamma isoform a [Homo sapiens]	2.94806e+06	79677.3	157656	1.97868
XP_011526530.1	3.70531	NA	54700.2	QANTGLFNLR	1	1	1	0.0208	7246	NP_003240.1	thimet oligopeptidase isoform X1 [Homo sapiens]	471865	18874.6	35279.9	1.86917
XP_024309466.1	5.17481	NA	18625.7	AQAAAPASVPAQAPK	1	1	1	0.0893	12875	NP_000983.1	60S ribosomal protein L29 isoform X1 [Homo sapiens]	297744	42534.8	0	0
NP_001887.1	40.3571	NA	41187.1	DVKPHNVMIDHQQK;EPFFHGQDNYDQLVR;HLVSPEALDLLDK;LIDTVKDPVSK;QLYQILTDFDIR;VLGTEELYGYLKK;VYAEVNSLR;YSEVFEAINITNNER	1;1;1;1;1;1;1;1	8	11	0.2914	19130;19131;21135;21136;14505;9136;9138;16014;15764;5331;20368	-	casein kinase 2, alpha prime polypeptide [Homo sapiens]	7.91521e+06	344140	122880	0.357065
NP_057267.2	16.4428	NA	27542.9	EGDVLTPEQAR;QLGLPTALK;QLGLPTALKR;TKEEVNEWFTK;YTEMDYAR	1;1;1;1;1	5	5	0.1674	9121;3330;6368;13610;5619	XP_006710738.1	ribosomal protein P0-like protein [Homo sapiens]	5.23461e+06	327163	37466.5	0.114519
NP_009185.2	20.6992	NA	57040.5	LGVPFQVLVATHAGLYR;LLVFTAAGVKPQGK;LVIFTNQMSIGR;VAIDNTNPDAASR	1;1;1;1	4	4	0.1075	20885;14007;13234;12095	-	bifunctional polynucleotide phosphatase/kinase [Homo sapiens]	140379	4386.85	16130.8	3.67707
NP_003365.1	58.5619	NA	30753.6	GYGFGLIK;KLETAVNLAWTAGNSNTR;LTFDSSFSPNTGK;LTFDSSFSPNTGKK;LTLSALLDGKNVNAGGHK;SENGLEFTSSGSANTETTK;TDEFQLHTNVNDGTEFGGSIYQK;TKSENGLEFTSSGSANTETTK;VNNSSLIGLGYTQTLKPGIK;WNTDNTLGTEITVEDQLAR;WTEYGLTFTEK;YQIDPDACFSAK	1;1;1;1;1;1;1;1;1;1;1;1	12	15	0.5795	1922;22023;22022;13367;16088;20469;22175;27612;27613;24570;23650;23651;24432;12790;13668	-	voltage-dependent anion-selective channel protein 1 [Homo sapiens] >XP_005272132.1 voltage-dependent anion-selective channel protein 1 isoform X1 [Homo sapiens] >XP_016865310.1 voltage-dependent anion-selective channel protein 1 isoform X1 [Homo sapiens] >XP_016865311.1 voltage-dependent anion-selective channel protein 1 isoform X1 [Homo sapiens] >XP_016865312.1 voltage-dependent anion-selective …	1.8635e+07	1.03528e+06	2.76899e+06	2.67464
NP_057118.1	5.46698	NA	33228.1	ELFSVR;LLFGPTVR	1;1	2	2	0.0473	561;2706	XP_006717199.1	mitochondrial ribosomal protein S2 [Homo sapiens]	1.1098e+06	50445.2	115823	2.29602
NP_057103.2	26.2134	NA	46485.6	ADYEIASK;AMLDQLMGTSR;EAEEVYR;LAETQEEISAEVAAK;NSMPASSFQQQK;VEQLGAEGNVEESQK;VEQLGAEGNVEESQKVMDEVEK;VHDLALR;VHELNEEIGK	0;1;1;1;0;1;1;1;0	6	7	0.2347	2590;10043;2576;17249;17247;12647;17728;26837;1481;8051	-	putative RNA-binding protein Luc7-like 2 isoform 1 [Homo sapiens]	1.69872e+07	894061	954777	1.06791
NP_001334632.1	10.3496	NA	34826.6	HLLSAGDGEVK;VDVFTNLGYR	1;1	2	2	0.0662	7040;8405	NP_001135822.1;NP_001334633.1	THO complex subunit 6 homolog isoform 3 [Homo sapiens]	1.15558e+07	608201	306038	0.503186
NP_001307155.1	12.4246	NA	38381.8	ADYEIASK;AEQLGAEGNVDESQK;ALLDQLMGTAR;LHLGFIQIR;NSMPASSFQQQK;VHELNEEIGK	0;1;1;1;0;0	3	3	0.2	2590;16956;8520;6366;12647;8051	NP_958815.1	putative RNA-binding protein Luc7-like 1 isoform a [Homo sapiens] >NP_060502.1 LUC7-like (S. cerevisiae); sarcoplasmic reticulum protein LUC7B1; LUC7 (S. cerevisiae)-like [Homo sapiens]	125262	7368.34	0	0
NP_001254739.1	15.5244	NA	26582.2	ETEEILADVLK;LNEAQPSTIATSMR;NSLPDTVQIR	1;1;1	3	3	0.1429	10197;16208;7456	-	eukaryotic translation initiation factor 6 isoform a [Homo sapiens] >NP_002203.1 integrin beta 4 binding protein; eukaryotic translation initiation factor 3A; p27BBP [Homo sapiens] >NP_852133.1 eukaryotic translation initiation factor 6 isoform a [Homo sapiens]	1.38504e+06	138504	45843	0.330987
NP_001670.1	4.13341	NA	31492.1	LFIYNPTTGEFLGR	1	1	1	0.0502	17914	-	sodium/potassium-transporting ATPase subunit beta-3 [Homo sapiens]	316726	24363.5	859016	35.2583
NP_002477.1	19.6578	NA	91780.5	ATNDEIFSILK;FIMILTEHLVR;LLPEKLTIYTTLVGLLNAR;VMFEVWR	1;1;1;1	4	4	0.0608	9944;13090;23947;4078	NP_001338433.1	nuclear cap binding protein subunit 1, 80kDa [Homo sapiens]	4.30715e+06	113346	65290	0.576023
NP_004477.3	3.11634	NA	113017	VQELETSLAELR	1	1	1	0.012	13087	XP_005251989.1;XP_005251988.1;XP_005251987.1	golgin subfamily A member 2 [Homo sapiens]	0	0	858.207	#DIV/0!
NP_066953.1	14.483	NA	18000.9	SIYGEKFEDENFILK;VSFELFADK;VSFELFADKVPK	1;1;1	3	3	0.1636	20763;5430;12915	-	peptidylprolyl isomerase A isoform 1 [Homo sapiens]	1.98608e+06	141863	492079	3.46869
NP_001193730.1	32.8673	NA	38143.1	ALNILQSTNMAFGK;FGPLTPELMVPR;GPILSFASTR;IHLLTK;LPHLLLYGPPGTGK;LSVGTNEK;VDFPSSVR;YRPQTLNDLISHQDILSTIQK	1;1;1;1;1;1;1;1	8	9	0.276	15993;12749;5283;282;14777;1824;2757;26970;26969	NP_001123585.1;NP_031396.1	replication factor C subunit 5 isoform 4 [Homo sapiens]	7.22289e+06	257960	177500	0.688089
NP_001006.1	24.3353	NA	18419	CPFTGNVSIR;EAIEGTYIDKK;ILSGVVTK;NIGLGFK;QPTIFQNK;VLLGETGK;VLLGETGKEK	1;1;1;1;1;1;1	7	8	0.3418	7646;10340;1392;539;3965;1387;5826;5827	-	ribosomal protein S11 [Homo sapiens]	1.91929e+07	1.91929e+06	1.08038e+06	0.562906
NP_001257817.1	3.70531	NA	32124.7	VHLQTQQEVK	1	1	2	0.0338	9000;9001	NP_001257882.1;NP_036272.2	mitochondrial dicarboxylate carrier isoform 1 [Homo sapiens]	0	0	234231	#DIV/0!
NP_001171725.1	7.83872	NA	123925	ALTLGALTLPLAR;LLVPLVPDLQDVAQLR	1;1	2	2	0.026	11346;20224	NP_056107.1	extended synaptotagmin-1 isoform 1 [Homo sapiens]	0	0	0	#DIV/0!
NP_001165883.1	3.18015	NA	59937.2	FYSLGHLSIQR	1	1	1	0.021	11590	NP_001165882.1	vang-like protein 1 isoform 1 [Homo sapiens] >NP_620409.1 vang-like 1 [Homo sapiens]	0	0	28280.6	#DIV/0!
NP_060216.2	19.5406	NA	105608	AVYTLYQQR;GLILPVR;LAAVQLLQFLAPK;LLGVSWR;NPELSTQLIDIIHTAAAR	1;1;1;1;1	5	5	0.0581	7436;768;13642;1578;22219	NP_001155056.1	testis-expressed protein 10 isoform 1 [Homo sapiens]	573212	11239.5	0	0
XP_005264329.1	10.1632	NA	104991	KAPLLPR;RPYEPINSIK;SPLFSVQR	1;1;1	3	3	0.0263	1097;9177;3207	NP_001030598.1;NP_001305838.1	general transcription factor 3C polypeptide 2 isoform X1 [Homo sapiens]	1.63415e+06	39857.3	20382.9	0.511398
NP_055512.1	2.07833	NA	56114.8	IFYVSHDSQDLK	1	1	1	0.0237	14531	NP_001158229.1	nitric oxide synthase 1 (neuronal) adaptor protein [Homo sapiens]	401928	13397.6	44247.8	3.30267
XP_024304573.1	43.7904	NA	218429	AFLNAIMR;ENEFSFEDNAIR;ESMAGNKPANAVLHK;FSWAQGTDTILADEMGLGK;GGGNQVSLLNVVMDLKK;GNFLEIK;GPFLVSAPLSTIINWER;LPATIAR;TEEPMETEPK;VGGNIEVLGFNAR;YGMPPQDAFTTQWLVR	1;1;1;1;1;1;1;1;1;1;1	11	12	0.0734	3526;14936;17148;23143;23144;20213;1440;21526;447;8926;12153;21796	XP_016874222.1;XP_016874215.1;XP_016874217.1;XP_016874221.1;XP_016874214.1;XP_006719022.1;XP_006719024.1;XP_016874220.1;XP_024304570.1;XP_006719021.1;XP_016874218.1;XP_024304572.1;XP_024304571.1;XP_006719025.1;NP_001264.2;XP_016874216.1;XP_016874223.1;XP_016874219.1;NP_001284482.1;XP_006719023.1	chromodomain-helicase-DNA-binding protein 4 isoform X5 [Homo sapiens]	4.5316e+06	45773.7	0	0
NP_079199.2	60.1461	NA	204983	AVDPSSVALVTLGSSK;AVDPTSGQLYGLAR;EMLFEGGPRPWILEPSK;GVAIGQTSLTASVTNK;HLHPIQTSFQEATASK;INSAPQQIEVFPPFR;ITIAAYLPLK;SGSPAVLAFAK;TGAYQYTIR;VFGAPEVLENLEVK;VIVAVGDR;VLLPFTR;VSPEEVTIYNHPGIQAELR	1;1;1;1;1;1;1;1;1;1;1;1;1	13	15	0.0911	16128;14458;14454;22607;16441;20313;19618;6517;5266;5790;16396;16395;1540;1799;24187	XP_024309179.1	nuclear pore membrane glycoprotein 210 precursor [Homo sapiens]	8.25051e+06	107150	887.93	0.00828683
NP_001104490.1	13.0135	NA	120925	FEGDTGLIVR;FIAYQFTDTPLQIK;QAIEGVGNLR	1;1;1	3	3	0.0313	6607;18828;5452	NP_001124297.1	suppressor of Ty 5 homolog [Homo sapiens] >NP_001124296.1 transcription elongation factor SPT5 isoform a [Homo sapiens] >NP_001306919.1 transcription elongation factor SPT5 isoform a [Homo sapiens] >NP_003160.2 suppressor of Ty 5 homolog [Homo sapiens]	2.72582e+06	48675.4	29313.3	0.602221
NP_000909.2	5.17481	NA	57080.7	EADDIVNWLK	1	1	1	0.0197	8841	XP_024306545.1	prolyl 4-hydroxylase, beta subunit [Homo sapiens]	0	0	158629	#DIV/0!
NP_004542.1	9.03139	NA	30222.7	ESAGADTRPTVRPR;SLVDLTAVDVPTR	1;1	2	3	0.1023	15760;15758;13047	-	NADH dehydrogenase (ubiquinone) Fe-S protein 3, 30kDa (NADH-coenzyme Q reductase) [Homo sapiens]	671537	33576.8	769636	22.9216
NP_001856.2	5.17481	NA	12835.7	GGVADALLYR	1	1	1	0.087	5041	-	cytochrome c oxidase subunit 7A2, mitochondrial precursor [Homo sapiens] >XP_024302098.1 cytochrome c oxidase subunit 7A2, mitochondrial isoform X1 [Homo sapiens]	208840	41768.1	294418	7.04887
XP_011511395.1	34.7541	NA	114204	AGGVGLNLSAASR;ASGFVFTR;ELPPFWEQR;NDLYYNTITNFSEK;QDIVLTTYNILTHDYGTK;TIQRPVTMGDEGGLR;TLGFNLESGWGSGR	1;1;1;1;1;1;1	7	7	0.0899	8171;2394;8813;19371;23549;18212;15128	NP_001305864.1;NP_001305863.1;XP_011511393.1	helicase-like transcription factor isoform X2 [Homo sapiens] >XP_016862567.1 helicase-like transcription factor isoform X2 [Homo sapiens]	3.6836e+06	60386.8	32226	0.533659
XP_016869749.1	8.6766	NA	47436.9	EYIIQVAAK;HSPQEAPHVQYER	1;1	2	3	0.0501	5049;17022;17023	NP_001193940.1	ciliary neurotrophic factor receptor subunit alpha isoform X1 [Homo sapiens] >XP_016869750.1 ciliary neurotrophic factor receptor subunit alpha isoform X1 [Homo sapiens] >XP_016869751.1 ciliary neurotrophic factor receptor subunit alpha isoform X1 [Homo sapiens]	4.26136e+06	250668	589796	2.3529
NP_000230.1	10.6564	NA	16526.3	AWVAWR;STDYGIFQINSR;WESGYNTR	1;1;1	3	3	0.1757	1018;13368;4610	-	lysozyme precursor [Homo sapiens]	2.11476e+06	192251	130432	0.678449
NP_037414.3	2.71094	NA	91042.7	NDASEVVLAGER	1	1	1	0.0149	10187	NP_001041666.1;XP_011526244.1	E3 ubiquitin-protein ligase UHRF1 isoform 2 [Homo sapiens]	288571	6870.73	0	0
NP_036565.2	89.8642	NA	145738	AIGPHDVLATLLNNLK;AIVNVIGMHK;ATVNTFGYIAK;EFQSPDEEMKK;EVMLILIR;GGDSIGETPTPGASK;IYNDDKNTYIR;IYNSIYIGSQDALIAHYPR;LLVDVDESTLSPEEQKER;MVMETIEK;QLVDTTVELANK;QQAADLISR;SLVEIIEHGLVDEQQK;SVNDQPSGNLPFLKPDDIQYFDK;TEILPPFFK;THEDIEAQIR;VGAAEIISR;VLPPPAGYVPIR;VPELNVQNGVLK;WDQTADQTPGATPK	1;1;1;1;1;1;1;1;1;1;1;1;1;1;1;1;1;1;1;1	20	24	0.194	18888;18889;6383;6384;8421;13013;4180;12765;13672;24616;23488;4612;11792;4432;20823;27815;6240;9033;2910;10629;10630;11345;11364;15819	-	splicing factor 3B subunit 1 isoform 1 [Homo sapiens]	1.29681e+07	187943	19705.9	0.10485
NP_061329.3	5.17481	NA	8001.17	TASTNNIAQAR	1	1	2	0.1528	7551;7582	-	G-protein gamma-12 subunit [Homo sapiens] >XP_016857298.1 guanine nucleotide-binding protein G(I)/G(S)/G(O) subunit gamma-12 isoform X1 [Homo sapiens] >XP_024304173.1 guanine nucleotide-binding protein G(I)/G(S)/G(O) subunit gamma-12 isoform X1 [Homo sapiens]	669113	133823	910372	6.80283
NP_001316019.1	4.13341	NA	102614	FADIVSILDK	1	1	1	0.0108	6925	NP_004422.2	ephrin type-A receptor 2 isoform 2 [Homo sapiens]	580083	11601.7	4827.2	0.416078
XP_016855502.1	26.5335	NA	97744.8	APQTSSSPPPVR;EPSVQEATSTSDILK;MMQINLTGFLNGK;VKEPSVQEATSTSDILK;VNLEVIKPWITK;VPKPEPIPEPK	1;1;1;1;1;1	6	10	0.0751	9314;17517;15516;15488;15515;20766;20767;14249;14250;9483	XP_016855501.1;XP_005245775.1;XP_016855507.1;XP_016855509.1;XP_016855508.1;NP_001290378.1;NP_001290377.1;XP_011538780.1;XP_016855505.1;XP_005245778.1;XP_005245777.1;XP_016855506.1;XP_016855503.1;XP_005245779.1;XP_016855511.1;NP_005830.2;XP_016855500.1;XP_016855510.1;XP_005245774.1;XP_016855504.1	serine/arginine repetitive matrix protein 1 isoform X4 [Homo sapiens]	4.84558e+06	100950	42949	0.425449
NP_001174.2	5.17481	NA	51992.6	LFGTTVTFK	1	1	1	0.0191	4632	XP_011529481.1	V-type proton ATPase subunit S1 precursor [Homo sapiens]	497029	24851.5	120010	4.8291
XP_005272732.1	16.5638	NA	292658	AVLNLLR;LAQQISDEASR;LLLTAIGYGHVR;YSHVQEVQER	1;1;1;1	4	4	0.0155	1147;9194;11417;10529	XP_005272733.1;NP_001034680.2;NP_001034679.2	probable ubiquitin carboxyl-terminal hydrolase FAF-X isoform X1 [Homo sapiens]	21365.5	158.263	592.152	3.74157
NP_003674.1	9.30822	NA	52806.6	TKDSLVLNNITR;VGAEELTADQNLK	1;1	2	2	0.0542	12780;13082	XP_024307902.1;XP_016883975.1;XP_016883974.1	NNP-1/Nop52, novel nuclear protein 1 [Homo sapiens]	555799	21376.9	13979.7	0.653965
NP_000145.1	2.09629	NA	42245.6	TAQAAAALR	1	1	1	0.023	2202	-	galactokinase [Homo sapiens]	976377	51388.2	75678.7	1.47269
NP_001339573.1	14.0549	NA	222085	ALYALQDIVSR;LLGELHTLR;WVSELSYVEEK	1;1;1	3	3	0.0157	9913;5357;12649	XP_016868982.1;XP_016868967.1;XP_016868990.1;NP_001339583.1;NP_001339569.1;NP_001339586.1;XP_016868969.1;XP_011542834.1;XP_016868985.1;NP_001339562.1;XP_006716403.1;XP_016868975.1;NP_001339565.1;NP_001302436.1;XP_016868979.1;NP_001339577.1;NP_001339568.1;NP_001339561.1;NP_001339567.1;NP_001339563.1;NP_001339579.1;XP_011542836.1;NP_001339570.1;NP_001339571.1;NP_001339572.1;XP_006716399.1;XP_016868…	pericentriolar material 1 protein isoform 16 [Homo sapiens] >NP_001339574.1 pericentriolar material 1 protein isoform 16 [Homo sapiens]	2.6314e+06	28294.6	797.297	0.0281784
NP_005653.3	38.684	NA	30639.3	AADFQLHTHVNDGTEFGGSIYQK;IETSINLAWTAGSNNTR;LSQNNFALGYK;LTLDTIFVPNTGK;LTLDTIFVPNTGKK;LTLSALIDGK;VNNASLIGLGYTQTLRPGVK;WNTDNTLGTEISWENK	1;1;1;1;1;1;1;1	8	14	0.3922	27260;20958;10050;13766;16444;16443;4972;4973;4974;4970;4976;4969;23620;21590	NP_001129166.1;XP_006716457.1	voltage-dependent anion channel 3 [Homo sapiens]	8.99766e+06	499870	1.26278e+06	2.52622
XP_006724305.1	24.9985	NA	81556.5	IPGIIIAASAVR;LAALPNVYEVISK;LQPFATEADVEEALR;QPAEHLQLLEEAAK;SFAGAVSPQEEEEFRR;VLGIQVDTDGSGR	1;1;1;1;1;1	6	6	0.1134	8367;13725;18885;17029;20841;11525	NP_006730.2	DNA replication licensing factor MCM5 isoform X1 [Homo sapiens]	3.4462e+06	73323.4	138132	1.88387
XP_016882223.1	2.77076	NA	39902.8	DKWLAPDGLIFPDR	1	1	1	0.0403	18169	NP_938074.2;NP_001527.3;XP_005258899.1	protein arginine N-methyltransferase 1 isoform X1 [Homo sapiens] >XP_016882224.1 protein arginine N-methyltransferase 1 isoform X1 [Homo sapiens]	441429	21020.4	107328	5.10588
NP_001230808.1	19.1433	NA	21921.7	AAQDRDQIYR;GYDDRDYYSR;IRVDFSITK;VDFSITK;YGPIADVSIVYDQQSR	1;1;1;1;1	5	7	0.2394	9596;9595;11334;11333;5951;1290;20501	NP_004584.1	transformer-2 protein homolog beta isoform 2 [Homo sapiens] >XP_005247760.1 transformer-2 protein homolog beta isoform X1 [Homo sapiens] >XP_024309474.1 transformer-2 protein homolog beta isoform X1 [Homo sapiens]	1.03523e+07	1.29403e+06	429564	0.331958
XP_016879627.1	12.836	NA	83529.4	GLQEEHQAAELTR;GWGALPAEDLLLYLK;SGPLTVPSWEEAPQVPR	1;1;1	3	4	0.0609	15145;15144;18436;20980	XP_016879631.1;NP_001340134.1;NP_001340132.1;NP_001340131.1;NP_001317053.1;NP_001032221.1;XP_016879624.1;NP_001340133.1;XP_016879626.1;XP_016879623.1;XP_005256495.1;XP_016879628.1	centrobin isoform X6 [Homo sapiens]	484700	9891.84	15609.3	1.578
NP_002660.1	19.8167	NA	57158.1	ASVHTLSGHTNAVATVR;HYTFASGSPDNIK;LSLTGHISTVR;LWDLVAGK;VISGHLGWVR	1;1;1;1;1	5	5	0.1148	19357;14176;8409;2686;7002	NP_001188493.1	pleiotropic regulator 1 [Homo sapiens]	1.53825e+06	54937.7	150256	2.73503
NP_001004.2	15.5244	NA	22577.6	LDYILGLK;QVVNIPSFIVR;RLFEGNALLR	1;1;1	3	3	0.1495	3239;10469;8530	-	ribosomal protein S9 [Homo sapiens] >NP_001308630.1 40S ribosomal protein S9 isoform a [Homo sapiens] >NP_001308631.1 40S ribosomal protein S9 isoform a [Homo sapiens] >NP_001308633.1 40S ribosomal protein S9 isoform a [Homo sapiens]	930402	66457.3	62640.8	0.942572
NP_002938.1	10.3496	NA	13559.9	IIHDFPQFYPLGIVQHD;MFILSDGEGK	1;1	2	3	0.2231	22984;22985;6738	-	replication protein A 14 kDa subunit [Homo sapiens]	2.71333e+06	339167	249492	0.735604
NP_005617.2	5.17481	NA	56645.3	LIVENLSSR;NGYGFVEFDDLR;QAGEVTYADAHK	0;1;0	1	1	0.0668	4967;14112;10860;10859;10474	XP_011540253.1	splicing factor, arginine/serine-rich 4 [Homo sapiens]	693171	33008.1	53204.6	1.61186
XP_011535379.1	15.5244	NA	27323.2	GFGFVEFEDPR;LIVENLSSR;LNEGVVEFASYGDLK;QAGEVTFADAHRPK	1;0;1;1	3	4	0.205	11089;4967;18141;16054;16052	NP_001034554.1;XP_005268056.1	serine/arginine-rich splicing factor 5 isoform X2 [Homo sapiens]	3.77042e+06	290032	181729	0.626583
NP_006266.2	18.7046	NA	39563.4	ALDKLDGTEINGR;FFSGYGR;LIVENLSSR;QAGEVTYADAHK;QAGEVTYADAHKER;TNEGVIEFR	1;1;0;0;1;1	4	6	0.1512	13411;13431;1617;4967;10860;10859;10474;16959;16958;5623	-	arginine/serine-rich splicing factor 6 [Homo sapiens]	5.37363e+06	255887	116649	0.45586
NP_057191.2	7.77612	NA	116939	QAAAAAAAAAATAAWTGTTFTK;RPDSSDDRYVMTK	1;1	2	2	0.0326	22832;17179	-	zinc finger RNA-binding protein [Homo sapiens]	379947	8259.71	0	0
NP_001129676.1	43.2995	NA	56049.2	AGGAAVVITEPEHTK;DGQILPVPNVVVR;LFDFPGR;LGHAEQKDEMVPR;NHTLALTETGSVFAFGENK;NLGQNLWGPHR;TLDGIFSEQVAMGYSHSLVIAR;TVVSGSCAAHSLLITTEGK;VAIFIEK;VFSWGFGGYGR	1;1;1;1;1;1;1;1;1;1	10	12	0.2625	15117;13521;1880;16024;16023;22957;22970;10912;26509;21845;1431;9523	-	protein RCC2 [Homo sapiens] >NP_061185.1 regulator of chromosome condensation 2 [Homo sapiens]	1.1182e+07	349438	348831	0.998263
NP_003900.1	10.3496	NA	60092.1	DIVQFVPFR;FGVYDIDNK	1;1	2	2	0.0335	6923;5737	-	copine III [Homo sapiens] >XP_005251150.1 copine-3 isoform X1 [Homo sapiens] >XP_016869434.1 copine-3 isoform X1 [Homo sapiens] >XP_024303090.1 copine-3 isoform X1 [Homo sapiens]	598689	23026.5	273776	11.8896
XP_016876182.1	10.3496	NA	112618	AISSTEAVLNNR;EGSTQQLQTTSPK	1;1	2	2	0.0251	10534;13469	XP_016876192.1;XP_016876185.1;NP_001273561.1;XP_016876187.1;XP_016876186.1;XP_011533491.1;XP_005266548.1;XP_011533484.1;XP_011533488.1;XP_011533481.1;XP_011533487.1;XP_016876190.1;XP_016876183.1;XP_006719920.1;XP_011533490.1;XP_016876188.1;XP_005266554.1;XP_011533497.1;XP_016876179.1;XP_011533486.1	RNA-binding protein 26 isoform X18 [Homo sapiens]	0	0	1076.55	#DIV/0!
NP_001091674.1	18.4346	NA	45642.9	ATENDIYNFFSPLNPVR;HSGPNSADSANDGFVR;ITGEAFVQFASQELAEK;QSGEAFVELGSEDDVK;VHIEIGPDGR;YIEVFK	0;1;1;1;0;1	4	4	0.1976	22544;22559;17967;21161;19189;6256;6260;6257;6258;1136	-	heterogeneous nuclear ribonucleoprotein F [Homo sapiens] >NP_001091675.1 heterogeneous nuclear ribonucleoprotein F [Homo sapiens] >NP_001091676.1 heterogeneous nuclear ribonucleoprotein F [Homo sapiens] >NP_001091677.1 heterogeneous nuclear ribonucleoprotein F [Homo sapiens] >NP_001091678.1 heterogeneous nuclear ribonucleoprotein F [Homo sapiens] >NP_004957.1 heterogeneous nuclear ribonucleoprote…	1.39431e+07	663956	703782	1.05998
XP_016864907.1	28.5379	NA	48233	ATENDIYNFFSPLNPVR;EGRPSGEAFVELESEDEVK;GLPWSCSADEVQR;HTGPNSPDTANDGFVR;IQNGAQGIR;SNNVEMDWVLK;STGEAFVQFASQEIAEK;VHIEIGPDGR;YGDGGSTFQSTTGHCVHMR;YVELFLNSTAGASGGAYEHR	0;1;1;0;1;1;0;0;1;1	6	9	0.344	22544;22559;23692;15631;18819;18820;18818;18834;18833;3626;11880;12237;20890;6256;6260;6257;6258;23759;23758;24092;24107	XP_011532849.1;XP_005265952.1;NP_001244222.1	heterogeneous nuclear ribonucleoprotein H isoform X5 [Homo sapiens]	1.78838e+06	71535.2	400838	5.60337
NP_001008938.1	23.3995	NA	225352	EFGFSGLNVK;MQGQSPPAPTR;NAALNTIVTVYNVHGDQVFK;SVNLLVVK;TTGEVVSGVVSK	1;1;1;1;1	5	5	0.03	6376;8433;24717;2197;7964	NP_055571.2	cytoskeleton-associated protein 5 isoform a [Homo sapiens]	1.40993e+06	11556.8	0	0
NP_000991.1	5.17481	NA	6402.65	QNRPIPQWIR	1	1	1	0.1961	11288	-	ribosomal protein L39 [Homo sapiens]	458565	458565	1.7013e+06	3.71006
NP_056175.3	5.17481	NA	117729	IVIPNEESVVIYYK	1	1	1	0.0134	18554	-	exosome RNA helicase MTR4 [Homo sapiens]	0	0	844.024	#DIV/0!
NP_001281074.1	7.93284	NA	46808.2	LTTDFNVIVEALSK;WIDFVR	1;1	2	2	0.049	16492;1638	-	lupus La protein [Homo sapiens] >NP_003133.1 autoantigen La [Homo sapiens]	4.24104e+06	146243	0	0
NP_065916.2	5.17481	NA	114688	LMDPPSNEAVLLSIR	1	1	1	0.0149	18629	NP_001107869.1	ATP-dependent RNA helicase DHX36 isoform 1 [Homo sapiens]	0	0	682.545	#DIV/0!
NP_001347480.1	20.9615	NA	31477.4	ELQNEVEK;GFAYIEFSDK;GFAYIEFSDKESVR;LKELQNEVEK;TSLALDESLFR	1;1;1;1;1	5	5	0.1182	4213;8249;18238;9457;9987	NP_001186793.1;NP_004634.1;NP_001347481.1	polyadenylate-binding protein 2 isoform 2 [Homo sapiens]	4.12635e+06	294739	129413	0.439076
NP_055415.1	10.3224	NA	60848.7	ADQIETQQLMR;IILLFDAHK;LNAFGNAFLNR	1;1;1	3	3	0.0579	12211;5734;9636	NP_001269374.1;NP_001269373.1	EH-domain containing 3 [Homo sapiens]	687609	22920.3	3648.86	0.159198
NP_006741.1	16.5498	NA	57913	EVLLEVK;LGDAILSVNGTDLR;LIELHSPDSR;SPSLGSDLTFATR	1;1;1;1	4	4	0.0815	1562;14362;8033;12262	-	syntrophin, beta 2 (dystrophin-associated protein A1, 59kD, basic component 2); syntrophin-like [Homo sapiens]	3.71872e+06	123957	101196	0.816376
XP_024301877.1	74.8588	NA	56063.1	AGAASLDVIQEVEYVKEEAK;DMIGIAFTGSGK;DVLVATDVASK;FPAAILR;GLDFPAIQHVINYDMPEEIENYVHR;GVEAVAIHGGK;GVEAVAIHGGKDQEER;KADVDAIHEYLLLK;KDVLVATDVASK;LLQEDSSPLLR;LMDLLQK;MIDMGFEGDIR;QTLLFSATMPK;SALVKPVTINVGR;TPPPVLIFAEK;YLALDEADR;YVLSMSEER	1;1;1;1;1;1;1;1;1;1;1;1;1;1;1;1;1	17	18	0.3738	24157;24156;9060;6854;1011;29099;5083;18980;17918;9852;10445;2273;11472;10010;12327;9051;5647;7138	NP_057306.2;NP_001308661.1	probable ATP-dependent RNA helicase DDX41 isoform X1 [Homo sapiens]	2.6604e+07	665099	469513	0.705929
XP_006715986.1	18.3216	NA	46318.4	ANVELDHATLVR;APVIDIGIANTGK;LALSPNAQVLALASGSSIHLYNTR;LLAAALK	1;1;1;1	4	5	0.1353	11955;10398;10422;27040;14	NP_036585.1	transducin beta-like protein 2 isoform X1 [Homo sapiens] >XP_024302476.1 transducin beta-like protein 2 isoform X1 [Homo sapiens] >XP_024302477.1 transducin beta-like protein 2 isoform X1 [Homo sapiens]	1.35752e+06	43790.9	98805.3	2.2563
XP_005254500.1	23.7867	NA	64537.3	EAEAAIYHLQLFEELRR;FGVEQDVDMVFASFIR;GSGTAEVELK;GSGTAEVELKK;LAPITSDPTEATAVGAVEASFK	1;1;1;1;1	5	7	0.1117	23504;23503;21247;4247;6882;24425;24424	NP_002645.3;NP_001193727.1;XP_011519972.1;XP_006720633.1	pyruvate kinase PKM isoform X2 [Homo sapiens]	1.75548e+07	428165	3.34321e+06	7.80823
NP_000961.2	50.0836	NA	32707.6	AIPQLQGYLR;EKYEITEQR;HLTDAYFK;HQEGEIFDTEK;IDISNVKIPK;QLASGLLLVTGPLVLNR;SVFALTNGIYPHK;VLATVTKPVGGDK;VLATVTKPVGGDKNGGTR;YEITEQR;YYPTEDVPR	1;1;1;1;1;1;1;1;1;1;1	11	15	0.3646	7851;8701;4307;11828;7080;19912;19911;14451;14455;14452;10755;10756;19991;3275;7386	-	60S ribosomal protein L6 [Homo sapiens] >NP_001019833.1 60S ribosomal protein L6 [Homo sapiens] >NP_001307066.1 60S ribosomal protein L6 isoform 1 [Homo sapiens] >NP_001307067.1 60S ribosomal protein L6 isoform 1 [Homo sapiens] >NP_001307068.1 60S ribosomal protein L6 isoform 1 [Homo sapiens] >NP_001307069.1 60S ribosomal protein L6 isoform 1 [Homo sapiens] >NP_001307070.1 60S ribosomal protein L…	1.88598e+07	992621	1.65387e+06	1.66616
NP_056290.3	25.9645	NA	55238.2	AQEGGGSEVFQELK;GPLLEDGALSQAVSAGASSPEFTK;IEAINQAIANEYEVR;LCAWLVSELR;RLDVTVQSFGWSDR;TTISVAHLLAAR	1;1;1;1;1;1	6	8	0.1718	15093;25889;19493;9866;18542;18543;10021;10020	-	protein FAM98A [Homo sapiens]	2.94972e+06	128249	69980.6	0.545664
XP_016862085.1	5.17481	NA	74192.8	LEVIFADLAR	1	1	1	0.0146	7568	XP_016862089.1;XP_016862088.1;NP_057537.1;XP_016862083.1;NP_909119.1;XP_016862084.1;XP_016862087.1	NCK-interacting protein with SH3 domain isoform X3 [Homo sapiens] >XP_016862086.1 NCK-interacting protein with SH3 domain isoform X3 [Homo sapiens]	0	0	18146.3	#DIV/0!
NP_001252.1	4.13341	NA	42750.2	AANVLITR	1	1	1	0.0215	1971	-	cyclin-dependent kinase 9 (CDC2-related kinase) [Homo sapiens]	842627	38301.2	35771	0.933938
XP_011542497.1	43.9877	NA	131714	ASLHGGEPTTIIR;EYTVTEPER;IYTYQWR;MNSVVALDLAISK;NGFSITGGEFTR;NLYFTDWK;QAEVTFVGHPGNLVIK;QDLGSPEGIAVDHLGR;VLFETDLVNPR;YALSNSIGPVR	1;1;1;1;1;1;1;1;1;1	10	11	0.0963	12272;6980;4930;12847;10772;6100;19183;18935;18518;11171;8263	NP_002499.2	nidogen-1 isoform X1 [Homo sapiens]	1.42041e+07	289880	5586.18	0.0192707
NP_006319.1	13.7152	NA	69448.9	AQPSVSLGAPYR;KGPGLAVQSGDK;TQPMTAQAASYR	1;1;1	3	3	0.0538	9844;7789;12005	-	RNA binding motif protein 14; SYT interacting protein; coactivator activator [Homo sapiens]	604098	24163.9	134150	5.55165
NP_031393.2	34.4452	NA	30345.8	AAVLGENGR;GYAFVQYSNER;LEQIAAEQK;LQASNVTNKNDPK;LSPVPVPR;SNIDALLSR;SSELQAIK;VLAGQTLDINMAGEPKPDRPK	1;1;1;1;1;1;1;1	8	9	0.3034	2423;11858;4940;13999;2086;4226;2261;25291;25292	NP_057951.1	RNA-binding protein Raly short isoform [Homo sapiens] >XP_005260393.1 RNA-binding protein Raly isoform X2 [Homo sapiens]	1.66638e+07	925766	928168	1.00259
NP_055690.1	51.2081	NA	186375	AKEEMMQGIQIAK;APEFLK;EITVEHPDTK;FNHPVEVQK;ILLDSGLEK;INLIDLAGSER;LIVNIAK;QEITSLR;SLENIFAESK;SVFIPYR;TIADSLINSFLK;TYYVFGR;VILGGDHYFR;VISALSEQANQR;YVGQLAVLK	1;1;1;1;1;1;1;1;1;1;1;1;1;1;1	15	15	0.0843	15682;68;8069;6379;4200;8804;791;1808;7350;2347;11629;2735;8258;11483;4259	XP_011508535.1;XP_011508537.1;XP_016858495.1;XP_016858496.1	kinesin family member 14 [Homo sapiens] >XP_011508533.1 kinesin-like protein KIF14 isoform X1 [Homo sapiens] >XP_011508534.1 kinesin-like protein KIF14 isoform X1 [Homo sapiens] >XP_016858494.1 kinesin-like protein KIF14 isoform X1 [Homo sapiens]	1.05449e+07	92499	1181.21	0.01277
NP_001008.1	23.2765	NA	17211.7	GLAPDLPEDLYHLIK;GLSQSALPYR;GLTPSQIGVILR;KGLTPSQIGVILR;SVPTWLK	1;1;1;1;1	5	7	0.298	18965;18964;6238;10034;12944;12945;1576	-	ribosomal protein S13 [Homo sapiens]	6.84462e+06	622238	1.58096e+06	2.54077
NP_001010854.1	11.9887	NA	94119.8	HLTAALDR;LALILHQLGR;QLAEILLR	1;1;1	3	3	0.0308	2595;7257;3592	XP_016876533.1;XP_016876534.1	tetratricopeptide repeat protein 7B isoform 1 [Homo sapiens]	128972	2480.24	10529.3	4.24529
NP_060531.2	36.7108	NA	64429.2	ALGFMYIR;IPVPVQK;KQVMGLITHTDSPYIR;LEWFSTLFPR;QVMGLITHTDSPYIR;TMNLNPMILTNILSSPYFK;TYHEVVDEIYFK;VTHVEPWEK	1;1;1;1;1;1;1;1	8	11	0.1484	3863;4168;916;21240;11019;19670;19671;24982;16369;16370;7011	-	pre-mRNA-splicing factor 38B [Homo sapiens]	2.72155e+07	1.23707e+06	272584	0.220347
NP_004993.1	11.3417	NA	42482.6	SFAFVGPSR;VFEISPFEPWITR;YVVNHLGR	1;1;1	3	3	0.0796	3809;17787;3628	-	NADH dehydrogenase (ubiquinone) 1 alpha subcomplex, 9 (39kD); NADH dehydrogenase (ubiquinone) Fe-S protein 2-like (NADH-coenzyme Q reductase) [Homo sapiens]	3.77184e+07	1.34708e+06	504162	0.374261
NP_003592.3	21.7822	NA	121828	FITDNTVEER;IAFTEWIEPPKR;IYVGLSK;LDSIVIQQGR;LLNILMQLR;LRDYQVR;LRLDSIVIQQGR;NFTMDTESSVYNFEGEDYREK;QTELFAHFIQPAAQK;YLVIDEAHR	1;1;1;0;0;1;0;1;1;0	6	7	0.097	9311;15303;905;7126;7162;3493;13315;13314;27497;19436;19437;6800	-	SWI/SNF-related matrix-associated actin-dependent regulator of chromatin subfamily A member 5 [Homo sapiens]	2.17606e+06	33477.9	23207.5	0.693219
NP_001123527.1	5.17481	NA	31102.8	ATAPQTQHVSPMR	1	1	1	0.0463	14234	XP_005250877.2;NP_001123528.1;XP_006716583.2;XP_006716582.2;NP_001123525.2;NP_001182132.1	elongation factor 1-delta isoform 2 [Homo sapiens] >NP_001123529.1 elongation factor 1-delta isoform 2 [Homo sapiens] >NP_001276879.1 elongation factor 1-delta isoform 2 [Homo sapiens] >NP_001951.2 elongation factor 1-delta isoform 2 [Homo sapiens] >XP_006716588.1 elongation factor 1-delta isoform X4 [Homo sapiens]	0	0	74031.6	#DIV/0!
NP_001290208.1	51.8937	NA	111219	AALTIIR;HIDYFNNQIIVDLVEQQHK;HQVEYLGLLENVR;IGELVGVLVNHFK;ILAAILHLGNLK;INDIIEVK;LLNIYGR;RFEEALQTIFNR;SFHSFYQLLQGGSEQMLR;SSINDAAEFR;TLFTLEELR;VIVQQPGER	1;1;1;1;1;1;1;1;1;1;1;1	12	13	0.1426	648;26080;16847;13884;10558;3386;1838;15995;15994;24117;6670;6947;4874	XP_016880174.1;NP_056009.1	unconventional myosin-Id isoform 2 [Homo sapiens]	2.81469e+07	396435	886034	2.235
XP_011529703.1	9.30822	NA	82239	ETVEEQASTTER;SIFLFLDR	1;1	2	2	0.0285	12908;4590	NP_001073341.1;NP_001317553.1;XP_011529702.1;NP_003579.3;XP_005262538.1;XP_011529701.1;XP_006724847.1	cullin-4B isoform X5 [Homo sapiens]	0	0	11373.9	#DIV/0!
NP_000030.1	45.0525	NA	30758.9	ATEHLSTLSEK;DSGRDYVSQFEGSALGK;LEALKENGGAR;LLDNWDSVTSTFSK;LSPLGEEMRDR;QGLLPVLESFK;THLAPYSDELR;VKDLATVYVDVLK;VQPYLDDFQK;VSFLSALEEYTK	1;1;1;1;1;1;1;1;1;1	10	10	0.4532	9147;20568;7840;17654;11536;9482;11141;14778;10002;13064	-	apolipoprotein A-I preproprotein [Homo sapiens] >NP_001304946.1 apolipoprotein A-I isoform 1 preproprotein [Homo sapiens] >NP_001304947.1 apolipoprotein A-I isoform 1 preproprotein [Homo sapiens]	1.02953e+07	490253	295363	0.602471
NP_009123.1	161.084	NA	119838	AASITSEVFNK;APGEQTVPALNLQNAFR;DDLYAEQMER;DLGFNGAPYR;DLYIRPNIAQK;EDGELNLMK;EELEFEVPFR;ELAAQLNEEAK;ELAAQLNEEAKR;ESRYEEEEEQSR;FSVVSDK;GDKVDILYNNIK;GNENANGAPAITLLIR;HQHMHDRDDLYAEQMER;HTDVQFYTEVGEITTDLGK;ICDVYNAVMDVVK;KAASITSEVFNK;KGMVFSINLGFSDLTNK;KYETVIMPVFGIATPFHIATIK;MQGSLEAHVNGFR;NAIMFGK;NEGNIFPNPEATFVK;NFDMVIVYK;NISMSVEGDYTYLR;NLGFGMGIEFR;NVGIFLK;QDSLVINLNR;QKPELLNK;RMQGSLEAHVNGFR;SYCSNLVR;VEALT…	1;1;1;1;1;1;1;1;1;1;1;1;1;1;1;1;1;1;1;1;1;1;1;1;1;1;1;1;1;1;1;1;1;1;1	35	55	0.3333	8031;20691;20692;10765;6697;11795;5620;10979;9144;12734;12733;16857;921;13162;13164;17857;17844;17859;17858;17856;25098;24199;24198;16350;16349;10989;10988;21368;21367;27016;27017;14740;14760;14739;14417;14759;1115;18715;7503;18510;10103;1056;8149;3547;3842;17749;4367;21902;7987;7986;7988;13782;13781;26158;13926	XP_011534683.1	chromatin-specific transcription elongation factor, 140 kDa subu [Homo sapiens]	7.29827e+07	1.15846e+06	189161	0.163287
NP_002159.2	2.72202	NA	50876.9	IIWQFIK	1	1	1	0.0155	3470	NP_001276839.1	isocitrate dehydrogenase [NADP], mitochondrial ospfpr, 1 precursor [Homo sapiens]	86522.4	2983.53	21030.1	7.04873
NP_003135.2	5.17481	NA	32215.3	GTEDFIVESLDASFR	1	1	1	0.0524	18837	-	translocon-associated protein subunit alpha precursor [Homo sapiens]	97969.2	9796.92	144993	14.7999
NP_000997.1	55.4933	NA	29925.7	APAMFNIR;DWYDVK;EVQTNDLKEVVNK;KDWYDVK;LFCVGFTK;LIPDSIGKDIEK;LITEDVQGK;LMELHGEGSSSGK;NCLTNFHGMDLTR;TTDGYLLR;VFEVSLADLQNDEVAFR;VFEVSLADLQNDEVAFRK;VVDPFSK	1;1;1;1;1;1;1;1;1;1;1;1;1	13	17	0.4394	3243;1498;15833;15832;3553;3876;11750;11749;4453;12194;17344;3285;22082;23378;23379;23377;1060	-	40S ribosomal protein S3a [Homo sapiens]	2.70607e+07	1.42425e+06	1.22914e+06	0.86301
NP_001273355.1	2.43217	NA	65999.3	LGAIFLEGVTVK	1	1	1	0.0209	9874	XP_016866891.1;NP_001273357.1;NP_003791.3;XP_016866890.1	mRNA-capping enzyme isoform b [Homo sapiens]	53986.3	1499.62	1816.44	1.21126
NP_004138.1	19.6578	NA	40516.8	IAEIEAEMAR;IGFVGFPSVGK;IQLLDLPGIIEGAK;SDATADDLIDVVEGNR	1;1;1;1	4	4	0.139	7596;6645;15122;18895	-	developmentally regulated GTP binding protein 1; neural precursor cell expressed, developmentally down-regulated 3; developmentally regulated GTP-binding protein 1 [Homo sapiens]	2.29777e+06	88375.7	79587.9	0.900564
NP_001185797.1	2.61737	NA	81838.2	NYLSIFR	1	1	1	0.0098	2849	-	calpain-1 catalytic subunit [Homo sapiens] >NP_001185798.1 calpain-1 catalytic subunit [Homo sapiens] >NP_005177.2 calpain-1 catalytic subunit [Homo sapiens] >XP_006718761.1 calpain-1 catalytic subunit isoform X1 [Homo sapiens] >XP_011543594.1 calpain-1 catalytic subunit isoform X1 [Homo sapiens]	27822.4	713.394	0	0
NP_001129606.1	17.2026	NA	18418.4	KTVGVEPAADGK;NCSSFLIK;QTYSTEPNNLK;TVGVEPAADGK	1;1;1;1	4	4	0.1902	8148;3818;10975;5180	XP_024307404.1;NP_001129607.1;NP_001129609.1;NP_000982.2;NP_001129608.1	60S ribosomal protein L28 isoform 1 [Homo sapiens]	3.38053e+06	260041	910242	3.50038
NP_001311233.1	13.0301	NA	71085	EETVLATVQALQTASHLSQQADLR;ISTEVGITNVDLSTVDKDQSIAPK;KNFESLSEAFSVASAAAVLSHNR	1;1;1	3	3	0.1097	27660;27233;26652	NP_001129243.1;NP_002942.2;NP_001311232.1;NP_001311228.1;NP_001311231.1	dolichyl-diphosphooligosaccharide--protein glycosyltransferase subunit 2 isoform 7 precursor [Homo sapiens]	189882	7303.15	340831	46.669
NP_001028886.1	31.1279	NA	88918.9	DLAQALINR;ELLLSAIDSVNATSK;IQDIVGILR;LGVTNTIISHYDGR;LVPTGLDFGQEGFTR;TQASSSFQDSSQPAGK;TSYMAQLMK	1;1;1;1;1;1;1	7	9	0.1077	4633;16678;16679;4899;16423;16422;18072;17865;6549	NP_001245238.1;NP_001245237.1	putative ribosomal RNA methyltransferase NOP2 [Homo sapiens] >NP_006161.2 putative ribosomal RNA methyltransferase NOP2 [Homo sapiens]	6.93578e+06	165138	221498	1.34129
NP_000977.1	14.483	NA	17767.9	AITGASLADIMAK;QINWTVLYR;VFQFLNAK	1;1;1	3	3	0.1911	10596;8636;3805	-	ribosomal protein L24 [Homo sapiens]	7.49694e+06	749694	184864	0.246585
XP_011526894.1	2.54059	NA	61546.2	EIYNPK	1	1	1	0.0113	713	XP_016883172.1;XP_011526895.1;XP_011526900.1;NP_543024.2;XP_005260352.1;XP_011526892.1	cyclic nucleotide-binding domain-containing protein 2 isoform X4 [Homo sapiens]	1.54287e+06	44082.1	53248.2	1.20793
NP_001112.2	10.9375	NA	75623.5	EQDHIIIIPR;VNIIGEVVDQGSTNLK;VNVPEESR	1;1;1	3	3	0.0504	9572;18846;3128	XP_024303577.1;NP_001307523.1;NP_001307520.1	gamma-adducin isoform b [Homo sapiens] >NP_063968.1 adducin 3 isoform b; adducin-like [Homo sapiens] >XP_024303571.1 gamma-adducin isoform X2 [Homo sapiens] >XP_024303572.1 gamma-adducin isoform X2 [Homo sapiens] >XP_024303573.1 gamma-adducin isoform X2 [Homo sapiens] >XP_024303574.1 gamma-adducin isoform X2 [Homo sapiens] >XP_024303575.1 gamma-adducin isoform X2 [Homo sapiens]	1.54906e+06	49969.6	36624.3	0.732933
NP_116219.2	21.6338	NA	76841.4	FFLYR;NYDAALR;SALQILFSEDSTK;TLLYNPFPPTNESDVIR;VQFWDSATGTLVK	1;1;1;1;1	5	5	0.0802	501;1468;14218;22352;14535	NP_001305320.1;XP_005256262.2	U3 small nucleolar RNA-associated protein 4 homolog isoform 1 [Homo sapiens]	2.41024e+06	68863.9	0	0

## Sheet: Sheet2
Protein_ID	Protein_Qscore	Protein_FDR	Protein_Mass	PeptideSeqs	PepIsUnique	Unique_Peptide_Num	Unique_Spectra_Num	Coverage	Peptide_Query	Sameset	Description	Abundance	pre_sorted_iBAQ	sorted_iBAQ
NP_002643.1	4.13341	NA	16561.8	FYTIEILK	1	1	1	0.0548	4893	-	prolactin-induced protein; prolactin-inducible protein [Homo sapiens]	0	0	16560.1	#DIV/0!
NP_036219.2	15.8688	NA	59533.1	DSVYIFR;IYQVLDFR;LELYFRPK;LFDIRPIWSR	1;1;1;1	4	4	0.0636	2636;5392;5662;11178	NP_001116295.1;XP_016870804.1;XP_016870805.1	general transcription factor 3C polypeptide 5 isoform 2 [Homo sapiens]	181839	5051.1	51400.1	10.176
NP_000843.1	3.85659	NA	23341	FQDGDLTLYQSNTILR	1	1	1	0.0762	21343	-	glutathione transferase [Homo sapiens]	18018	1638	17559	10.7198
NP_113673.3	15.5244	NA	49388.2	LLQVVEEPQALAAFLR;REPFLLSGGDDGALK;VSWLGEEPVAGVWSEK	1;1;1	3	4	0.1054	20344;20345;16967;20007	-	glutamate-rich WD repeat-containing protein 1 [Homo sapiens]	558191	31010.6	101218	3.26397	GRWD1
